# Supplementary material for: The midnolin-proteasome pathway catches proteins for ubiquitination-independent degradation
Source: Science. Author manuscript; Available in PMC 2023 Oct 31. (PMC10617673; doi:10.1126/science.adh5021)
Supplement: Data 1 EGRI and FosB genome wide CRISPR screends MAGeCK analysis [file NIHMS1934122-supplement-Data_1_EGRI_and_FosB_genome_wide_CRISPR_screends_MAGeCK_analysis.xlsx]

## Sheet: EGR1 MAGeCK Gene Summary
id	num	neg|score	neg|p-value	neg|fdr	neg|rank	neg|goodsgrna	neg|lfc	pos|score	pos|p-value	pos|fdr	pos|rank	pos|goodsgrna	pos|lfc	MAGeCK score
MIDN	5	1	1	1	19024	0	1.8143	8.15e-15	2.6e-07	0.000275	1	5	1.8143	14.0891
DNAJC17	5	1	1	1	19023	0	1.8173	4.02e-14	2.6e-07	0.000275	2	5	1.8173	13.3955
DGCR14	5	0.99991	0.99991	1	18994	0	1.6125	1.31e-10	2.6e-07	0.000275	3	5	1.6125	9.88293
DDX41	5	1	1	1	19022	0	1.2604	2.39e-10	2.6e-07	0.000275	4	5	1.2604	9.62244
NELFCD	5	1	1	1	19021	0	1.3174	3.11e-10	2.6e-07	0.000275	5	5	1.3174	9.50752
TFIP11	5	0.97579	0.97594	1	18346	0	1.8403	4.93e-10	2.6e-07	0.000275	6	4	1.8403	9.30687
TELO2	5	1	1	1	19012	0	1.1873	6.73e-10	2.6e-07	0.000275	7	5	1.1873	9.17219
DHX8	5	0.98666	0.9867	1	18607	0	1.5016	3e-09	2.6e-07	0.000275	8	4	1.5016	8.52231
ZMYND11	5	0.9418	0.94204	1	17580	0	1.3359	5.9e-09	2.6e-07	0.000275	9	4	1.3359	8.2293
CACTIN	5	1	1	1	19020	0	1.22	6.45e-09	2.6e-07	0.000275	10	5	1.22	8.19057
PSMD8	5	0.99996	0.99996	1	19002	0	1.5191	1.4e-08	2.6e-07	0.000275	11	5	1.5191	7.85316
SIAH1	5	1	1	1	19019	0	0.88543	2.08e-08	2.6e-07	0.000275	12	5	0.88543	7.68263
CCDC94	5	0.99988	0.99988	1	18993	0	1.3608	2.08e-08	2.6e-07	0.000275	13	5	1.3608	7.68189
RNF113A	5	1	1	1	19018	0	1.0946	2.41e-08	2.6e-07	0.000275	14	5	1.0946	7.61762
DOHH	5	1	1	1	19017	0	0.7687	4e-08	2.6e-07	0.000275	15	5	0.7687	7.39807
DBR1	5	1	1	1	19016	0	1.0626	4.66e-08	2.6e-07	0.000275	16	5	1.0626	7.33206
NELFB	5	0.999	0.99899	1	18955	0	1.1155	5.76e-08	2.6e-07	0.000275	17	5	1.1155	7.23933
NAA10	5	0.99416	0.99416	1	18802	0	1.379	1.31e-07	2.6e-07	0.000275	18	5	1.379	6.88356
NKAP	5	1	1	1	19015	0	1.3482	1.56e-07	7.81e-07	0.000743	19	5	1.3482	6.80626
PSMD3	5	0.99665	0.99662	1	18869	0	1.54	1.67e-07	7.81e-07	0.000743	20	5	1.54	6.77695
DHPS	5	1	1	1	19011	0	1.0548	3.83e-07	1.3e-06	0.001179	21	5	1.0548	6.41689
EP300	5	1	1	1	19014	0	0.88647	5.15e-07	1.82e-06	0.001575	22	5	0.88647	6.28855
TTI1	5	0.99297	0.99299	1	18768	0	1.2578	7.02e-07	2.34e-06	0.001937	23	4	1.2578	6.1534
XRN1	5	0.63681	0.72274	1	13282	1	1.0854	9.77e-07	3.38e-06	0.002574	24	4	1.0854	6.01007
CCT8	5	1	1	1	19013	0	1.0368	1.15e-06	3.38e-06	0.002574	25	5	1.0368	5.94085
TCP1	5	0.8993	0.89959	1	16792	0	1.1451	1.46e-06	4.94e-06	0.003618	26	3	1.1451	5.83708
CRNKL1	5	0.99977	0.99977	1	18985	0	1.1224	1.73e-06	5.46e-06	0.00385	27	5	1.1224	5.76248
XAB2	5	0.81255	0.82131	1	15197	1	1.7262	2.1e-06	6.51e-06	0.00442	28	4	1.7262	5.67739
C5orf22	5	0.89067	0.89101	1	16610	0	1.4575	2.61e-06	1.07e-05	0.006999	29	4	1.4575	5.58408
ZCCHC14	5	0.9418	0.94204	1	17565	0	1.1051	3.33e-06	1.38e-05	0.008746	30	4	1.1051	5.47784
APPBP2	5	0.99999	0.99999	1	19010	0	0.72101	4.57e-06	1.85e-05	0.011338	31	5	0.72101	5.33965
ADSS	5	0.99999	0.99999	1	19007	0	0.74632	5.24e-06	2.21e-05	0.01315	32	5	0.74632	5.28042
CCT3	5	0.99999	0.99999	1	19009	0	0.97587	5.67e-06	2.47e-05	0.014251	33	5	0.97587	5.24642
ISY1	5	0.96892	0.96902	1	18172	0	1.2152	6.16e-06	2.73e-05	0.015288	34	4	1.2152	5.21031
NEDD8	5	0.99916	0.99915	1	18960	0	1.151	6.82e-06	3.07e-05	0.01669	35	5	1.151	5.1663
TNFSF9	5	0.99999	0.99999	1	19008	0	0.63019	1.08e-05	4.97e-05	0.026265	36	5	0.63019	4.96573
CDC40	5	0.99999	0.99999	1	19006	0	0.7841	1.2e-05	5.33e-05	0.027428	37	5	0.7841	4.92046
MLLT1	5	0.99999	0.99999	1	19005	0	0.52563	1.41e-05	6.06e-05	0.030065	38	5	0.52563	4.85013
EIF5A	5	0.60891	0.7109	1	13055	1	0.8824	1.47e-05	6.32e-05	0.030065	39	4	0.8824	4.83304
RBM39	5	0.5411	0.68274	1	12511	1	1.0972	1.49e-05	6.43e-05	0.030065	40	3	1.0972	4.82585
CWC25	5	0.99803	0.99801	1	18920	0	0.86992	1.52e-05	6.48e-05	0.030065	41	5	0.86992	4.8187
GNB1L	5	0.99998	0.99998	1	19004	0	0.73221	2.1e-05	8.98e-05	0.040665	42	5	0.73221	4.67838
TBCB	5	0.99713	0.99712	1	18889	0	0.87454	2.39e-05	0.0001106	0.048929	43	5	0.87454	4.62193
KCNN2	5	0.12807	0.26553	1	4951	1	0.35117	2.65e-05	0.00012178	0.051815	44	4	0.35117	4.57674
PSMD14	5	0.98403	0.98412	1	18546	0	1.043	2.67e-05	0.00012257	0.051815	45	4	1.043	4.57271
EEF2	5	0.54428	0.68567	1	12561	2	0.78768	2.85e-05	0.00012881	0.053272	46	3	0.78768	4.54479
EIF3D	5	0.99865	0.99864	1	18942	0	0.85986	2.97e-05	0.00013662	0.055298	47	5	0.85986	4.5279
PSMD13	5	0.99997	0.99997	1	19003	0	0.86405	3.36e-05	0.00015744	0.062397	48	5	0.86405	4.47303
METTL3	5	0.99836	0.99835	1	18930	0	0.77725	4.02e-05	0.00019231	0.074158	49	5	0.77725	4.39544
BUD31	5	0.99986	0.99987	1	18992	0	0.95529	4.07e-05	0.00019491	0.074158	50	5	0.95529	4.39033
CXADR	5	0.56115	0.69211	1	12692	1	1.0393	4.5e-05	0.00021208	0.079111	51	4	1.0393	4.34682
TRAF4	5	0.99995	0.99995	1	19001	0	0.71225	4.95e-05	0.00023238	0.085015	52	5	0.71225	4.30507
MPND	5	0.99995	0.99995	1	19000	0	0.55058	5.11e-05	0.00024071	0.086139	53	5	0.55058	4.29174
CTXN1	5	0.99995	0.99995	1	18999	0	0.45112	5.26e-05	0.00024591	0.086139	54	5	0.45112	4.27865
ATG9A	5	0.70752	0.75636	1	13904	1	0.60251	5.32e-05	0.00024903	0.086139	55	4	0.60251	4.27406
KIAA0232	5	0.99994	0.99994	1	18998	0	0.68627	6.16e-05	0.00028104	0.094227	56	5	0.68627	4.21022
STAP2	5	0.99543	0.99542	1	18843	0	0.76715	6.32e-05	0.00028807	0.094227	57	5	0.76715	4.1991
SSBP4	5	0.48709	0.63302	1	11565	1	0.81777	6.36e-05	0.00029015	0.094227	58	3	0.81777	4.19642
ZNF334	5	0.48984	0.63547	1	11625	2	-0.0029406	6.44e-05	0.00029223	0.094227	59	2	-0.0029406	4.19113
SMG7	5	0.94652	0.94676	1	17675	0	0.88839	6.63e-05	0.00030264	0.095957	60	4	0.88839	4.17859
TMEM80	5	0.99993	0.99993	1	18997	0	0.49187	6.91e-05	0.00031513	0.09828	61	5	0.49187	4.16032
PIGS	5	0.58146	0.69979	1	12832	1	0.70208	7.08e-05	0.00032242	0.09893	62	4	0.70208	4.14997
SH3GLB1	5	0.70336	0.7542	1	13868	1	0.07842	7.95e-05	0.00035677	0.107159	63	2	0.07842	4.09963
ANKRD24	5	0.83199	0.83627	1	15527	1	0.53655	8.07e-05	0.00036509	0.107159	64	4	0.53655	4.09317
GOLGA8A	5	0.77085	0.79266	1	14633	1	0.65974	8.08e-05	0.00036613	0.107159	65	3	0.65974	4.09251
SMG6	5	0.23758	0.41442	1	7543	2	0.07945	8.6e-05	0.00039008	0.110906	66	2	0.07945	4.06538
ZC3H13	5	0.99991	0.99992	1	18996	0	0.84113	8.63e-05	0.0003906	0.110906	67	5	0.84113	4.06421
THOP1	5	0.99991	0.99991	1	18995	0	0.43775	8.89e-05	0.00039892	0.111605	68	5	0.43775	4.0513
PREP	5	0.94565	0.94589	1	17662	0	0.45755	9.94e-05	0.00044993	0.124049	69	4	0.45755	4.00258
CWC22	5	0.96986	0.96994	1	18205	0	0.81879	0.00011849	0.00052747	0.143352	70	4	0.81879	3.92632
TNPO3	5	0.99791	0.99789	1	18913	0	1.0263	0.00012891	0.00057848	0.154999	71	5	1.0263	3.88971
GOSR1	5	0.82772	0.83282	1	15460	1	0.69939	0.00014	0.00062584	0.16536	72	4	0.69939	3.85387
GDF6	5	0.79701	0.80998	1	14992	1	0.66799	0.00015718	0.00071952	0.187508	73	4	0.66799	3.8036
RTKN2	5	0.6439	0.72583	1	13330	1	0.5502	0.00016096	0.0007419	0.187533	74	3	0.5502	3.79328
FRG1	5	0.99966	0.99965	1	18980	0	0.96428	0.00016259	0.0007471	0.187533	75	5	0.96428	3.78891
TICAM1	5	0.99984	0.99984	1	18991	0	0.50361	0.00016298	0.00074918	0.187533	76	5	0.50361	3.78787
TRIP10	5	0.97224	0.97232	1	18261	0	0.65459	0.00018418	0.00085171	0.209381	77	4	0.65459	3.73476
GPR33	5	0.26024	0.43372	1	7902	1	0.052945	0.0001855	0.00085848	0.209381	78	2	0.052945	3.73166
WDR63	5	0.96652	0.96669	1	18115	0	0.27333	0.00019646	0.00090376	0.214949	79	3	0.27333	3.70673
SLC39A3	5	0.9998	0.9998	1	18990	0	0.55168	0.00019694	0.00090532	0.214949	80	5	0.55168	3.70567
TATDN1	5	0.9998	0.9998	1	18989	0	0.62596	0.0001992	0.00091521	0.214949	81	5	0.62596	3.70071
FEM1A	5	0.99979	0.99979	1	18988	0	0.56504	0.00020656	0.00094695	0.219313	82	5	0.56504	3.68495
ZNF830	5	0.51977	0.66291	1	12126	1	1.0057	0.00020828	0.00095684	0.219313	83	4	1.0057	3.68135
E2F6	5	0.13087	0.26991	1	5022	1	0.87166	0.00021197	0.0009735	0.219721	84	3	0.87166	3.67373
GNA11	5	0.99979	0.99979	1	18987	0	0.49158	0.00021392	0.00098339	0.219721	85	5	0.49158	3.66975
FBXW9	5	0.99978	0.99979	1	18986	0	0.39061	0.00021611	0.00099327	0.219721	86	5	0.39061	3.66533
FRAS1	5	0.99747	0.99745	1	18902	0	0.84389	0.00022312	0.0010235	0.223797	87	5	0.84389	3.65146
SLC10A5	5	0.88757	0.88792	1	16569	0	1.3653	0.00022576	0.001036	0.223954	88	4	1.3653	3.64635
CRAMP1L	5	0.7578	0.7845	1	14463	1	0.74672	0.00023259	0.0010651	0.226018	89	4	0.74672	3.63341
BRD4	5	0.99977	0.99977	1	18984	0	0.60735	0.00023449	0.0010693	0.226018	90	5	0.60735	3.62988
ZNF491	5	0.97598	0.97613	1	18353	0	0.27958	0.00023849	0.0010901	0.227886	91	3	0.27958	3.62253
DET1	5	0.98122	0.98135	1	18482	0	0.93995	0.00026345	0.0012108	0.246945	92	4	0.93995	3.5793
ASNA1	5	0.80287	0.81412	1	15068	1	0.71793	0.00026573	0.0012202	0.246945	93	3	0.71793	3.57556
NELFA	5	0.7341	0.77066	1	14201	1	0.5181	0.00027851	0.0012806	0.256436	94	3	0.5181	3.55516
CCT4	5	0.87263	0.87294	1	16243	0	1.0776	0.00028857	0.0013336	0.264284	95	4	1.0776	3.53975
DYNC1I2	5	0.78624	0.80271	1	14841	1	0.39566	0.00029148	0.0013482	0.264418	96	3	0.39566	3.53539
PLIN3	5	0.99952	0.99951	1	18972	0	0.49346	0.00029848	0.0013774	0.267377	97	5	0.49346	3.52508
RPL26	5	0.89336	0.89369	1	16665	0	1.3269	0.00030943	0.0014341	0.275065	98	4	1.3269	3.50944
SLC35F1	5	0.99969	0.99968	1	18983	0	0.61922	0.00031377	0.0014497	0.275065	99	5	0.61922	3.50339
MUC4	5	0.99968	0.99967	1	18982	0	0.76278	0.00032149	0.0014721	0.275065	100	5	0.76278	3.49283
OTULIN	5	0.99968	0.99967	1	18981	0	0.85065	0.00032345	0.0014846	0.275065	101	5	0.85065	3.49019
BRINP3	5	0.80689	0.81704	1	15122	1	0.72555	0.00032445	0.0014893	0.275065	102	4	0.72555	3.48885
AC008914.1	4	0.98673	0.98668	1	18611	0	1.2791	0.00032758	0.0012059	0.246945	103	4	1.2791	3.48468
DUSP6	5	0.98279	0.98287	1	18512	0	0.6279	0.00033134	0.0015153	0.27718	104	4	0.6279	3.47973
SEPSECS	5	0.72169	0.7639	1	14057	1	0.13679	0.00034447	0.0015798	0.286233	105	3	0.13679	3.46285
DHX16	5	0.99453	0.99452	1	18808	0	0.75879	0.00035574	0.0016189	0.290538	106	5	0.75879	3.44887
WLS	5	0.82282	0.82901	1	15364	1	0.75901	0.00036793	0.0016748	0.293863	107	4	0.75901	3.43423
ANKH	5	0.99963	0.99962	1	18979	0	0.35094	0.00037456	0.0017016	0.293863	108	5	0.35094	3.42648
RGS17	5	0.99962	0.99961	1	18978	0	0.71867	0.00037591	0.0017084	0.293863	109	5	0.71867	3.42492
ZDHHC5	5	0.9418	0.94204	1	17636	0	0.69314	0.00037675	0.0017131	0.293863	110	3	0.69314	3.42395
ATP2B1	5	0.90625	0.90655	1	16925	0	0.52051	0.00037715	0.0017146	0.293863	111	4	0.52051	3.42349
RP11-849H4.2	5	0.34148	0.50387	1	9192	1	1.0064	0.0003879	0.0017667	0.30008	112	4	1.0064	3.41128
CD70	5	0.9996	0.99959	1	18977	0	0.40451	0.0003953	0.0017958	0.302331	113	5	0.40451	3.40307
YOD1	5	0.79364	0.80763	1	14940	1	0.58419	0.00040106	0.0018234	0.304282	114	3	0.58419	3.39679
SOX30	5	0.99308	0.9931	1	18772	0	0.50844	0.00040611	0.0018499	0.305196	115	4	0.50844	3.39136
KIAA1429	5	0.99273	0.99276	1	18762	0	0.58723	0.00040873	0.0018619	0.305196	116	4	0.58723	3.38856
SPAG5	5	0.99912	0.99911	1	18957	0	0.57006	0.00041136	0.001877	0.305196	117	5	0.57006	3.38578
ANKS3	5	0.96426	0.96444	1	18067	0	0.58374	0.0004313	0.0019665	0.314233	118	4	0.58374	3.36522
CELA3A	5	0.99957	0.99955	1	18976	0	0.49914	0.00043356	0.001978	0.314233	119	5	0.49914	3.36295
CMBL	5	0.87601	0.87635	1	16329	0	0.41827	0.00043477	0.0019821	0.314233	120	4	0.41827	3.36174
CPLX4	5	0.99955	0.99954	1	18975	0	0.61612	0.00044575	0.0020331	0.319655	121	5	0.61612	3.35091
CCL28	5	0.99955	0.99953	1	18974	0	0.538	0.00045393	0.0020696	0.322715	122	5	0.538	3.34301
PSMD6	5	0.82772	0.83282	1	15447	1	0.27244	0.00046042	0.0020961	0.324197	123	3	0.27244	3.33685
NMBR	5	0.99953	0.99951	1	18973	0	0.4346	0.00047385	0.0021575	0.329365	124	5	0.4346	3.32436
ATP8B1	5	0.24246	0.41856	1	7606	2	0.062035	0.00047693	0.0021742	0.329365	125	1	0.062035	3.32155
NSUN6	5	0.86826	0.8685	1	16173	1	0.7071	0.00047928	0.0021815	0.329365	126	4	0.7071	3.31941
UBXN6	5	0.99304	0.99305	1	18771	0	0.51074	0.0004857	0.0022111	0.331215	127	4	0.51074	3.31363
NPC1	5	0.9995	0.99948	1	18971	0	0.32134	0.00050104	0.0022835	0.33938	128	5	0.32134	3.30013
CBX6	5	0.65267	0.72974	1	13401	1	0.53275	0.00050966	0.0023256	0.342966	129	4	0.53275	3.29272
GATAD2B	5	0.93476	0.93501	1	17464	0	0.46364	0.00051617	0.0023475	0.343526	130	4	0.46364	3.28721
TNPO2	5	0.99946	0.99944	1	18970	0	0.50639	0.00053513	0.0024318	0.353098	131	5	0.50639	3.27154
RP1-66C13.4	5	0.89355	0.89388	1	16668	0	0.59352	0.00053822	0.00245	0.353098	132	4	0.59352	3.26904
NFKBIL1	5	0.5904	0.70328	1	12911	1	-0.20605	0.0005564	0.0025234	0.357917	133	2	-0.20605	3.25461
ASF1A	5	0.97257	0.97264	1	18271	0	1.1446	0.00055699	0.002527	0.357917	134	4	1.1446	3.25415
SH2D3C	5	0.99122	0.9913	1	18714	0	0.91643	0.00056258	0.0025541	0.357917	135	4	0.91643	3.24982
GCNT2	5	0.91557	0.91582	1	17126	0	0.67781	0.0005637	0.0025609	0.357917	136	3	0.67781	3.24895
CIRBP	5	0.96672	0.96688	1	18121	0	0.65067	0.00056839	0.0025775	0.357917	137	4	0.65067	3.24535
KRTCAP2	5	0.49282	0.63823	1	11669	1	0.51986	0.000592	0.0026785	0.367987	138	4	0.51986	3.22768
MLLT4	5	0.052399	0.14201	0.969734	2763	1	0.56336	0.00059898	0.0027128	0.367987	139	3	0.56336	3.22259
HACE1	5	0.9994	0.99937	1	18969	0	0.48325	0.00059936	0.0027139	0.367987	140	5	0.48325	3.22231
RGS3	5	0.9994	0.99937	1	18968	0	0.5439	0.00060294	0.0027274	0.367987	141	5	0.5439	3.21973
MRPS6	5	0.20232	0.37753	1	6896	3	-0.1508	0.00060938	0.002755	0.368587	142	2	-0.1508	3.21511
PNMT	5	0.99939	0.99936	1	18967	0	0.39659	0.00061243	0.0027706	0.368587	143	5	0.39659	3.21294
APBA3	5	0.86884	0.86909	1	16185	1	0.20879	0.00061963	0.0028008	0.370015	144	3	0.20879	3.20787
CCT7	5	0.99877	0.99877	1	18947	0	0.78132	0.00064765	0.0029351	0.38508	145	5	0.78132	3.18866
USP24	5	0.98511	0.9852	1	18573	0	0.58214	0.00065383	0.0029611	0.385833	146	4	0.58214	3.18454
SMYD3	5	0.83635	0.83984	1	15596	1	0.63245	0.00068015	0.0030797	0.396006	147	4	0.63245	3.1674
LTC4S	5	0.99932	0.9993	1	18966	0	0.26632	0.00068041	0.0030808	0.396006	148	5	0.26632	3.16723
SLC25A23	5	0.11651	0.24742	1	4627	1	0.6084	0.00068751	0.0031094	0.396997	149	4	0.6084	3.16272
DAZAP1	5	0.99931	0.99928	1	18965	0	0.32405	0.00069314	0.0031302	0.396997	150	5	0.32405	3.15918
TMC5	5	0.29346	0.46229	1	8430	1	0.1711	0.00072203	0.0032536	0.406167	151	3	0.1711	3.14144
CCT5	5	0.99893	0.99892	1	18953	0	0.92007	0.0007238	0.0032624	0.406167	152	5	0.92007	3.14038
FAM111B	5	0.85729	0.85793	1	15949	1	0.75229	0.0007247	0.0032666	0.406167	153	4	0.75229	3.13984
GNG7	5	0.99926	0.99924	1	18964	0	0.40483	0.00073992	0.003341	0.409433	154	5	0.40483	3.13082
FAM32A	5	0.72626	0.76637	1	14105	1	0.70525	0.00074472	0.0033608	0.409433	155	3	0.70525	3.12801
PSMB2	5	0.89162	0.89195	1	16633	0	0.8152	0.00074742	0.0033712	0.409433	156	3	0.8152	3.12644
SEZ6	5	0.99925	0.99923	1	18963	0	0.56015	0.00075412	0.0034003	0.409433	157	5	0.56015	3.12256
RPL36AL	5	0.13464	0.27576	1	5127	3	-0.31962	0.00075787	0.0034206	0.409433	158	2	-0.31962	3.12041
PVALB	5	0.99792	0.9979	1	18914	0	0.61226	0.00076144	0.0034363	0.409433	159	5	0.61226	3.11836
KPNB1	5	0.93131	0.93157	1	17400	0	1.1076	0.0007651	0.0034508	0.409433	160	3	1.1076	3.11628
PES1	5	0.99923	0.99921	1	18962	0	0.5479	0.00077042	0.0034727	0.409433	161	5	0.5479	3.11327
PSMA4	5	0.99922	0.99921	1	18961	0	1.3461	0.00077669	0.0035003	0.409433	162	5	1.3461	3.10975
MAGEF1	5	0.95846	0.95864	1	17926	0	0.65111	0.0007786	0.0035081	0.409433	163	4	0.65111	3.10869
PORCN	5	0.97173	0.9718	1	18247	0	0.56552	0.00079816	0.0036002	0.417623	164	4	0.56552	3.09791
METTL20	5	0.41428	0.56792	1	10325	2	0.44004	0.00080948	0.0036502	0.418228	165	3	0.44004	3.09179
C1orf111	5	0.74621	0.77763	1	14334	1	0.56861	0.00081595	0.0036715	0.418228	166	4	0.56861	3.08834
FBXL7	5	0.77542	0.79563	1	14695	1	0.57307	0.00081632	0.0036736	0.418228	167	3	0.57307	3.08814
SUDS3	5	0.74454	0.77665	1	14301	1	0.43139	0.00082075	0.0036934	0.418228	168	3	0.43139	3.08579
YTHDF2	5	0.77085	0.79266	1	14635	1	0.90075	0.00083972	0.0037818	0.42385	169	4	0.90075	3.07587
RHOB	5	0.90608	0.90638	1	16921	0	0.62473	0.00084201	0.0037876	0.42385	170	4	0.62473	3.07468
UNC119	5	0.99915	0.99914	1	18959	0	0.52692	0.00084953	0.0038146	0.424382	171	5	0.52692	3.07082
SIGLEC8	5	0.99914	0.99914	1	18958	0	0.38533	0.00085808	0.0038469	0.425484	172	5	0.38533	3.06647
ARL15	5	0.99515	0.99512	1	18830	0	1.3969	0.00086914	0.0038875	0.425999	173	5	1.3969	3.06091
TMIGD2	5	0.9715	0.97159	1	18239	0	0.93285	0.00087063	0.0038963	0.425999	174	3	0.93285	3.06017
PSMD11	5	0.43927	0.59016	1	10738	1	0.71953	0.00088218	0.0039447	0.428826	175	3	0.71953	3.05444
C19orf10	5	0.78772	0.80366	1	14860	1	0.32479	0.00089887	0.0040166	0.434153	176	4	0.32479	3.0463
LSR	5	0.094198	0.21159	0.995784	4018	3	-0.23832	0.00091371	0.0040696	0.435777	177	2	-0.23832	3.03919
ABHD1	5	0.928	0.92828	1	17344	0	0.50092	0.00094513	0.0042159	0.435777	178	4	0.50092	3.02451
COX4I2	5	0.92362	0.92395	1	17272	0	0.31858	0.00094781	0.004231	0.435777	179	3	0.31858	3.02328
PLEKHA2	5	0.79591	0.80921	1	14972	1	0.25799	0.00095368	0.0042601	0.435777	180	3	0.25799	3.0206
ARSJ	5	0.36398	0.52347	1	9560	2	0.36013	0.00095368	0.0042601	0.435777	181	3	0.36013	3.0206
IQGAP3	5	0.24553	0.4212	1	7658	2	-0.20983	0.00095368	0.0042601	0.435777	182	2	-0.20983	3.0206
NLRP14	5	0.36995	0.52869	1	9646	2	0.070951	0.00095368	0.0042601	0.435777	183	1	0.070951	3.0206
HOMER2	5	0.98082	0.98095	1	18473	0	0.38521	0.00095368	0.0042601	0.435777	184	3	0.38521	3.0206
GPBP1	5	0.17687	0.34004	1	6231	3	-0.19401	0.00095368	0.0042601	0.435777	185	2	-0.19401	3.0206
ZNF471	5	0.47873	0.62545	1	11416	2	-0.31897	0.00095389	0.0042606	0.435777	186	2	-0.31897	3.0205
LPCAT1	5	0.28183	0.45227	1	8238	1	0.51706	0.00098164	0.0043954	0.447159	187	3	0.51706	3.00805
INPP5D	5	0.94946	0.94968	1	17737	0	0.58394	0.00098866	0.0044243	0.447704	188	4	0.58394	3.00495
FOXF1	5	0.999	0.999	1	18956	0	0.33421	0.00099844	0.0044569	0.448609	189	5	0.33421	3.00068
XCR1	5	0.99899	0.99898	1	18954	0	0.4553	0.001012	0.0045177	0.450651	190	5	0.4553	2.99482
NUDT7	5	0.9643	0.96448	1	18069	0	0.65996	0.0010136	0.0045245	0.450651	191	4	0.65996	2.99413
SVEP1	5	0.98516	0.98524	1	18574	0	0.62978	0.0010342	0.0046192	0.456221	192	4	0.62978	2.9854
ATCAY	5	0.57061	0.69568	1	12762	1	0.57805	0.0010414	0.0046598	0.456221	193	4	0.57805	2.98238
FAM122A	5	0.51442	0.65799	1	12031	1	0.47583	0.0010428	0.0046676	0.456221	194	4	0.47583	2.9818
LIFR	5	0.77906	0.79798	1	14748	1	0.7851	0.0010469	0.00469	0.456221	195	4	0.7851	2.98009
CWC15	5	0.99891	0.9989	1	18952	0	0.72261	0.0010539	0.0047264	0.456221	196	5	0.72261	2.9772
TTPA	5	0.54548	0.68627	1	12573	1	0.55884	0.0010576	0.0047431	0.456221	197	3	0.55884	2.97568
DAND5	5	0.92419	0.92451	1	17279	0	0.54094	0.0010593	0.0047483	0.456221	198	4	0.54094	2.97498
LRG1	5	0.73234	0.76967	1	14189	1	0.6673	0.0010661	0.0047743	0.456416	199	4	0.6673	2.9722
F11R	5	0.028011	0.084754	0.931308	1705	1	0.78483	0.001083	0.004854	0.460938	200	4	0.78483	2.96537
KRT33B	5	0.99019	0.99024	1	18688	0	0.52209	0.0010869	0.0048701	0.460938	201	4	0.52209	2.96381
IL15RA	5	0.96988	0.96997	1	18207	0	0.41503	0.0011042	0.0049445	0.463664	202	3	0.41503	2.95695
DUSP22	5	0.88421	0.88454	1	16478	0	0.6191	0.0011049	0.0049476	0.463664	203	4	0.6191	2.95668
BPHL	5	0.99888	0.99888	1	18951	0	0.4285	0.001115	0.0049945	0.465759	204	5	0.4285	2.95273
DRAXIN	5	0.99886	0.99886	1	18950	0	0.36046	0.0011357	0.0050829	0.471698	205	5	0.36046	2.94474
MAP2K7	5	0.99119	0.99126	1	18709	0	0.6451	0.0011651	0.0052146	0.476538	206	4	0.6451	2.93364
CCDC64B	5	0.99883	0.99883	1	18949	0	0.37409	0.0011659	0.0052177	0.476538	207	5	0.37409	2.93334
AC234582.1	5	0.99882	0.99881	1	18948	0	0.34908	0.0011791	0.0052687	0.476538	208	5	0.34908	2.92845
SMG5	5	0.61777	0.7146	1	13116	1	0.86435	0.0011796	0.0052708	0.476538	209	3	0.86435	2.92827
GUCY2C	5	0.896	0.89637	1	16724	0	0.82069	0.0011809	0.005276	0.476538	210	3	0.82069	2.92779
CEP95	5	0.9974	0.99739	1	18900	0	0.6347	0.001184	0.0052854	0.476538	211	5	0.6347	2.92665
CXCL2	5	0.95388	0.95408	1	17836	0	0.46372	0.0012326	0.0055087	0.49312	212	4	0.46372	2.90918
TTI2	5	0.92093	0.92125	1	17204	0	0.68827	0.0012356	0.0055212	0.49312	213	4	0.68827	2.90812
RPL30	5	0.16077	0.31608	1	5819	1	0.11365	0.0012449	0.0055586	0.494147	214	2	0.11365	2.90487
FAM163B	5	0.95987	0.96004	1	17960	0	0.58636	0.0012772	0.0057012	0.5	215	3	0.58636	2.89374
KBTBD2	5	0.99872	0.99872	1	18946	0	0.48284	0.0012775	0.0057023	0.5	216	5	0.48284	2.89364
PXK	5	0.65119	0.72909	1	13392	1	0.49092	0.0012779	0.0057033	0.5	217	4	0.49092	2.8935
ABCB10	5	0.9987	0.99869	1	18945	0	0.48871	0.0013	0.0058022	0.506013	218	5	0.48871	2.88606
CRYBA1	5	0.99869	0.99868	1	18944	0	0.37275	0.0013055	0.0058251	0.506013	219	5	0.37275	2.88422
PARP4	5	0.80974	0.81916	1	15155	1	0.47952	0.0013126	0.0058615	0.506863	220	4	0.47952	2.88187
TPRKB	5	0.2999	0.46784	1	8540	2	-0.19681	0.0013211	0.0058959	0.507527	221	2	-0.19681	2.87906
MSH4	5	0.99866	0.99866	1	18943	0	0.4995	0.0013358	0.0059583	0.508924	222	5	0.4995	2.87426
WDPCP	5	0.95567	0.95588	1	17870	0	0.637	0.0013378	0.0059656	0.508924	223	4	0.637	2.87361
WARS	5	0.8697	0.86992	1	16203	1	0.62293	0.0013464	0.0059963	0.50926	224	3	0.62293	2.87083
UBE2Q1	5	0.74611	0.77757	1	14330	1	0.47502	0.0013693	0.00609	0.513521	225	4	0.47502	2.8635
FSD1	5	0.99863	0.99862	1	18941	0	0.48643	0.0013748	0.0061114	0.513521	226	5	0.48643	2.86176
ALDH1A2	5	0.15077	0.30086	1	5542	1	0.87133	0.0013791	0.0061275	0.513521	227	4	0.87133	2.8604
RBM15	5	0.95174	0.95194	1	17789	0	0.65168	0.0013898	0.0061686	0.514699	228	4	0.65168	2.85705
RBM12	5	0.88757	0.88792	1	16550	0	0.98767	0.0013996	0.0062092	0.515824	229	4	0.98767	2.854
TACC3	5	0.99858	0.99857	1	18940	0	0.50455	0.0014217	0.0062992	0.520231	230	5	0.50455	2.84719
FUCA1	5	0.99857	0.99857	1	18939	0	0.24144	0.0014254	0.0063169	0.520231	231	5	0.24144	2.84606
C5orf28	5	0.96745	0.9676	1	18136	0	0.35884	0.001449	0.0064174	0.523552	232	3	0.35884	2.83893
FXYD5	5	0.99855	0.99854	1	18938	0	0.31576	0.0014534	0.0064314	0.523552	233	5	0.31576	2.83761
KRT38	5	0.99854	0.99853	1	18937	0	0.35041	0.0014597	0.0064647	0.523552	234	5	0.35041	2.83574
CAPS	5	0.99854	0.99853	1	18936	0	0.28542	0.0014604	0.0064673	0.523552	235	5	0.28542	2.83553
DPPA5	5	0.37102	0.52967	1	9663	1	0.37379	0.0014832	0.0065527	0.524162	236	4	0.37379	2.8288
SLC37A2	5	0.81024	0.81955	1	15160	1	0.18274	0.0014832	0.0065527	0.524162	237	2	0.18274	2.8288
RANBP3L	5	0.33429	0.49766	1	9081	1	0.23817	0.0014878	0.0065761	0.524162	238	3	0.23817	2.82746
RXFP1	5	0.99851	0.9985	1	18935	0	0.54921	0.001493	0.0066011	0.524162	239	5	0.54921	2.82594
PRR33	5	0.9985	0.9985	1	18934	0	0.33741	0.0014971	0.0066183	0.524162	240	5	0.33741	2.82475
FBXL4	5	0.98518	0.98526	1	18575	0	0.56254	0.0015067	0.006663	0.524162	241	4	0.56254	2.82197
ZNF879	5	0.41334	0.56711	1	10309	2	0.51801	0.0015125	0.0066896	0.524162	242	3	0.51801	2.8203
LRRC38	5	0.30914	0.47573	1	8682	1	0.45815	0.0015142	0.0066953	0.524162	243	3	0.45815	2.81982
ANP32A	5	0.095189	0.2132	0.995784	4046	1	0.33926	0.0015297	0.006759	0.526984	244	4	0.33926	2.81539
RETN	5	0.96008	0.96025	1	17969	0	0.50358	0.0015555	0.006866	0.531095	245	4	0.50358	2.80813
DMRT2	5	0.44872	0.59863	1	10911	2	0.083169	0.0015626	0.0068889	0.531095	246	2	0.083169	2.80615
NELFE	5	0.79314	0.8073	1	14930	1	0.5842	0.001578	0.0069477	0.531095	247	4	0.5842	2.80189
QPCTL	5	0.9759	0.97605	1	18352	0	0.52019	0.0015782	0.0069482	0.531095	248	4	0.52019	2.80184
NOV	5	0.96858	0.96871	1	18163	0	0.54475	0.0015791	0.0069514	0.531095	249	4	0.54475	2.80159
PODXL	5	0.9984	0.9984	1	18933	0	0.46713	0.001598	0.0070367	0.534362	250	5	0.46713	2.79642
RIN1	5	0.74238	0.77536	1	14289	1	0.58523	0.0016042	0.0070617	0.534362	251	3	0.58523	2.79474
TMC7	5	0.13352	0.27405	1	5088	3	-0.23042	0.0016155	0.0071059	0.534362	252	2	-0.23042	2.79169
ZNF625	5	0.88641	0.88677	1	16521	0	0.5621	0.0016166	0.0071106	0.534362	253	4	0.5621	2.7914
RD3	5	0.99828	0.99827	1	18926	0	0.4073	0.0016237	0.0071424	0.534362	254	5	0.4073	2.78949
GPR20	5	0.99837	0.99837	1	18932	0	0.3392	0.0016291	0.0071627	0.534362	255	5	0.3392	2.78805
GPR88	5	0.99836	0.99836	1	18931	0	0.26407	0.0016371	0.0071986	0.534944	256	5	0.26407	2.78592
OR7E24	5	0.23373	0.41107	1	7483	2	0.54244	0.0016547	0.0072766	0.53596	257	3	0.54244	2.78128
JUN	5	0.70014	0.75254	1	13835	1	0.44801	0.0016584	0.0072896	0.53596	258	3	0.44801	2.78031
G6PC3	5	0.99833	0.99833	1	18929	0	0.41722	0.0016674	0.0073328	0.53596	259	5	0.41722	2.77796
CRLF2	5	0.97519	0.97533	1	18334	0	0.20461	0.0016685	0.007338	0.53596	260	3	0.20461	2.77767
ACTL9	5	0.0010095	0.0045068	0.395104	216	2	0.55674	0.0016869	0.0074093	0.53596	261	3	0.55674	2.77291
AQR	5	0.78455	0.80159	1	14818	1	0.21089	0.0016922	0.0074296	0.53596	262	3	0.21089	2.77155
CXorf36	5	0.99225	0.9923	1	18747	0	0.64264	0.0016965	0.007451	0.53596	263	4	0.64264	2.77045
SRSF3	5	0.9983	0.99829	1	18928	0	1.0518	0.0017015	0.0074723	0.53596	264	5	1.0518	2.76917
ADAMTS10	5	0.86005	0.8605	1	16005	1	0.49392	0.0017055	0.0074895	0.53596	265	4	0.49392	2.76815
KIAA0556	5	0.69555	0.75018	1	13791	1	0.41069	0.0017138	0.0075171	0.53596	266	4	0.41069	2.76604
CYP2C8	5	0.99828	0.99827	1	18927	0	0.42538	0.0017182	0.0075369	0.53596	267	5	0.42538	2.76493
ZMYM4	5	0.33513	0.49837	1	9101	2	-0.36373	0.0017246	0.0075644	0.53596	268	2	-0.36373	2.76331
SDE2	5	0.27456	0.44605	1	8110	1	0.62523	0.0017281	0.0075785	0.53596	269	4	0.62523	2.76243
ELTD1	5	0.95499	0.95519	1	17856	0	0.72011	0.0017481	0.0076727	0.540612	270	4	0.72011	2.75743
ETF1	5	0.69729	0.75107	1	13803	1	0.76278	0.0017737	0.0077783	0.541512	271	4	0.76278	2.75112
MTRNR2L4	5	0.30082	0.46863	1	8550	2	0.41507	0.0017743	0.0077799	0.541512	272	3	0.41507	2.75097
SLC39A2	5	0.99822	0.99821	1	18925	0	0.40268	0.0017795	0.0078023	0.541512	273	5	0.40268	2.7497
SBK3	5	0.99726	0.99724	1	18896	0	0.93465	0.001782	0.0078122	0.541512	274	5	0.93465	2.74909
GNPDA1	5	0.37245	0.5309	1	9687	1	0.75691	0.0017854	0.0078278	0.541512	275	4	0.75691	2.74826
PRDM1	5	0.56346	0.69297	1	12706	1	0.56971	0.0018085	0.0079308	0.542489	276	4	0.56971	2.74268
C22orf46	5	0.98863	0.98867	1	18653	0	0.48793	0.0018161	0.0079636	0.542489	277	4	0.48793	2.74086
RP11-505K9.4	5	0.84832	0.8499	1	15784	1	0.25579	0.0018235	0.0080006	0.542489	278	4	0.25579	2.73909
RAD18	5	0.97096	0.97107	1	18231	0	0.49007	0.0018273	0.0080131	0.542489	279	4	0.49007	2.73819
WDR27	5	0.99816	0.99815	1	18924	0	0.45596	0.0018358	0.0080516	0.542489	280	5	0.45596	2.73617
CTD-2521M24.10	5	0.47584	0.62277	1	11360	1	0.7095	0.0018403	0.0080729	0.542489	281	4	0.7095	2.73511
ANKRD31	5	0.87391	0.87423	1	16282	0	0.51627	0.0018543	0.0081317	0.542489	282	4	0.51627	2.73182
YIPF4	5	0.20905	0.38727	1	7066	1	0.70156	0.0018555	0.0081385	0.542489	283	3	0.70156	2.73154
PRPF18	5	0.95158	0.95179	1	17785	0	0.62204	0.0018571	0.0081484	0.542489	284	4	0.62204	2.73116
PNMA3	5	0.53245	0.67463	1	12366	2	-0.056183	0.0018599	0.0081661	0.542489	285	2	-0.056183	2.73051
CRTC3	5	0.99813	0.99811	1	18923	0	0.39781	0.0018677	0.0081957	0.542489	286	5	0.39781	2.72869
GJA1	5	0.3372	0.50015	1	9135	1	0.54977	0.0018721	0.0082166	0.542489	287	4	0.54977	2.72767
DOCK7	5	0.82282	0.82901	1	15365	1	1.1267	0.001874	0.0082254	0.542489	288	4	1.1267	2.72723
MGMT	5	0.19247	0.36309	1	6640	2	0.059144	0.0018802	0.0082509	0.542489	289	2	0.059144	2.7258
GAS2L3	5	0.4741	0.62123	1	11326	1	1.0624	0.0018853	0.0082696	0.542489	290	3	1.0624	2.72462
C22orf42	5	0.96971	0.96978	1	18197	0	0.45122	0.0019137	0.0083857	0.544604	291	4	0.45122	2.71813
SLC44A2	5	0.21298	0.39284	1	7162	2	0.1993	0.0019331	0.0084601	0.544604	292	3	0.1993	2.71375
RNF215	5	0.99806	0.99806	1	18922	0	0.43607	0.001938	0.0084815	0.544604	293	5	0.43607	2.71265
PSMC5	5	0.98359	0.98369	1	18538	0	0.71671	0.0019491	0.0085231	0.544604	294	4	0.71671	2.71017
CREB3L3	5	0.58964	0.70299	1	12906	1	0.43569	0.0019505	0.0085262	0.544604	295	4	0.43569	2.70985
SDC3	5	0.92912	0.9294	1	17360	0	0.43887	0.0019511	0.0085278	0.544604	296	4	0.43887	2.70972
ZNRF1	5	0.99804	0.99803	1	18921	0	0.39238	0.001958	0.0085554	0.544604	297	5	0.39238	2.70819
SCAF8	5	0.99331	0.99332	1	18777	0	0.52493	0.0019582	0.0085569	0.544604	298	4	0.52493	2.70814
PSMD7	5	0.42404	0.57661	1	10480	1	1.147	0.0019591	0.0085611	0.544604	299	3	1.147	2.70794
MYO1F	5	0.99796	0.99795	1	18918	0	0.65096	0.0019711	0.0086038	0.544604	300	5	0.65096	2.70529
CDC5L	5	0.97479	0.97492	1	18325	0	0.77332	0.0019741	0.0086168	0.544604	301	4	0.77332	2.70463
TOB1	5	0.9695	0.96957	1	18189	0	0.3495	0.001986	0.0086683	0.546046	302	4	0.3495	2.70202
MRPL54	5	0.96388	0.96408	1	18057	0	0.54412	0.0020204	0.0088224	0.54885	303	4	0.54412	2.69456
DDIT4	5	0.74225	0.77529	1	14286	1	0.52038	0.0020206	0.0088244	0.54885	304	3	0.52038	2.69452
CLEC4G	5	0.85872	0.85924	1	15977	1	0.18308	0.0020323	0.0088739	0.54885	305	4	0.18308	2.69201
GSPT1	5	0.99797	0.99795	1	18919	0	0.52229	0.0020348	0.0088827	0.54885	306	5	0.52229	2.69148
GATM	5	0.9418	0.94204	1	17623	0	0.21377	0.0020389	0.0088978	0.54885	307	3	0.21377	2.6906
UVSSA	5	0.99795	0.99794	1	18917	0	0.41589	0.0020456	0.0089171	0.54885	308	5	0.41589	2.68918
DNAH5	5	0.99795	0.99793	1	18915	0	0.51499	0.0020512	0.0089436	0.54885	309	5	0.51499	2.68799
PIN1	5	0.99795	0.99793	1	18916	0	0.57662	0.0020512	0.0089436	0.54885	310	5	0.57662	2.68799
ANK1	5	0.99196	0.99201	1	18736	0	0.51064	0.0020799	0.0090586	0.55387	311	4	0.51064	2.68196
FAM63A	5	0.7249	0.76565	1	14085	1	0.73836	0.0020875	0.0090909	0.55387	312	4	0.73836	2.68037
OR6C1	5	0.096154	0.21477	0.995784	4083	3	-0.58018	0.0020919	0.0091128	0.55387	313	2	-0.58018	2.67946
GALNTL6	5	0.0059121	0.023073	0.747778	584	3	-0.68649	0.0021004	0.0091456	0.554093	314	2	-0.68649	2.6777
COX10	5	0.21917	0.39861	1	7272	2	0.014292	0.0021303	0.009285	0.560758	315	2	0.014292	2.67156
FAM50A	5	0.99786	0.99784	1	18912	0	0.55014	0.0021413	0.0093381	0.562179	316	5	0.55014	2.66932
INSL6	5	0.011715	0.04001	0.837923	899	2	0.82821	0.0021507	0.0093761	0.562685	317	3	0.82821	2.66742
MTMR12	5	0.77815	0.79741	1	14734	1	0.39753	0.002168	0.0094391	0.56397	318	3	0.39753	2.66394
MAP3K7	5	0.99783	0.99781	1	18911	0	0.53802	0.0021729	0.0094599	0.56397	319	5	0.53802	2.66296
CSDE1	5	0.99782	0.9978	1	18910	0	0.56136	0.0021792	0.0094865	0.56397	320	5	0.56136	2.6617
LYRM9	5	0.9978	0.99778	1	18909	0	0.4751	0.0021971	0.0095645	0.566094	321	5	0.4751	2.65815
ALDH3B2	5	0.9978	0.99778	1	18908	0	0.40982	0.0022005	0.0095817	0.566094	322	5	0.40982	2.65748
SLITRK4	5	0.43015	0.58202	1	10593	2	0.815	0.002254	0.009806	0.577553	323	3	0.815	2.64705
SLAMF8	5	0.99774	0.99771	1	18907	0	0.36453	0.0022622	0.0098398	0.577756	324	5	0.36453	2.64547
YY1AP1	5	0.99771	0.99768	1	18906	0	0.35611	0.0022887	0.0099502	0.582437	325	5	0.35611	2.64041
WDR70	5	0.48666	0.63264	1	11554	2	-0.3256	0.0023035	0.010013	0.584325	326	2	-0.3256	2.63761
PSMD2	5	0.99768	0.99766	1	18905	0	0.76214	0.0023163	0.010065	0.585566	327	5	0.76214	2.63521
LIX1	5	0.97792	0.97805	1	18404	0	0.48168	0.0023385	0.010157	0.589094	328	4	0.48168	2.63106
BRIX1	5	0.46462	0.61272	1	11177	2	0.62533	0.0023683	0.010292	0.595128	329	3	0.62533	2.62556
RGPD1	5	0.50476	0.6492	1	11869	2	1.5923	0.0023771	0.010332	0.595635	330	3	1.5923	2.62395
PERP	5	0.65631	0.73138	1	13428	1	0.51809	0.0024037	0.010435	0.596616	331	4	0.51809	2.61912
RDX	5	0.37822	0.53597	1	9765	2	0.6993	0.0024093	0.010455	0.596616	332	3	0.6993	2.61811
HDAC2	5	0.99759	0.99756	1	18904	0	0.60266	0.0024101	0.010457	0.596616	333	5	0.60266	2.61796
IFT20	5	0.99758	0.99756	1	18903	0	0.46001	0.0024184	0.010484	0.596616	334	5	0.46001	2.61647
HSPA4	5	0.95826	0.95844	1	17920	0	0.48887	0.0024234	0.010506	0.596616	335	3	0.48887	2.61557
FGF22	5	0.69131	0.74809	1	13750	1	0.40515	0.0024367	0.010556	0.597699	336	4	0.40515	2.6132
SAMD14	5	0.99359	0.99359	1	18785	0	0.48467	0.0024441	0.010589	0.597747	337	4	0.48467	2.61188
ABCC4	5	0.99625	0.99621	1	18856	0	0.26299	0.0024622	0.010668	0.60046	338	5	0.26299	2.60868
GARS	5	0.77539	0.79561	1	14694	1	0.12818	0.0025429	0.011	0.616837	339	3	0.12818	2.59467
TCF3	5	0.31254	0.47874	1	8732	1	0.48761	0.0025533	0.011048	0.616837	340	3	0.48761	2.5929
COMMD9	5	0.99745	0.99743	1	18901	0	0.26468	0.0025548	0.011057	0.616837	341	5	0.26468	2.59264
RC3H1	5	0.99519	0.99516	1	18832	0	0.4971	0.0025742	0.011148	0.61874	342	5	0.4971	2.58936
DUSP1	5	0.96521	0.9654	1	18085	0	0.52562	0.002579	0.011167	0.61874	343	3	0.52562	2.58855
SLC35E3	5	0.99002	0.99006	1	18683	0	0.54773	0.0025863	0.011205	0.61874	344	4	0.54773	2.58732
GAB1	5	0.9968	0.99678	1	18876	0	0.4147	0.002614	0.01131	0.61874	345	5	0.4147	2.58269
SOCS1	5	0.2181	0.39774	1	7252	1	0.43311	0.0026266	0.011368	0.61874	346	4	0.43311	2.58061
SORL1	5	0.99736	0.99734	1	18899	0	0.22471	0.0026404	0.011416	0.61874	347	5	0.22471	2.57833
PLEKHJ1	5	0.93746	0.93768	1	17520	0	0.59005	0.0026647	0.01152	0.61874	348	3	0.59005	2.57435
MDFIC	5	0.6808	0.74288	1	13649	1	0.55476	0.0026678	0.011528	0.61874	349	3	0.55476	2.57385
FAM183A	5	0.45777	0.60667	1	11045	1	0.47609	0.002669	0.011532	0.61874	350	3	0.47609	2.57365
TPT1	5	0.99733	0.99731	1	18898	0	0.63721	0.0026706	0.011543	0.61874	351	5	0.63721	2.57339
TIAF1	5	0.99283	0.99285	1	18766	0	0.83254	0.0026718	0.011549	0.61874	352	4	0.83254	2.5732
C8orf88	5	0.92337	0.92367	1	17260	0	1.067	0.0026746	0.011563	0.61874	353	3	1.067	2.57274
C7orf49	5	0.52477	0.66754	1	12219	1	0.8775	0.0026894	0.01162	0.61874	354	3	0.8775	2.57034
TBC1D9B	5	0.21654	0.39637	1	7236	2	-0.10094	0.002704	0.01168	0.61874	355	2	-0.10094	2.56799
TAOK1	5	0.22229	0.40129	1	7307	1	0.63591	0.0027074	0.011693	0.61874	356	4	0.63591	2.56745
SYT7	5	0.43406	0.58552	1	10661	1	0.48058	0.0027173	0.011727	0.61874	357	3	0.48058	2.56586
SCAF4	5	0.9418	0.94204	1	17593	0	0.41108	0.0027267	0.011769	0.61874	358	4	0.41108	2.56436
CD96	5	0.99727	0.99725	1	18897	0	0.62389	0.0027283	0.011777	0.61874	359	5	0.62389	2.56411
ROPN1L	5	0.99723	0.99721	1	18895	0	0.31356	0.0027714	0.011954	0.61874	360	5	0.31356	2.5573
DAG1	5	0.90656	0.90684	1	16928	0	0.64446	0.0027739	0.011963	0.61874	361	4	0.64446	2.55691
TCEB2	5	0.99394	0.99394	1	18795	0	0.44984	0.0027795	0.011985	0.61874	362	4	0.44984	2.55603
IQCC	5	0.88757	0.88792	1	16556	0	0.42086	0.0027832	0.012001	0.61874	363	4	0.42086	2.55546
FCRL5	5	0.80419	0.81506	1	15090	1	0.49181	0.002806	0.012089	0.61874	364	3	0.49181	2.55191
TRIM46	5	0.99719	0.99717	1	18894	0	0.21051	0.0028122	0.012123	0.61874	365	5	0.21051	2.55095
EDARADD	5	0.99718	0.99717	1	18893	0	0.5743	0.0028204	0.012155	0.61874	366	5	0.5743	2.54969
KNDC1	5	0.97197	0.97204	1	18255	0	0.42339	0.0028232	0.012168	0.61874	367	4	0.42339	2.54926
IRX2	5	0.99717	0.99716	1	18892	0	0.30937	0.0028265	0.012182	0.61874	368	5	0.30937	2.54875
SLCO1B3	5	0.51056	0.65444	1	11959	1	0.69544	0.0028324	0.012205	0.61874	369	3	0.69544	2.54785
CSAG1	5	0.99717	0.99715	1	18891	0	0.43304	0.002834	0.012212	0.61874	370	5	0.43304	2.5476
TNFAIP1	5	0.99716	0.99714	1	18890	0	0.22655	0.0028422	0.012252	0.61874	371	5	0.22655	2.54635
FSCN3	5	0.45358	0.60295	1	10976	2	-0.1385	0.0028577	0.012311	0.61874	372	2	-0.1385	2.54398
TPRN	5	0.99713	0.99711	1	18888	0	0.33037	0.0028745	0.012387	0.61874	373	5	0.33037	2.54144
CSNK1G2	5	0.99712	0.9971	1	18887	0	0.28114	0.0028794	0.012405	0.61874	374	5	0.28114	2.5407
NIPBL	5	0.99712	0.9971	1	18886	0	0.46755	0.0028804	0.012409	0.61874	375	5	0.46755	2.54055
OR56B1	5	0.98671	0.98675	1	18610	0	0.61974	0.0028936	0.012458	0.61874	376	4	0.61974	2.53856
SPARC	5	0.97541	0.97555	1	18339	0	0.52824	0.0029057	0.012507	0.61874	377	4	0.52824	2.53675
MT1M	5	0.99709	0.99707	1	18885	0	0.27416	0.0029061	0.012507	0.61874	378	5	0.27416	2.53669
FGFRL1	5	0.99709	0.99706	1	18884	0	0.34072	0.0029145	0.01254	0.61874	379	5	0.34072	2.53544
SDPR	5	0.98309	0.98317	1	18524	0	0.36755	0.0029228	0.012563	0.61874	380	4	0.36755	2.5342
LAMTOR2	5	0.18213	0.34779	1	6376	1	0.4341	0.0029406	0.012639	0.61874	381	4	0.4341	2.53156
PARM1	5	0.54179	0.68336	1	12525	2	0.18803	0.0029625	0.012729	0.61874	382	3	0.18803	2.52834
TAAR9	5	0.99703	0.99701	1	18883	0	0.28713	0.002968	0.012748	0.61874	383	5	0.28713	2.52754
ANGPTL4	5	0.997	0.99699	1	18882	0	0.27799	0.0029963	0.012857	0.61874	384	5	0.27799	2.52341
CHMP6	5	0.99697	0.99695	1	18881	0	0.38567	0.0030254	0.012981	0.61874	385	5	0.38567	2.51922
DOCK9	5	0.33013	0.49396	1	9009	1	0.23925	0.0030298	0.013	0.61874	386	3	0.23925	2.51859
TNFAIP8L1	5	0.99697	0.99695	1	18880	0	0.40749	0.0030318	0.013003	0.61874	387	5	0.40749	2.5183
CWF19L2	5	0.94688	0.94712	1	17678	0	0.57314	0.0030357	0.013023	0.61874	388	3	0.57314	2.51774
MROH2B	5	0.90394	0.90426	1	16865	0	0.49395	0.0030451	0.013067	0.61874	389	3	0.49395	2.5164
ZNF853	5	0.1633	0.31987	1	5891	2	0.56214	0.0030652	0.013143	0.61874	390	3	0.56214	2.51354
DNAJC25	5	0.98691	0.98696	1	18615	0	0.42722	0.0030681	0.01315	0.61874	391	4	0.42722	2.51313
NUTF2	5	8.61e-06	4.03e-05	0.02214	34	4	-0.89765	0.0030704	0.013163	0.61874	392	1	-0.89765	2.51281
OR10AG1	5	0.78455	0.80159	1	14819	1	0.079464	0.0030704	0.013163	0.61874	393	2	0.079464	2.51281
TOR1A	5	0.50813	0.65225	1	11922	1	0.14878	0.0030704	0.013163	0.61874	394	2	0.14878	2.51281
CKAP2L	5	0.72649	0.7665	1	14108	1	-0.087515	0.0030704	0.013163	0.61874	395	1	-0.087515	2.51281
AAK1	5	0.49931	0.64414	1	11781	1	0.28679	0.0030704	0.013163	0.61874	396	3	0.28679	2.51281
KIAA1841	5	0.43978	0.59059	1	10756	2	0.29363	0.0030704	0.013163	0.61874	397	3	0.29363	2.51281
PIH1D3	5	0.22277	0.40168	1	7315	2	0.11852	0.0030704	0.013163	0.61874	398	2	0.11852	2.51281
TAS2R43	5	0.8993	0.89959	1	16790	0	0.76893	0.0030706	0.013163	0.61874	399	3	0.76893	2.51278
OAZ1	5	0.98565	0.98572	1	18586	0	0.14278	0.003087	0.013231	0.61874	400	3	0.14278	2.51046
HSD3B1	5	0.35586	0.51631	1	9426	1	0.51435	0.0030916	0.013248	0.61874	401	4	0.51435	2.50982
SUMF2	5	0.73546	0.77143	1	14216	1	0.54408	0.0030978	0.013272	0.61874	402	4	0.54408	2.50895
PSMB6	5	0.91331	0.9136	1	17066	0	-0.15375	0.003105	0.013299	0.61874	403	2	-0.15375	2.50794
CTD-3214H19.16	5	0.84225	0.84471	1	15694	1	0.50696	0.0031086	0.013315	0.61874	404	3	0.50696	2.50744
MFSD12	5	0.85159	0.85278	1	15845	1	0.42948	0.0031148	0.013342	0.61874	405	4	0.42948	2.50657
SPATA5	5	0.16936	0.32897	1	6021	2	0.73623	0.0031213	0.013365	0.61874	406	3	0.73623	2.50566
ADAT3	5	0.99687	0.99685	1	18879	0	0.32178	0.0031254	0.013381	0.61874	407	5	0.32178	2.50509
TMEM97	5	0.99687	0.99684	1	18878	0	0.79101	0.0031331	0.013416	0.61874	408	5	0.79101	2.50403
PPP1R13B	5	0.70401	0.75456	1	13876	1	0.15367	0.0031375	0.013432	0.61874	409	3	0.15367	2.50342
TNMD	5	0.81962	0.8266	1	15298	1	0.95678	0.0031375	0.013432	0.61874	410	3	0.95678	2.50342
ACTR2	5	0.21448	0.39466	1	7197	2	-0.39713	0.0031375	0.013432	0.61874	411	2	-0.39713	2.50342
VEPH1	5	0.99685	0.99682	1	18877	0	0.39276	0.0031523	0.013493	0.62002	412	5	0.39276	2.50137
ROBO1	5	0.3437	0.50577	1	9244	2	0.54181	0.0031732	0.013585	0.621323	413	3	0.54181	2.4985
ARGFX	5	0.2619	0.43515	1	7934	2	0.7415	0.0031738	0.013587	0.621323	414	3	0.7415	2.49842
SEC22A	5	0.44459	0.59488	1	10849	2	0.29204	0.0032121	0.013746	0.62664	415	3	0.29204	2.49321
SLC16A6	5	0.99678	0.99676	1	18875	0	0.59093	0.0032171	0.013769	0.62664	416	5	0.59093	2.49254
OR2AJ1	5	0.2894	0.45879	1	8361	1	0.76292	0.0032286	0.01382	0.626975	417	3	0.76292	2.49099
C19orf45	5	0.91157	0.91189	1	17034	0	0.35614	0.0032453	0.013889	0.626975	418	4	0.35614	2.48875
KIF27	5	0.99675	0.99673	1	18874	0	0.53523	0.0032513	0.013915	0.626975	419	5	0.53523	2.48794
HSPA1A	5	0.99673	0.99671	1	18873	0	0.28488	0.0032657	0.013979	0.626975	420	5	0.28488	2.48602
CCDC126	5	0.54172	0.68329	1	12524	2	0.7527	0.0032766	0.014021	0.626975	421	3	0.7527	2.48458
S100A1	5	0.99672	0.9967	1	18872	0	0.44541	0.0032788	0.01403	0.626975	422	5	0.44541	2.48429
MAP10	5	0.51758	0.66089	1	12072	2	0.29539	0.0033083	0.01414	0.626975	423	3	0.29539	2.4804
SLC52A1	5	0.98114	0.98128	1	18481	0	0.46139	0.0033099	0.014149	0.626975	424	3	0.46139	2.48019
LAMA2	5	0.50406	0.64856	1	11856	2	0.20904	0.0033173	0.01418	0.626975	425	3	0.20904	2.47922
COL19A1	5	0.9932	0.99321	1	18775	0	0.74211	0.0033253	0.014206	0.626975	426	4	0.74211	2.47817
VANGL2	5	0.9187	0.91898	1	17176	0	0.71177	0.0033358	0.014246	0.626975	427	3	0.71177	2.4768
NYAP2	5	0.99666	0.99663	1	18871	0	0.54244	0.0033387	0.014256	0.626975	428	5	0.54244	2.47642
ZNF525	5	0.99206	0.9921	1	18740	0	0.61992	0.0033404	0.014262	0.626975	429	4	0.61992	2.4762
RBP4	5	0.99666	0.99663	1	18870	0	0.41087	0.0033428	0.01427	0.626975	430	5	0.41087	2.47589
TM4SF4	5	0.84369	0.84589	1	15714	1	0.4378	0.0033771	0.014401	0.631257	431	3	0.4378	2.47146
TPSAB1	5	0.99334	0.99335	1	18779	0	0.55964	0.0034072	0.014525	0.635222	432	4	0.55964	2.4676
KITLG	5	0.4795	0.62613	1	11432	2	0.68274	0.003426	0.014592	0.635659	433	3	0.68274	2.46521
EFR3A	5	0.99656	0.99653	1	18868	0	0.43446	0.003437	0.014634	0.635659	434	5	0.43446	2.46382
RAB11FIP1	5	0.14127	0.28616	1	5306	2	0.31073	0.0034373	0.014637	0.635659	435	3	0.31073	2.46378
EVI5L	5	0.93537	0.93561	1	17476	0	0.44834	0.0034449	0.014669	0.635659	436	4	0.44834	2.46282
TRIO	5	0.99655	0.99652	1	18867	0	0.34752	0.0034529	0.014703	0.6357	437	5	0.34752	2.46182
PPIL4	5	0.9418	0.94204	1	17589	0	0.43081	0.0034669	0.01476	0.636739	438	4	0.43081	2.46006
EME2	5	0.9965	0.99647	1	18866	0	0.32725	0.0035021	0.014897	0.641179	439	5	0.32725	2.45567
ZNF93	5	0.94646	0.94669	1	17673	0	0.3668	0.0035197	0.014972	0.642972	440	4	0.3668	2.45349
SERP2	5	0.27117	0.44309	1	8061	1	0.56678	0.0035403	0.015054	0.645025	441	4	0.56678	2.45096
IL32	5	0.99643	0.99639	1	18865	0	0.38467	0.003569	0.015154	0.645876	442	5	0.38467	2.44745
HSPB7	5	0.85248	0.85355	1	15863	1	0.33234	0.0035754	0.015186	0.645876	443	4	0.33234	2.44668
GCLM	5	0.9964	0.99636	1	18864	0	0.24426	0.0035983	0.015282	0.645876	444	5	0.24426	2.4439
PDXP	5	0.9964	0.99636	1	18863	0	0.28704	0.0036009	0.015291	0.645876	445	5	0.28704	2.44359
CDK18	5	0.47513	0.62215	1	11347	1	0.5754	0.0036138	0.015337	0.645876	446	4	0.5754	2.44204
ANKRD33B	5	0.99036	0.9904	1	18693	0	0.55828	0.0036185	0.015354	0.645876	447	4	0.55828	2.44147
DPEP3	5	0.30131	0.46905	1	8556	1	0.37195	0.0036228	0.015367	0.645876	448	4	0.37195	2.44096
TUFT1	5	0.99637	0.99633	1	18862	0	0.51667	0.0036254	0.015377	0.645876	449	5	0.51667	2.44064
GBP5	5	0.31341	0.47949	1	8742	2	0.91639	0.0036468	0.015466	0.645876	450	3	0.91639	2.43809
FIG4	5	0.91027	0.91057	1	17020	0	1.2636	0.0036468	0.015466	0.645876	451	4	1.2636	2.43809
BTN2A2	5	0.99631	0.99628	1	18861	0	0.52565	0.0036876	0.015632	0.645876	452	5	0.52565	2.43326
GSDMB	5	0.29493	0.46358	1	8451	1	0.25796	0.0036914	0.015645	0.645876	453	3	0.25796	2.43281
ACBD7	5	0.23839	0.4151	1	7554	1	0.44712	0.0036927	0.01565	0.645876	454	4	0.44712	2.43266
SNURF	5	0.91156	0.91187	1	17033	0	0.33948	0.0036953	0.015659	0.645876	455	4	0.33948	2.43235
RNF169	5	0.9963	0.99627	1	18860	0	0.19279	0.0036978	0.015669	0.645876	456	5	0.19279	2.43206
SERPINE3	5	0.48125	0.6277	1	11459	2	-0.082125	0.0037031	0.015689	0.645876	457	2	-0.082125	2.43143
FLAD1	5	0.99628	0.99624	1	18859	0	0.31798	0.0037168	0.015744	0.645876	458	5	0.31798	2.42983
ALS2	5	0.99628	0.99624	1	18858	0	0.29657	0.0037204	0.015755	0.645876	459	5	0.29657	2.42941
DNMT1	5	0.76303	0.78777	1	14516	1	0.41131	0.0037231	0.015768	0.645876	460	4	0.41131	2.4291
KRTAP4-1	5	0.99625	0.99621	1	18857	0	0.23634	0.0037461	0.015859	0.645876	461	5	0.23634	2.42642
MTHFR	5	0.70029	0.75261	1	13836	1	0.36422	0.0037466	0.015862	0.645876	462	4	0.36422	2.42636
OR14K1	5	0.55532	0.68991	1	12644	1	0.5981	0.0037521	0.01588	0.645876	463	4	0.5981	2.42573
PSRC1	5	0.97507	0.9752	1	18332	0	0.61446	0.0037538	0.015888	0.645876	464	4	0.61446	2.42553
DPM2	5	0.79434	0.80812	1	14948	1	0.44444	0.0037574	0.015901	0.645876	465	3	0.44444	2.42511
BTN1A1	5	0.76168	0.78692	1	14508	1	0.084395	0.0037622	0.015923	0.645876	466	2	0.084395	2.42456
TMEM192	5	0.99621	0.99618	1	18855	0	0.69874	0.0037863	0.016017	0.648315	467	5	0.69874	2.42178
ZDHHC7	5	0.34178	0.50412	1	9200	1	0.47965	0.003836	0.016217	0.654615	468	3	0.47965	2.41612
UBXN4	5	0.84225	0.84471	1	15673	1	-0.046197	0.0038536	0.016298	0.654615	469	2	-0.046197	2.41413
AQP10	5	0.96592	0.9661	1	18101	0	0.38869	0.0038703	0.01636	0.654615	470	4	0.38869	2.41226
TEX19	5	0.99613	0.9961	1	18854	0	0.52563	0.0038719	0.016368	0.654615	471	5	0.52563	2.41208
SCARA3	5	0.85447	0.85539	1	15900	1	0.52863	0.0038764	0.016383	0.654615	472	4	0.52863	2.41157
MSLN	5	0.99612	0.99609	1	18853	0	0.28798	0.0038778	0.016391	0.654615	473	5	0.28798	2.41141
SCARB2	5	0.77206	0.79344	1	14644	1	0.65075	0.0038856	0.01642	0.654615	474	4	0.65075	2.41054
SEMA6B	5	0.96652	0.96669	1	18116	0	0.4507	0.0038921	0.016448	0.654615	475	3	0.4507	2.40982
RTN4IP1	5	0.15214	0.30302	1	5577	2	0.47838	0.0039085	0.016518	0.656018	476	3	0.47838	2.40799
COX16	5	0.8934	0.89373	1	16666	0	0.40387	0.0039215	0.016574	0.6569	477	4	0.40387	2.40655
SPACA3	5	0.99606	0.99603	1	18852	0	0.30516	0.0039397	0.016637	0.657132	478	5	0.30516	2.40454
C6orf211	5	0.67247	0.73884	1	13581	1	0.20072	0.0039425	0.016649	0.657132	479	3	0.20072	2.40423
PSMB7	5	0.82772	0.83282	1	15475	1	0.59553	0.0039867	0.016827	0.662762	480	3	0.59553	2.39939
ZBTB7A	5	0.996	0.99598	1	18851	0	0.3471	0.0039962	0.016864	0.662865	481	5	0.3471	2.39835
TTC24	5	0.86258	0.8629	1	16063	1	0.60476	0.0040206	0.016966	0.665479	482	4	0.60476	2.39571
DIP2C	5	0.99379	0.99379	1	18790	0	0.54987	0.0040559	0.017106	0.668215	483	4	0.54987	2.39191
CHST15	5	0.37365	0.532	1	9702	1	0.21608	0.0040559	0.017106	0.668215	484	3	0.21608	2.39191
PSMD12	5	0.73234	0.76967	1	14172	1	0.65097	0.0040755	0.017182	0.669187	485	3	0.65097	2.38982
FSTL4	5	0.062294	0.15892	0.976404	3076	2	0.072375	0.0040805	0.017201	0.669187	486	2	0.072375	2.38929
SORCS2	5	0.14297	0.28884	1	5337	1	0.43972	0.0041531	0.01749	0.677714	487	4	0.43972	2.38163
CASP1	5	0.35461	0.51524	1	9412	2	-0.13588	0.0041538	0.017491	0.677714	488	2	-0.13588	2.38155
ARHGEF11	5	0.99583	0.99581	1	18850	0	0.53746	0.0041669	0.017557	0.678424	489	5	0.53746	2.38019
C8orf22	5	0.99172	0.99178	1	18731	0	0.71784	0.0041896	0.017648	0.678424	490	4	0.71784	2.37783
ZNF618	5	0.47992	0.62652	1	11438	1	0.37472	0.0041916	0.017661	0.678424	491	4	0.37472	2.37762
SOX10	5	0.56182	0.69235	1	12695	1	0.35484	0.0042032	0.01771	0.678424	492	4	0.35484	2.37642
SRL	5	0.9263	0.9266	1	17316	0	0.37037	0.0042066	0.017724	0.678424	493	4	0.37037	2.37607
WAC	5	0.73439	0.77082	1	14205	1	0.72713	0.004214	0.017753	0.678424	494	3	0.72713	2.37531
UBQLN2	5	0.96271	0.96292	1	18031	0	0.42376	0.0042293	0.017815	0.678424	495	4	0.42376	2.37373
GLUD2	5	0.99576	0.99574	1	18849	0	0.19221	0.0042354	0.017839	0.678424	496	5	0.19221	2.37311
ABHD16B	5	0.78574	0.80237	1	14835	1	0.51287	0.0042429	0.017865	0.678424	497	3	0.51287	2.37234
FAM53A	5	0.99481	0.9948	1	18818	0	0.34592	0.0042468	0.017881	0.678424	498	5	0.34592	2.37194
DYDC1	5	0.72574	0.76607	1	14098	1	0.71332	0.0042652	0.017947	0.678424	499	4	0.71332	2.37006
C16orf89	5	0.99573	0.9957	1	18848	0	0.32542	0.0042703	0.017969	0.678424	500	5	0.32542	2.36954
KIAA0125	5	0.4805	0.62704	1	11446	2	0.43891	0.004271	0.017973	0.678424	501	3	0.43891	2.36947
LRPAP1	5	0.42942	0.58138	1	10578	1	0.3357	0.0042898	0.018044	0.679727	502	4	0.3357	2.36756
PEX11G	5	0.86073	0.86115	1	16021	1	0.4824	0.0043025	0.018083	0.679871	503	4	0.4824	2.36628
OR2A5	5	0.49252	0.63796	1	11663	1	0.48613	0.0043197	0.018148	0.680085	504	4	0.48613	2.36455
LGALS8	5	0.86793	0.86817	1	16162	1	0.61733	0.0043237	0.018161	0.680085	505	4	0.61733	2.36414
TIRAP	5	0.99567	0.99564	1	18847	0	0.30127	0.0043327	0.018196	0.680085	506	5	0.30127	2.36324
C9orf41	5	0.44361	0.59399	1	10830	1	-0.076658	0.0043651	0.01833	0.683741	507	2	-0.076658	2.36001
NSMAF	5	0.96087	0.96104	1	17981	0	0.54474	0.00444	0.01862	0.69058	508	4	0.54474	2.35262
VTN	5	0.99555	0.99554	1	18846	0	0.45099	0.0044453	0.018644	0.69058	509	5	0.45099	2.3521
SPEG	5	0.95059	0.9508	1	17764	0	0.47152	0.0044684	0.018743	0.69058	510	4	0.47152	2.34985
HNRNPC	5	0.95643	0.95664	1	17885	0	0.42423	0.0044707	0.018759	0.69058	511	3	0.42423	2.34962
OR10H3	5	0.31876	0.48407	1	8830	1	0.46149	0.0044744	0.018772	0.69058	512	4	0.46149	2.34927
NRTN	5	0.69906	0.75199	1	13822	1	0.4883	0.0044767	0.018782	0.69058	513	3	0.4883	2.34904
NDST4	5	0.27257	0.4443	1	8084	1	0.72232	0.0044852	0.018818	0.69058	514	3	0.72232	2.34822
KLHL24	5	0.99551	0.99549	1	18845	0	0.34813	0.0044911	0.01884	0.69058	515	5	0.34813	2.34765
BGN	5	0.66541	0.73551	1	13509	1	0.779	0.0045127	0.018923	0.690977	516	3	0.779	2.34556
HOOK3	5	0.97912	0.97924	1	18424	0	0.31565	0.0045235	0.018971	0.690977	517	4	0.31565	2.34453
ANO5	5	0.99547	0.99546	1	18844	0	0.42305	0.0045305	0.018996	0.690977	518	5	0.42305	2.34385
ZNF442	5	0.92093	0.92125	1	17228	0	0.64517	0.0045308	0.018996	0.690977	519	3	0.64517	2.34383
CXCL1	5	0.093867	0.21104	0.995784	4005	1	0.46649	0.0045489	0.019069	0.692265	520	4	0.46649	2.34209
RTCB	5	0.02798	0.084675	0.931308	1703	3	-0.75266	0.0045763	0.01917	0.692265	521	1	-0.75266	2.33949
OR6B3	3	0.56844	0.58618	1	12743	1	0.70027	0.0045823	0.012683	0.61874	522	2	0.70027	2.33892
PIAS4	5	0.98301	0.9831	1	18519	0	0.61749	0.0045866	0.019212	0.692265	523	4	0.61749	2.33851
CTD-2207O23.3	5	0.99541	0.99541	1	18842	0	0.39248	0.0045884	0.019228	0.692265	524	5	0.39248	2.33834
GPR137B	5	0.9954	0.9954	1	18841	0	0.50381	0.0045988	0.019272	0.692265	525	5	0.50381	2.33736
SLC2A2	5	0.95179	0.952	1	17791	0	0.54521	0.004605	0.019291	0.692265	526	3	0.54521	2.33677
POGK	5	0.31698	0.48255	1	8797	2	0.15598	0.0046291	0.019391	0.692265	527	3	0.15598	2.3345
NDUFAF4	5	0.90394	0.90426	1	16885	0	-0.085073	0.0046486	0.019469	0.692265	528	2	-0.085073	2.33268
SMR3A	5	0.99534	0.99534	1	18840	0	0.30075	0.0046577	0.019509	0.692265	529	5	0.30075	2.33183
DNAL4	5	0.99531	0.9953	1	18839	0	0.22993	0.0046878	0.019637	0.692265	530	5	0.22993	2.32903
NDRG3	5	0.98319	0.98327	1	18526	0	0.47284	0.0046925	0.019655	0.692265	531	4	0.47284	2.3286
FAM222B	5	0.99529	0.99528	1	18838	0	0.31161	0.0047129	0.019736	0.692265	532	5	0.31161	2.32671
MARVELD3	5	0.97885	0.97897	1	18419	0	0.75454	0.0047177	0.019759	0.692265	533	4	0.75454	2.32627
SLC23A2	5	0.7578	0.7845	1	14467	1	0.54474	0.0047271	0.01979	0.692265	534	4	0.54474	2.32541
SKI	5	0.99527	0.99526	1	18837	0	0.23666	0.0047271	0.01979	0.692265	535	5	0.23666	2.32541
ESD	5	0.38655	0.54332	1	9893	2	-0.14859	0.0047347	0.019818	0.692265	536	2	-0.14859	2.32471
TFAP4	5	0.97918	0.97931	1	18425	0	0.34952	0.0047408	0.019839	0.692265	537	4	0.34952	2.32415
BHLHA9	5	0.99526	0.99523	1	18836	0	0.37571	0.0047443	0.019851	0.692265	538	5	0.37571	2.32383
VSX1	5	0.99436	0.99435	1	18805	0	0.4089	0.0047558	0.019897	0.692265	539	5	0.4089	2.32278
RPP25	5	0.99524	0.99521	1	18835	0	0.31994	0.0047649	0.019927	0.692265	540	5	0.31994	2.32195
RAPGEFL1	5	0.069009	0.1701	0.98488	3270	1	0.56206	0.0047656	0.01993	0.692265	541	4	0.56206	2.32188
GGT7	5	0.81755	0.82506	1	15263	1	0.36506	0.0047709	0.019953	0.692265	542	4	0.36506	2.3214
TXNRD1	5	0.93642	0.93667	1	17496	0	0.48183	0.0047762	0.019978	0.692265	543	4	0.48183	2.32092
OR4K14	5	0.088587	0.20247	0.995726	3844	3	-0.28414	0.0047875	0.020026	0.692265	544	2	-0.28414	2.31989
CCDC77	5	0.99521	0.99518	1	18834	0	0.48768	0.0047892	0.020028	0.692265	545	5	0.48768	2.31974
CNN2	5	0.9952	0.99518	1	18833	0	0.31178	0.0047959	0.020056	0.692265	546	5	0.31178	2.31913
C14orf169	5	0.99518	0.99515	1	18831	0	0.2595	0.0048151	0.020133	0.692265	547	5	0.2595	2.31739
SEC14L5	5	0.93762	0.93782	1	17521	0	0.44807	0.0048174	0.020143	0.692265	548	4	0.44807	2.31719
SULT1C3	5	0.3145	0.48042	1	8759	1	-0.072406	0.0048205	0.020155	0.692265	549	2	-0.072406	2.31691
ZC3H12C	5	0.98324	0.98332	1	18528	0	0.91342	0.0048254	0.020176	0.692265	550	4	0.91342	2.31647
PROX1	5	0.88088	0.88124	1	16420	0	0.15621	0.0048403	0.020243	0.692265	551	2	0.15621	2.31513
EED	5	0.98039	0.98052	1	18456	0	0.5319	0.0048589	0.020316	0.692265	552	4	0.5319	2.31346
IGSF23	5	0.92706	0.92735	1	17330	0	0.50775	0.0048653	0.020346	0.692265	553	4	0.50775	2.31289
MTMR11	5	0.45666	0.60571	1	11032	1	0.63239	0.0048668	0.020352	0.692265	554	3	0.63239	2.31276
NFAM1	5	0.99513	0.9951	1	18829	0	0.20588	0.0048699	0.020362	0.692265	555	5	0.20588	2.31248
EOMES	5	0.27353	0.44515	1	8100	1	0.14485	0.004874	0.020378	0.692265	556	3	0.14485	2.31211
PNPLA6	5	0.99083	0.99089	1	18704	0	0.52105	0.0048894	0.020446	0.693325	557	4	0.52105	2.31074
ZNF121	5	0.91642	0.91669	1	17139	0	0.61448	0.0049229	0.020573	0.695716	558	3	0.61448	2.30778
AP3D1	5	0.99507	0.99505	1	18828	0	0.54244	0.0049263	0.020589	0.695716	559	5	0.54244	2.30748
LRRC63	5	0.15288	0.30417	1	5592	3	-0.48089	0.0049459	0.02066	0.69687	560	2	-0.48089	2.30575
WNT10A	5	0.99504	0.99502	1	18827	0	0.19338	0.0049604	0.020728	0.697932	561	5	0.19338	2.30448
LPHN2	5	0.88757	0.88792	1	16531	0	0.57052	0.0049722	0.020771	0.698151	562	4	0.57052	2.30345
RANBP3	5	0.99497	0.99496	1	18826	0	0.24403	0.0050254	0.020981	0.700407	563	5	0.24403	2.29883
TLE2	5	0.66541	0.73551	1	13508	1	0.42141	0.0050686	0.021148	0.700407	564	4	0.42141	2.29511
KCTD10	5	0.99492	0.9949	1	18825	0	0.28093	0.005077	0.021185	0.700407	565	5	0.28093	2.29439
CHRDL1	5	0.88602	0.88636	1	16519	0	0.49004	0.0050827	0.021204	0.700407	566	4	0.49004	2.29391
ARFGEF1	5	0.52799	0.67054	1	12283	2	0.71102	0.0050955	0.021244	0.700407	567	3	0.71102	2.29281
C15orf65	5	0.89697	0.89731	1	16741	0	0.82001	0.0050994	0.021261	0.700407	568	3	0.82001	2.29248
PSMD1	5	0.74096	0.77455	1	14274	1	0.077825	0.0051043	0.021284	0.700407	569	2	0.077825	2.29206
TFAP2D	5	0.99489	0.99488	1	18824	0	0.31931	0.0051104	0.021309	0.700407	570	5	0.31931	2.29155
OR10H1	5	0.17156	0.33222	1	6074	1	0.50586	0.0051137	0.021321	0.700407	571	4	0.50586	2.29126
TICRR	5	0.038355	0.1115	0.957769	2195	2	0.65612	0.0051329	0.021404	0.700407	572	3	0.65612	2.28964
CLNK	5	0.8647	0.86497	1	16109	1	0.38176	0.0051342	0.021409	0.700407	573	4	0.38176	2.28953
DDTL	3	0.99486	0.995	1	18823	0	0.42343	0.0051355	0.014163	0.626975	574	3	0.42343	2.28942
HPSE	5	0.99485	0.99484	1	18822	0	0.17054	0.0051506	0.021466	0.700407	575	5	0.17054	2.28814
RDH10	5	0.99484	0.99483	1	18821	0	0.37047	0.0051631	0.021516	0.700407	576	5	0.37047	2.28709
POU2AF1	5	0.90194	0.90225	1	16844	0	0.67244	0.0051642	0.021521	0.700407	577	4	0.67244	2.287
SMIM19	5	0.98893	0.98899	1	18658	0	0.54038	0.0051645	0.021521	0.700407	578	4	0.54038	2.28697
PRDM12	5	0.98971	0.98978	1	18674	0	0.34091	0.0051689	0.021539	0.700407	579	4	0.34091	2.2866
INIP	5	0.58146	0.69979	1	12835	1	0.43684	0.0051734	0.021551	0.700407	580	4	0.43684	2.28622
CACNA1H	5	0.99482	0.99482	1	18820	0	0.24157	0.0051769	0.021567	0.700407	581	5	0.24157	2.28593
HES5	5	0.99303	0.99304	1	18770	0	0.52104	0.0051769	0.021567	0.700407	582	4	0.52104	2.28593
AQP11	5	0.99482	0.99481	1	18819	0	0.24046	0.00518	0.02158	0.700407	583	5	0.24046	2.28567
RAB4B	5	0.39181	0.54798	1	9969	1	0.48312	0.0051928	0.021624	0.700407	584	4	0.48312	2.2846
PIGN	5	0.60269	0.70837	1	13008	1	0.41995	0.0052099	0.021683	0.700407	585	2	0.41995	2.28317
MYOF	5	0.99479	0.99477	1	18817	0	0.23638	0.0052104	0.021685	0.700407	586	5	0.23638	2.28313
CNTN4	5	0.99424	0.99423	1	18804	0	0.73297	0.0052211	0.02173	0.70068	587	5	0.73297	2.28224
KIAA0101	5	0.9006	0.9009	1	16814	0	0.46637	0.0052494	0.021833	0.700898	588	4	0.46637	2.27989
CYBA	5	0.97936	0.97946	1	18432	0	0.42741	0.0052775	0.021943	0.700898	589	4	0.42741	2.27757
PPAN	5	0.99472	0.9947	1	18816	0	0.23139	0.0052799	0.021951	0.700898	590	5	0.23139	2.27737
ST7	5	0.86913	0.86937	1	16190	1	0.29999	0.005289	0.021981	0.700898	591	3	0.29999	2.27663
ZNF429	5	0.9182	0.91849	1	17168	0	0.055584	0.005289	0.021981	0.700898	592	1	0.055584	2.27663
B3GNT3	5	0.9947	0.99468	1	18815	0	0.3263	0.0052971	0.02201	0.700898	593	5	0.3263	2.27596
PTPN14	5	0.98748	0.98753	1	18630	0	0.44571	0.0053083	0.022058	0.700898	594	4	0.44571	2.27504
C17orf53	5	0.45488	0.60408	1	10994	2	0.59154	0.0053159	0.022095	0.700898	595	3	0.59154	2.27442
IL17B	5	0.99467	0.99465	1	18814	0	0.38277	0.005328	0.022151	0.700898	596	5	0.38277	2.27344
KDM5D	5	0.99467	0.99465	1	18813	0	0.28411	0.0053348	0.022181	0.700898	597	5	0.28411	2.27288
ST8SIA4	5	0.99466	0.99464	1	18812	0	0.20777	0.0053413	0.022214	0.700898	598	5	0.20777	2.27235
CYP4A11	5	0.93036	0.93064	1	17384	0	0.43614	0.0053427	0.022219	0.700898	599	4	0.43614	2.27224
MAGEA8	5	0.99463	0.99461	1	18811	0	0.25573	0.0053744	0.022344	0.700898	600	5	0.25573	2.26967
UNC5B	5	0.8054	0.81594	1	15105	1	0.30095	0.0053796	0.022361	0.700898	601	4	0.30095	2.26925
CHD9	5	0.3437	0.50577	1	9247	2	0.25254	0.0053946	0.022424	0.700898	602	3	0.25254	2.26804
RASD1	5	0.9946	0.99459	1	18810	0	0.17456	0.0053963	0.022428	0.700898	603	5	0.17456	2.2679
ADAMTS3	5	0.9946	0.99459	1	18809	0	0.42158	0.0053975	0.022433	0.700898	604	5	0.42158	2.26781
SYPL2	5	0.37656	0.53454	1	9741	1	0.59245	0.0054132	0.022495	0.700898	605	4	0.59245	2.26655
AP1M2	5	0.81695	0.82464	1	15255	1	0.73507	0.0054199	0.022521	0.700898	606	3	0.73507	2.26601
HTR2C	5	0.2873	0.45697	1	8332	1	0.56504	0.0054254	0.022545	0.700898	607	3	0.56504	2.26557
GRIK3	5	0.2509	0.4258	1	7742	1	0.22089	0.0054293	0.022555	0.700898	608	3	0.22089	2.26526
EIF5AL1	5	0.9418	0.94204	1	17583	0	0.57318	0.0054448	0.022618	0.700898	609	3	0.57318	2.26402
PIGA	5	0.43569	0.58694	1	10694	1	0.24864	0.0054458	0.022622	0.700898	610	4	0.24864	2.26394
CHD5	5	0.72073	0.76338	1	14050	1	0.50392	0.0054661	0.022692	0.701948	611	4	0.50392	2.26232
TMEM79	5	0.98966	0.98972	1	18672	0	0.48688	0.0054777	0.022741	0.702303	612	4	0.48688	2.2614
RAX2	5	0.40052	0.55577	1	10102	1	0.36422	0.0054902	0.022795	0.70245	613	4	0.36422	2.26041
KLF6	5	0.5168	0.66017	1	12062	1	0.38446	0.0055048	0.022855	0.70245	614	4	0.38446	2.25926
ACKR2	5	0.99141	0.99147	1	18720	0	0.37944	0.0055054	0.022856	0.70245	615	4	0.37944	2.25921
POLDIP2	5	0.84567	0.8476	1	15742	1	0.083048	0.0055191	0.022898	0.702611	616	2	0.083048	2.25813
ARL14EPL	5	0.53336	0.67549	1	12383	2	0.18853	0.0055404	0.022989	0.704254	617	3	0.18853	2.25646
SLC13A2	5	0.40609	0.56075	1	10190	1	0.38343	0.0055714	0.023115	0.706982	618	4	0.38343	2.25404
GAD2	5	0.99441	0.99439	1	18807	0	0.19526	0.0055938	0.023189	0.7075	619	5	0.19526	2.25229
CORO6	5	0.9944	0.99439	1	18806	0	0.57689	0.0055976	0.023206	0.7075	620	5	0.57689	2.252
IPO9	5	0.25355	0.42803	1	7796	1	0.13382	0.005632	0.023356	0.710285	621	2	0.13382	2.24934
CCDC186	5	0.44562	0.59581	1	10864	2	-0.26206	0.0056359	0.023373	0.710285	622	2	-0.26206	2.24904
CCDC85A	5	0.41728	0.57059	1	10366	1	0.52988	0.0056555	0.023444	0.711316	623	4	0.52988	2.24753
PRKAR1A	5	0.93859	0.93881	1	17548	0	0.66744	0.0056824	0.023549	0.713368	624	3	0.66744	2.24547
SLC7A13	5	0.97996	0.98009	1	18450	0	0.42444	0.0057126	0.023655	0.715445	625	4	0.42444	2.24317
PEX7	5	0.96537	0.96555	1	18090	0	0.11177	0.005749	0.023799	0.718647	626	3	0.11177	2.24041
FAM105A	5	0.99423	0.99422	1	18803	0	0.38305	0.005773	0.023902	0.719631	627	5	0.38305	2.2386
RHBDD2	5	0.88757	0.88792	1	16560	0	0.52541	0.0057744	0.023907	0.719631	628	3	0.52541	2.23849
ADAMTSL5	5	0.80055	0.81246	1	15036	1	0.40322	0.0057985	0.024002	0.721357	629	4	0.40322	2.23668
MECR	5	0.95472	0.95493	1	17850	0	0.57037	0.0058106	0.024046	0.721546	630	4	0.57037	2.23578
FADD	5	0.98918	0.98924	1	18665	0	0.54303	0.0058363	0.024148	0.721779	631	4	0.54303	2.23386
TFEC	5	0.91259	0.91288	1	17054	0	0.48572	0.0059222	0.024434	0.721779	632	3	0.48572	2.22752
OR4C46	5	0.09293	0.20953	0.995784	3979	3	-0.72925	0.0059222	0.024434	0.721779	633	2	-0.72925	2.22752
OR52K2	5	0.86563	0.86589	1	16126	1	-0.06266	0.0059222	0.024434	0.721779	634	2	-0.06266	2.22752
OR1L8	5	0.92477	0.92508	1	17293	0	0.26812	0.0059222	0.024434	0.721779	635	4	0.26812	2.22752
CMA1	5	0.33086	0.49464	1	9023	1	0.33142	0.0059222	0.024434	0.721779	636	3	0.33142	2.22752
LCOR	5	0.11441	0.2441	1	4556	2	-0.015416	0.0059222	0.024434	0.721779	637	1	-0.015416	2.22752
DEFB106B	2	0.99408	0.99408	1	18800	0	0.54868	0.0059228	0.01144	0.61874	638	2	0.54868	2.22747
MYO6	5	0.21671	0.3965	1	7238	1	0.49669	0.0059278	0.024452	0.721779	639	4	0.49669	2.22711
ACAD11	5	0.63277	0.72097	1	13240	1	0.18019	0.0059292	0.024455	0.721779	640	3	0.18019	2.227
AKR1C1	5	0.55267	0.68892	1	12630	1	0.31749	0.0059552	0.02453	0.721779	641	4	0.31749	2.2251
ACAP2	5	0.95129	0.9515	1	17779	0	0.18312	0.0059685	0.024569	0.721779	642	3	0.18312	2.22413
SETD2	5	0.70875	0.757	1	13918	1	0.51498	0.0059962	0.024653	0.721779	643	3	0.51498	2.22212
CYP4F2	5	0.98783	0.98788	1	18636	0	0.5126	0.0060333	0.024755	0.721779	644	4	0.5126	2.21945
ATP8B3	5	0.82571	0.83122	1	15421	1	0.42221	0.0060345	0.024757	0.721779	645	4	0.42221	2.21936
RP11-152F13.10	5	0.59068	0.7034	1	12915	1	0.43726	0.0060376	0.02477	0.721779	646	4	0.43726	2.21914
ADAM11	5	0.44073	0.59143	1	10789	1	0.50558	0.0060427	0.024786	0.721779	647	4	0.50558	2.21877
PTPRS	5	0.96216	0.96235	1	18014	0	0.55292	0.0060427	0.024786	0.721779	648	4	0.55292	2.21877
OR12D2	5	0.99073	0.99079	1	18702	0	0.33557	0.0060552	0.024821	0.721779	649	4	0.33557	2.21787
C1orf68	5	0.99348	0.99348	1	18781	0	0.42055	0.0060571	0.024829	0.721779	650	4	0.42055	2.21774
C15orf53	5	0.41764	0.57092	1	10367	1	0.47528	0.006064	0.024846	0.721779	651	4	0.47528	2.21724
ASB13	5	0.98795	0.98799	1	18641	0	0.42394	0.006081	0.024894	0.721779	652	4	0.42394	2.21602
LHX1	5	0.06464	0.16285	0.978276	3144	2	-0.0074664	0.0060822	0.024897	0.721779	653	2	-0.0074664	2.21594
FLJ22184	5	0.62644	0.71822	1	13192	1	0.21512	0.006127	0.025043	0.721779	654	3	0.21512	2.21275
NOX5	5	0.96094	0.96109	1	17984	0	0.38159	0.0061463	0.025098	0.721779	655	4	0.38159	2.21139
TINAGL1	5	0.89229	0.89261	1	16643	0	0.37714	0.0061552	0.025119	0.721779	656	4	0.37714	2.21076
RARA	5	0.98939	0.98947	1	18669	0	0.44372	0.0061591	0.025132	0.721779	657	4	0.44372	2.21048
COQ3	5	0.32869	0.49272	1	8990	2	-0.10443	0.0061596	0.025134	0.721779	658	1	-0.10443	2.21045
GBA	5	0.89568	0.89606	1	16713	0	0.49065	0.0061673	0.025155	0.721779	659	4	0.49065	2.2099
PSPN	5	0.95332	0.95353	1	17824	0	0.45866	0.0061673	0.025155	0.721779	660	4	0.45866	2.2099
LGALS12	5	0.94479	0.94502	1	17641	0	0.71521	0.0061959	0.025235	0.722988	661	3	0.71521	2.2079
ZNF25	5	0.83978	0.84258	1	15646	1	0.6552	0.006265	0.025424	0.725255	662	3	0.6552	2.20308
OR6C4	5	0.44769	0.59768	1	10899	2	-0.30009	0.006265	0.025424	0.725255	663	1	-0.30009	2.20308
PPP2R2B	5	0.70331	0.75417	1	13867	1	0.41829	0.0063211	0.025601	0.725255	664	4	0.41829	2.19921
THEMIS2	5	0.82171	0.82817	1	15344	1	0.51594	0.0063292	0.025626	0.725255	665	4	0.51594	2.19865
C7	5	0.42746	0.57965	1	10538	2	-0.13633	0.006338	0.025652	0.725255	666	2	-0.13633	2.19805
DEF8	5	0.72558	0.76599	1	14096	1	0.37875	0.0063549	0.025698	0.725255	667	4	0.37875	2.19689
BEST2	5	0.98501	0.9851	1	18568	0	0.2507	0.0063583	0.025707	0.725255	668	4	0.2507	2.19666
ARMC5	5	0.29938	0.46738	1	8525	1	0.41835	0.0063608	0.025715	0.725255	669	4	0.41835	2.19649
TRMT10C	5	0.082002	0.19167	0.995134	3647	2	-0.45699	0.0063634	0.025722	0.725255	670	2	-0.45699	2.19631
OR7G3	5	0.90136	0.90166	1	16831	0	0.68532	0.0063634	0.025723	0.725255	671	4	0.68532	2.19631
HSD11B1L	5	0.9627	0.9629	1	18030	0	0.34386	0.0063741	0.025753	0.725255	672	4	0.34386	2.19558
PTH2R	5	0.52253	0.66547	1	12186	1	0.5467	0.0063816	0.025771	0.725255	673	4	0.5467	2.19507
TAS2R8	5	0.77793	0.79725	1	14732	1	0.11712	0.0064232	0.02589	0.727518	674	3	0.11712	2.19225
ENTPD5	5	0.52026	0.66338	1	12141	2	0.016643	0.0064601	0.025996	0.729424	675	2	0.016643	2.18976
RNF111	5	0.40092	0.55613	1	10111	1	-0.016789	0.006476	0.026052	0.729925	676	2	-0.016789	2.18869
TADA1	5	0.20146	0.37626	1	6871	3	-0.34758	0.0065447	0.026259	0.734632	677	2	-0.34758	2.18411
WNT3A	5	0.15812	0.31213	1	5742	1	0.27575	0.0065814	0.026368	0.736592	678	3	0.27575	2.18168
PDHA2	5	0.38946	0.54585	1	9937	2	-0.13301	0.0066342	0.026511	0.739518	679	2	-0.13301	2.17821
PRDM11	5	0.31209	0.47834	1	8721	1	0.07114	0.0066661	0.026602	0.740958	680	2	0.07114	2.17613
C1QBP	5	0.28303	0.45332	1	8257	2	-0.12828	0.0066869	0.026662	0.741539	681	2	-0.12828	2.17478
PLIN4	5	0.93017	0.93045	1	17378	0	0.41859	0.0067154	0.026741	0.742654	682	4	0.41859	2.17293
SECISBP2	5	0.31656	0.48218	1	8787	2	0.098492	0.0067396	0.026804	0.743332	683	2	0.098492	2.17137
CD1A	5	0.79834	0.81092	1	15019	1	0.63685	0.0067811	0.026925	0.744694	684	4	0.63685	2.1687
TMEM52	5	0.59573	0.70545	1	12946	1	0.39856	0.0067867	0.026938	0.744694	685	3	0.39856	2.16834
CUL2	5	0.49161	0.63713	1	11650	1	0.64054	0.006845	0.027107	0.744694	686	4	0.64054	2.16463
PLEKHA1	5	0.25431	0.42865	1	7807	1	0.12733	0.006845	0.027107	0.744694	687	2	0.12733	2.16463
VWDE	5	0.10163	0.22366	0.999506	4241	2	0.49749	0.0068459	0.027109	0.744694	688	3	0.49749	2.16457
ZNF812	5	0.50507	0.6495	1	11872	2	0.62876	0.0068559	0.027137	0.744694	689	3	0.62876	2.16394
GPC3	5	0.52253	0.66547	1	12185	1	0.28351	0.0068932	0.027243	0.744694	690	4	0.28351	2.16158
TSPY8	3	0.9931	0.99326	1	18773	0	0.39597	0.0068951	0.018781	0.69058	691	3	0.39597	2.16146
SDHAF2	5	0.96304	0.96325	1	18037	0	0.073516	0.0068977	0.027255	0.744694	692	2	0.073516	2.1613
MFN2	5	0.87461	0.87496	1	16299	0	0.51425	0.0069154	0.027316	0.744694	693	4	0.51425	2.16018
C1QTNF9B	5	0.80829	0.81811	1	15136	1	0.40363	0.0069209	0.027331	0.744694	694	4	0.40363	2.15984
CREB1	5	0.40883	0.56318	1	10230	1	0.42665	0.0069313	0.027351	0.744694	695	4	0.42665	2.15919
C6orf106	5	0.16091	0.31629	1	5822	1	0.84841	0.0069358	0.027366	0.744694	696	3	0.84841	2.1589
ZNF281	5	0.51459	0.65813	1	12035	1	0.72038	0.0069542	0.027423	0.744694	697	3	0.72038	2.15775
VAMP7	5	0.94717	0.94741	1	17686	0	0.45385	0.0069731	0.027479	0.744694	698	4	0.45385	2.15657
SLC27A6	5	0.82014	0.82698	1	15310	1	0.51398	0.006998	0.02754	0.744694	699	3	0.51398	2.15503
HSDL1	5	0.14674	0.29463	1	5442	2	0.040681	0.0070072	0.027565	0.744694	700	2	0.040681	2.15446
LZIC	5	0.95715	0.95735	1	17898	0	0.54892	0.0070451	0.027678	0.744694	701	4	0.54892	2.15211
OR2A25	5	0.88198	0.88231	1	16443	0	-0.043305	0.0070558	0.027704	0.744694	702	1	-0.043305	2.15145
ANGPTL7	5	0.30653	0.47352	1	8638	1	0.70552	0.0070598	0.027711	0.744694	703	4	0.70552	2.15121
DEFB114	5	0.091489	0.20721	0.995726	3936	1	-0.15454	0.0070631	0.027719	0.744694	704	2	-0.15454	2.151
APBA1	5	0.57585	0.69766	1	12793	1	0.40732	0.00708	0.027779	0.744694	705	4	0.40732	2.14997
STAT1	5	0.89797	0.89829	1	16762	0	0.37895	0.0070871	0.027795	0.744694	706	3	0.37895	2.14953
C17orf62	5	0.5691	0.69513	1	12750	1	0.43581	0.007096	0.027823	0.744694	707	3	0.43581	2.14899
CIPC	5	0.98248	0.98257	1	18508	0	0.38739	0.0071169	0.027881	0.744694	708	4	0.38739	2.14771
LZTS2	5	0.96174	0.96192	1	18004	0	0.40158	0.0071201	0.027892	0.744694	709	3	0.40158	2.14751
DCUN1D4	5	0.87263	0.87294	1	16261	0	-0.12723	0.0071566	0.027991	0.744694	710	2	-0.12723	2.14529
SRRM2	5	0.98245	0.98254	1	18507	0	0.62473	0.0071765	0.028037	0.744694	711	4	0.62473	2.14409
NAP1L4	5	0.43386	0.58534	1	10658	1	0.11262	0.0071876	0.028064	0.744694	712	2	0.11262	2.14342
VSNL1	5	0.99224	0.99228	1	18746	0	0.24095	0.0071876	0.028064	0.744694	713	4	0.24095	2.14342
GINS1	5	0.0055932	0.022069	0.736573	568	4	-0.71099	0.0071876	0.028064	0.744694	714	1	-0.71099	2.14342
CASKIN1	5	0.99279	0.99282	1	18764	0	0.32459	0.0071886	0.028067	0.744694	715	4	0.32459	2.14336
ESR1	5	0.18148	0.34685	1	6358	1	0.46857	0.0072598	0.028259	0.748447	716	3	0.46857	2.13908
PRSS38	5	0.77085	0.79266	1	14624	1	0.54284	0.0072702	0.028287	0.748447	717	4	0.54284	2.13845
SLC48A1	5	0.19996	0.37408	1	6841	1	0.41334	0.007294	0.028363	0.748484	718	4	0.41334	2.13703
GPR132	5	0.98819	0.98822	1	18645	0	0.4566	0.0073111	0.02842	0.748484	719	4	0.4566	2.13602
CSTF3	5	0.78325	0.80072	1	14801	1	-0.09079	0.0073193	0.028444	0.748484	720	1	-0.09079	2.13553
BCKDK	5	0.98913	0.98919	1	18664	0	0.44203	0.0073357	0.028485	0.748484	721	4	0.44203	2.13456
SAPCD1	3	0.98348	0.98363	1	18533	0	0.55747	0.007344	0.01995	0.692265	722	3	0.55747	2.13407
WNT9A	5	0.95806	0.95826	1	17917	0	0.37861	0.0073473	0.028523	0.748484	723	4	0.37861	2.13387
CHTF18	5	0.11478	0.24468	1	4566	1	0.34619	0.0073516	0.028534	0.748484	724	4	0.34619	2.13362
MPO	5	0.84377	0.84595	1	15716	1	0.71012	0.0073835	0.02863	0.748484	725	4	0.71012	2.13174
LTBR	5	0.95602	0.95623	1	17876	0	0.34273	0.0073857	0.028636	0.748484	726	4	0.34273	2.13161
NDN	5	0.33573	0.49889	1	9110	1	0.55113	0.0073894	0.028643	0.748484	727	3	0.55113	2.13139
TOP2A	5	0.51758	0.66089	1	12093	2	0.56986	0.0074217	0.02874	0.749997	728	3	0.56986	2.1295
SGPL1	5	0.99388	0.99388	1	18792	0	0.24605	0.0074774	0.028908	0.751887	729	4	0.24605	2.12625
NQO2	5	0.92554	0.92584	1	17304	0	0.419	0.0074774	0.028908	0.751887	730	3	0.419	2.12625
KLK10	5	0.36127	0.52109	1	9514	1	0.014756	0.0074873	0.028931	0.751887	731	2	0.014756	2.12567
ZBTB5	5	0.9897	0.98977	1	18673	0	0.42044	0.0075092	0.028993	0.752199	732	4	0.42044	2.12441
VEZT	5	0.024823	0.076263	0.928311	1547	3	-0.3845	0.0075229	0.029042	0.752199	733	2	-0.3845	2.12361
FAM178B	5	0.91518	0.91544	1	17111	0	0.38293	0.00753	0.029062	0.752199	734	3	0.38293	2.12321
ABCA9	5	0.96622	0.96639	1	18108	0	0.57544	0.0075497	0.029121	0.752711	735	4	0.57544	2.12207
TTC13	5	0.87683	0.87714	1	16348	0	0.051166	0.0075724	0.029181	0.753248	736	2	0.051166	2.12077
PLSCR4	5	0.32953	0.49344	1	9001	1	0.50611	0.0075859	0.029222	0.753273	737	4	0.50611	2.11999
KRTAP4-3	5	0.023079	0.07169	0.928158	1454	2	0.26627	0.0076354	0.029357	0.754971	738	3	0.26627	2.11717
FNBP1L	5	0.43927	0.59016	1	10736	1	0.39418	0.0076386	0.029367	0.754971	739	4	0.39418	2.11699
MTSS1L	5	0.92742	0.92772	1	17335	0	0.53548	0.0076602	0.029427	0.755124	740	4	0.53548	2.11576
LGALS9	5	0.74122	0.77471	1	14277	1	0.4124	0.0076691	0.029452	0.755124	741	4	0.4124	2.11526
PGLS	5	0.97433	0.97442	1	18310	0	0.35783	0.007705	0.02956	0.756859	742	4	0.35783	2.11323
KRTAP25-1	5	0.82539	0.83096	1	15414	1	0.23765	0.0077408	0.029669	0.757439	743	3	0.23765	2.11121
RARB	5	0.96984	0.96993	1	18204	0	0.54183	0.0077478	0.029686	0.757439	744	4	0.54183	2.11082
MYO18A	5	0.85968	0.86015	1	15997	1	0.50888	0.0077545	0.029706	0.757439	745	4	0.50888	2.11045
ZDHHC13	5	0.98076	0.98088	1	18470	0	0.40102	0.0077696	0.029743	0.757439	746	4	0.40102	2.1096
KMT2C	5	0.081976	0.19163	0.995134	3646	1	-0.047476	0.0077935	0.029813	0.757439	747	1	-0.047476	2.10827
FAM101B	5	0.62867	0.71917	1	13207	1	0.39556	0.0077968	0.029821	0.757439	748	3	0.39556	2.10808
HTR1D	5	0.064068	0.1619	0.978276	3131	2	0.58464	0.007815	0.029871	0.757696	749	3	0.58464	2.10707
METTL14	5	0.78455	0.80159	1	14806	1	0.27139	0.0078461	0.029957	0.757933	750	4	0.27139	2.10535
GRIN3B	5	0.84488	0.8469	1	15736	1	0.31715	0.0078473	0.02996	0.757933	751	3	0.31715	2.10528
DTWD2	5	0.02794	0.084573	0.931308	1700	3	-0.38991	0.0079259	0.030209	0.763198	752	2	-0.38991	2.10095
NME5	5	0.83341	0.83741	1	15545	1	0.65553	0.0079766	0.030345	0.765399	753	3	0.65553	2.09818
ZNF436	5	0.5352	0.67718	1	12415	2	0.53355	0.0079851	0.030376	0.765399	754	3	0.53355	2.09772
C2orf81	5	0.71248	0.75898	1	13957	1	0.5323	0.0080322	0.030509	0.766725	755	3	0.5323	2.09517
BET1L	5	0.88342	0.88375	1	16462	0	0.5765	0.0080322	0.030509	0.766725	756	3	0.5765	2.09517
UFD1L	5	0.52684	0.66948	1	12259	1	0.60703	0.0080568	0.030589	0.767712	757	3	0.60703	2.09384
SNRNP200	5	0.93369	0.93392	1	17444	0	0.13848	0.0080955	0.03069	0.768258	758	2	0.13848	2.09176
FAM178A	5	0.88757	0.88792	1	16557	0	0.34571	0.0080968	0.030692	0.768258	759	4	0.34571	2.09169
FBXO39	5	0.94857	0.94883	1	17720	0	0.63584	0.0081639	0.030891	0.771673	760	4	0.63584	2.0881
CARM1	5	0.82644	0.83181	1	15436	1	0.39678	0.00817	0.030909	0.771673	761	4	0.39678	2.08778
MBD3L3	5	0.98836	0.9884	1	18647	0	0.40503	0.0082068	0.031022	0.773478	762	4	0.40503	2.08583
HNRNPCL2	3	0.99176	0.9919	1	18733	0	0.46049	0.008237	0.022269	0.700898	763	3	0.46049	2.08423
RMDN1	5	0.52969	0.67212	1	12314	1	0.53802	0.0082418	0.031122	0.774966	764	4	0.53802	2.08398
HAX1	5	0.95409	0.95427	1	17840	0	0.66643	0.0083243	0.031375	0.775437	765	4	0.66643	2.07965
RD3L	5	0.26121	0.43454	1	7917	2	0.5148	0.0083403	0.031424	0.775437	766	3	0.5148	2.07882
HPRT1	5	0.98902	0.98909	1	18660	0	0.75366	0.0083622	0.03148	0.775437	767	4	0.75366	2.07768
SHROOM2	5	0.67035	0.73782	1	13558	1	0.51067	0.0083727	0.031508	0.775437	768	4	0.51067	2.07713
USP41	5	0.55862	0.69116	1	12667	1	0.40116	0.0083727	0.031508	0.775437	769	3	0.40116	2.07713
FOXD4L1	5	0.96184	0.96203	1	18008	0	0.087373	0.0083727	0.031508	0.775437	770	3	0.087373	2.07713
TMEM207	5	0.020337	0.064207	0.921177	1315	3	-0.51129	0.0083762	0.031521	0.775437	771	2	-0.51129	2.07695
LIN28B	5	0.77085	0.79266	1	14615	1	0.54032	0.0084114	0.031631	0.775437	772	3	0.54032	2.07513
SLC25A12	5	0.618	0.7147	1	13123	1	0.45761	0.0084165	0.031643	0.775437	773	3	0.45761	2.07487
RGS4	5	0.91794	0.91822	1	17161	0	0.51513	0.0084323	0.031684	0.775437	774	4	0.51513	2.07405
DPYD	5	0.98566	0.98573	1	18587	0	0.57785	0.008451	0.031744	0.775437	775	4	0.57785	2.07309
GRHPR	5	0.59917	0.70694	1	12980	1	0.47565	0.0084595	0.031771	0.775437	776	4	0.47565	2.07266
DUSP11	5	0.90394	0.90426	1	16897	0	0.30048	0.0084715	0.031799	0.775437	777	4	0.30048	2.07204
2022-09-03	5	0.98418	0.98426	1	18548	0	0.46748	0.0084747	0.031806	0.775437	778	3	0.46748	2.07188
FOXF2	5	0.95727	0.95746	1	17900	0	0.38145	0.0084979	0.031873	0.775437	779	4	0.38145	2.07069
B4GALT6	5	0.32589	0.49021	1	8946	1	0.10283	0.008527	0.031952	0.775437	780	2	0.10283	2.0692
CCT2	5	0.51758	0.66089	1	12099	2	-0.54867	0.0085307	0.031964	0.775437	781	2	-0.54867	2.06902
NOS2	5	0.46547	0.61349	1	11187	1	0.47488	0.0085317	0.031965	0.775437	782	4	0.47488	2.06896
STX11	5	0.95761	0.95781	1	17908	0	0.30115	0.0085415	0.03199	0.775437	783	4	0.30115	2.06847
COPS7A	5	0.91542	0.91567	1	17119	0	0.29906	0.0085445	0.031997	0.775437	784	3	0.29906	2.06831
NAE1	5	0.43978	0.59059	1	10753	2	0.014756	0.0085833	0.032116	0.776046	785	2	0.014756	2.06635
C15orf56	5	0.92223	0.92253	1	17238	0	0.20122	0.0086204	0.032247	0.776046	786	4	0.20122	2.06447
MT1H	5	0.2716	0.44344	1	8070	1	0.56671	0.0086207	0.032249	0.776046	787	3	0.56671	2.06446
EFCAB3	5	0.96226	0.96245	1	18016	0	0.38105	0.0086614	0.032347	0.776046	788	4	0.38105	2.06241
OSGIN2	5	0.71942	0.76268	1	14039	1	-0.039662	0.0086623	0.03235	0.776046	789	2	-0.039662	2.06237
CYLC2	5	0.32067	0.48567	1	8861	2	-0.32366	0.0086623	0.03235	0.776046	790	2	-0.32366	2.06237
OPRD1	5	0.88004	0.88036	1	16400	0	0.0082607	0.0086849	0.032407	0.776046	791	2	0.0082607	2.06124
EIF3E	5	0.49161	0.63713	1	11649	1	0.76141	0.0087025	0.032457	0.776046	792	4	0.76141	2.06036
PICALM	5	0.15802	0.31199	1	5739	1	-0.45576	0.0087084	0.032471	0.776046	793	2	-0.45576	2.06006
SPINK1	5	0.48984	0.63547	1	11629	2	0.17839	0.0087412	0.032568	0.776046	794	2	0.17839	2.05843
HTR5A	5	0.9595	0.95968	1	17951	0	0.35274	0.0087842	0.032671	0.776046	795	4	0.35274	2.0563
DKKL1	5	0.97692	0.97703	1	18376	0	0.21376	0.0087938	0.032704	0.776046	796	4	0.21376	2.05582
NIM1K	5	0.91802	0.9183	1	17162	0	0.55127	0.0087941	0.032705	0.776046	797	4	0.55127	2.05581
CPN1	5	0.41612	0.56956	1	10353	1	0.34669	0.0088253	0.032789	0.776046	798	3	0.34669	2.05427
VPS8	5	0.99354	0.99354	1	18782	0	0.32684	0.0088453	0.032844	0.776046	799	4	0.32684	2.05329
MOSPD1	5	0.71344	0.7595	1	13966	1	1.0765	0.0088619	0.03289	0.776046	800	3	1.0765	2.05247
MMP25	5	0.71278	0.75914	1	13960	1	0.3108	0.0088678	0.032911	0.776046	801	4	0.3108	2.05218
ADAM9	5	0.21518	0.39525	1	7210	1	-0.20376	0.0088728	0.032927	0.776046	802	1	-0.20376	2.05194
RNF167	5	0.70498	0.75507	1	13886	1	-0.13829	0.0088728	0.032927	0.776046	803	2	-0.13829	2.05194
STRA6	5	0.87612	0.87645	1	16331	0	0.38062	0.0088875	0.032963	0.776046	804	4	0.38062	2.05122
HERC1	5	0.15966	0.31447	1	5786	2	0.039601	0.0089005	0.032995	0.776046	805	2	0.039601	2.05059
RPS6KB2	5	0.87721	0.87754	1	16355	0	0.42284	0.0089199	0.033048	0.776046	806	4	0.42284	2.04964
IL10RA	5	0.45595	0.60506	1	11020	2	0.3984	0.008932	0.03309	0.776046	807	3	0.3984	2.04905
RAET1G	5	0.46359	0.61179	1	11133	1	0.3984	0.008932	0.03309	0.776046	808	3	0.3984	2.04905
CDK5R2	5	0.9588	0.95899	1	17932	0	0.32986	0.0089399	0.033114	0.776046	809	4	0.32986	2.04867
VPS16	5	0.97701	0.97713	1	18379	0	0.40248	0.0089449	0.03313	0.776046	810	4	0.40248	2.04842
PARVB	5	0.32431	0.48886	1	8920	2	0.53315	0.0089545	0.033159	0.776046	811	3	0.53315	2.04796
RNF214	5	0.94841	0.94866	1	17714	0	0.84833	0.0089585	0.033165	0.776046	812	4	0.84833	2.04776
IQSEC3	5	0.83571	0.83928	1	15581	1	0.094298	0.0090043	0.033287	0.777951	813	3	0.094298	2.04555
HSPA4L	5	0.09817	0.21807	0.997606	4137	1	0.55047	0.0090622	0.033456	0.780945	814	3	0.55047	2.04277
C20orf78	5	0.80586	0.81628	1	15109	1	-0.025114	0.0091622	0.03374	0.785185	815	1	-0.025114	2.038
EN2	5	0.98702	0.98706	1	18617	0	0.36668	0.009178	0.033792	0.785185	816	4	0.36668	2.03725
ADAM19	5	0.65085	0.72894	1	13388	1	0.38515	0.0091815	0.033797	0.785185	817	3	0.38515	2.03709
SHD	5	0.9053	0.90563	1	16905	0	0.54312	0.0091968	0.033832	0.785185	818	3	0.54312	2.03636
RNF4	5	0.75394	0.78219	1	14417	1	0.38305	0.009227	0.033931	0.785185	819	4	0.38305	2.03494
TMEM89	5	0.59502	0.70516	1	12942	1	0.38552	0.0092273	0.033932	0.785185	820	3	0.38552	2.03493
SH3RF1	5	0.92442	0.92473	1	17284	0	0.54596	0.0092327	0.033947	0.785185	821	3	0.54596	2.03467
ASTN1	5	0.99224	0.99228	1	18745	0	0.37409	0.0092401	0.03397	0.785185	822	4	0.37409	2.03432
EXOC3L4	5	0.090089	0.20498	0.995726	3890	1	0.41055	0.0092606	0.034027	0.785185	823	4	0.41055	2.03336
BMP5	5	0.2322	0.40975	1	7463	2	-0.22149	0.0092674	0.034051	0.785185	824	1	-0.22149	2.03304
TCEB3CL	5	0.98092	0.98106	1	18475	0	0.52114	0.0092841	0.034104	0.785469	825	4	0.52114	2.03226
JAK1	5	0.93661	0.93685	1	17505	0	0.10743	0.009339	0.034273	0.787045	826	2	0.10743	2.0297
P4HA2	5	0.94605	0.9463	1	17668	0	0.43145	0.0093533	0.034309	0.787045	827	4	0.43145	2.02904
ZNF71	5	0.99226	0.9923	1	18748	0	0.36874	0.0093705	0.034356	0.787045	828	4	0.36874	2.02824
FRA10AC1	5	0.60269	0.70837	1	13016	1	0.0046828	0.0093726	0.034361	0.787045	829	1	0.0046828	2.02814
SLC25A17	5	0.061779	0.15802	0.976404	3062	1	0.56743	0.0093793	0.034379	0.787045	830	3	0.56743	2.02783
AHCY	5	0.1388	0.28231	1	5241	1	0.30215	0.0094422	0.03457	0.790467	831	4	0.30215	2.02493
CLEC17A	5	0.93263	0.9329	1	17424	0	0.26309	0.0094891	0.034727	0.791729	832	4	0.26309	2.02277
DFNB59	5	0.69049	0.74769	1	13740	1	0.32693	0.0094952	0.034743	0.791729	833	4	0.32693	2.0225
REEP6	5	0.9916	0.99166	1	18726	0	0.3092	0.0094987	0.034751	0.791729	834	4	0.3092	2.02234
HS6ST3	5	0.66741	0.73644	1	13527	1	0.52751	0.0095259	0.034824	0.792452	835	3	0.52751	2.02109
SERPINB10	5	0.73485	0.77108	1	14209	1	0.50105	0.0095497	0.034891	0.792568	836	4	0.50105	2.02001
TFPT	5	0.12665	0.2633	1	4912	3	-0.34159	0.009583	0.03499	0.792568	837	2	-0.34159	2.0185
HIST1H1E	5	0.94761	0.94784	1	17694	0	0.38005	0.0095921	0.035017	0.792568	838	4	0.38005	2.01809
ARHGEF18	5	0.90394	0.90426	1	16887	0	0.39706	0.0095974	0.035036	0.792568	839	4	0.39706	2.01785
SLC25A24	5	0.87549	0.87584	1	16318	0	0.13998	0.0095989	0.035037	0.792568	840	2	0.13998	2.01778
GDF3	5	0.82623	0.83166	1	15429	1	0.23943	0.0096235	0.03511	0.793036	841	3	0.23943	2.01667
GSDMA	5	0.37218	0.53069	1	9683	2	0.02527	0.0096356	0.035141	0.793036	842	1	0.02527	2.01612
FAM81A	5	0.97478	0.97491	1	18324	0	0.59415	0.0096774	0.035263	0.794803	843	4	0.59415	2.01424
TOP1MT	5	0.032923	0.097642	0.945856	1946	1	0.31915	0.0096916	0.035303	0.794803	844	4	0.31915	2.0136
TAS2R9	5	0.26287	0.43599	1	7948	2	0.16285	0.0097161	0.035374	0.795444	845	3	0.16285	2.01251
PTGES2	5	0.86123	0.86162	1	16035	1	0.20154	0.0097347	0.035437	0.795931	846	3	0.20154	2.01168
TPGS1	5	0.92093	0.92125	1	17233	0	0.2503	0.0098216	0.035683	0.800503	847	3	0.2503	2.00782
THSD7B	5	0.028241	0.085376	0.931308	1720	3	-0.20693	0.009846	0.03575	0.801076	848	1	-0.20693	2.00674
RPRML	5	0.38343	0.54057	1	9845	2	0.0040416	0.0098986	0.035912	0.803743	849	2	0.0040416	2.00443
C7orf50	5	0.51374	0.65737	1	12016	1	0.60917	0.0099159	0.035954	0.803743	850	4	0.60917	2.00367
BLOC1S5	5	0.28589	0.45575	1	8305	2	0.64896	0.0099659	0.036092	0.805097	851	3	0.64896	2.00148
RABAC1	5	0.04151	0.11944	0.963826	2337	2	0.3692	0.0099687	0.036099	0.805097	852	3	0.3692	2.00136
PCGF3	5	0.057641	0.15105	0.975446	2918	1	0.45159	0.0099857	0.036155	0.8054	853	3	0.45159	2.00062
GIN1	5	0.045142	0.12849	0.966322	2496	1	0.44329	0.010007	0.03622	0.805912	854	4	0.44329	1.9997
GLB1L2	5	0.85883	0.85934	1	15979	1	0.31973	0.010043	0.036313	0.806954	855	4	0.31973	1.99814
KCNC1	5	0.9298	0.93008	1	17371	0	0.079221	0.010056	0.036352	0.806954	856	2	0.079221	1.99757
LASP1	5	0.47638	0.62325	1	11371	1	0.42516	0.010091	0.036458	0.808356	857	4	0.42516	1.99607
ASF1B	5	0.98551	0.98559	1	18583	0	0.35685	0.01012	0.036526	0.808445	858	4	0.35685	1.99482
ZGLP1	5	0.15929	0.3139	1	5783	1	0.55363	0.010128	0.036547	0.808445	859	3	0.55363	1.99448
ZBTB18	5	0.092152	0.20828	0.995726	3966	1	0.61759	0.010144	0.036603	0.808734	860	3	0.61759	1.99379
OR5M9	5	0.0064232	0.024571	0.758816	614	2	-0.43509	0.010161	0.036662	0.808734	861	1	-0.43509	1.99306
WEE1	5	0.46936	0.61698	1	11245	2	0.031978	0.010192	0.036755	0.808734	862	2	0.031978	1.99174
OR7C2	5	0.89588	0.89626	1	16719	0	0.21523	0.010198	0.036772	0.808734	863	4	0.21523	1.99148
AOC2	5	0.76071	0.7863	1	14496	1	0.36637	0.010214	0.036827	0.808734	864	3	0.36637	1.9908
RGL1	5	0.81474	0.82298	1	15225	1	0.52363	0.010236	0.036885	0.808734	865	3	0.52363	1.98987
ISG20	5	0.85544	0.85626	1	15922	1	0.49133	0.01024	0.036903	0.808734	866	4	0.49133	1.9897
ADAM30	5	0.99164	0.9917	1	18727	0	0.47146	0.010259	0.036957	0.808734	867	4	0.47146	1.98889
CCDC105	5	0.98982	0.98988	1	18677	0	0.30757	0.010295	0.037055	0.808734	868	4	0.30757	1.98737
OSGIN1	5	0.94525	0.94548	1	17651	0	0.3508	0.010301	0.037067	0.808734	869	4	0.3508	1.98712
UBL4B	5	0.94854	0.9488	1	17717	0	0.33682	0.010301	0.037067	0.808734	870	4	0.33682	1.98712
MOB2	5	0.34258	0.5048	1	9212	1	0.44939	0.010317	0.037109	0.808734	871	3	0.44939	1.98645
CEP44	5	0.18021	0.34494	1	6321	3	-0.17797	0.010319	0.037112	0.808734	872	1	-0.17797	1.98636
ZNF250	5	0.14616	0.29375	1	5427	1	0.33736	0.010358	0.037227	0.810312	873	4	0.33736	1.98472
EPM2A	5	0.95371	0.95392	1	17832	0	0.4551	0.010395	0.037334	0.811401	874	4	0.4551	1.98318
ADAT1	5	0.96878	0.96891	1	18167	0	0.31244	0.010405	0.037363	0.811401	875	4	0.31244	1.98276
ZP4	5	0.40373	0.55864	1	10157	1	0.47644	0.010421	0.037409	0.81148	876	3	0.47644	1.98209
NACA	5	0.58288	0.70034	1	12843	1	0.23883	0.010477	0.037582	0.812906	877	3	0.23883	1.97976
ATP8B4	5	0.84225	0.84471	1	15667	1	0.26565	0.010498	0.037636	0.812906	878	3	0.26565	1.97889
AHSA1	5	0.27478	0.44623	1	8118	2	0.096603	0.01051	0.037673	0.812906	879	2	0.096603	1.9784
ZDHHC21	5	0.31779	0.48325	1	8816	2	0.026236	0.010529	0.037735	0.812906	880	2	0.026236	1.97761
EDEM3	5	0.9684	0.96853	1	18158	0	0.40754	0.010547	0.037782	0.812906	881	4	0.40754	1.97687
PGLYRP2	5	0.98061	0.98075	1	18463	0	0.48066	0.010556	0.037804	0.812906	882	4	0.48066	1.9765
GPR157	5	0.962	0.96218	1	18011	0	0.29428	0.010568	0.037844	0.812906	883	4	0.29428	1.97601
RAB11B	5	0.99226	0.99231	1	18749	0	0.39896	0.010576	0.037866	0.812906	884	4	0.39896	1.97568
HNRNPCL1	5	0.043634	0.12471	0.966322	2428	2	-0.21253	0.010582	0.037883	0.812906	885	1	-0.21253	1.97543
YTHDC2	5	0.30937	0.47594	1	8687	1	0.53321	0.010604	0.037938	0.812906	886	3	0.53321	1.97453
RGS9	5	0.96124	0.96142	1	17990	0	0.42161	0.010624	0.037993	0.812906	887	4	0.42161	1.97371
RPLP0	5	0.88371	0.88404	1	16471	0	-0.10417	0.010634	0.038027	0.812906	888	2	-0.10417	1.9733
FAM212A	5	0.98879	0.98885	1	18657	0	0.38105	0.010647	0.038058	0.812906	889	4	0.38105	1.97277
PXDC1	5	0.96333	0.96354	1	18043	0	0.45037	0.010654	0.038081	0.812906	890	4	0.45037	1.97249
RERE	5	0.14086	0.28554	1	5297	1	0.51118	0.010674	0.038128	0.812906	891	4	0.51118	1.97167
RAD54B	5	0.34753	0.5091	1	9299	1	0.40346	0.010699	0.038194	0.812906	892	3	0.40346	1.97066
OR52I1	5	0.51056	0.65444	1	11962	1	0.56704	0.010701	0.038201	0.812906	893	4	0.56704	1.97058
DCST1	5	0.30985	0.47634	1	8695	2	0.2007	0.010743	0.038317	0.81308	894	3	0.2007	1.96887
DEFB115	5	0.42148	0.57431	1	10438	2	-0.094943	0.010807	0.038497	0.81308	895	2	-0.094943	1.96629
OR2D2	5	0.83231	0.83653	1	15532	1	0.51176	0.010818	0.038526	0.81308	896	4	0.51176	1.96585
PRG4	5	0.81777	0.82524	1	15266	1	-0.21348	0.010818	0.038526	0.81308	897	2	-0.21348	1.96585
CSMD1	5	0.7792	0.79807	1	14750	1	0.2235	0.010818	0.038526	0.81308	898	3	0.2235	1.96585
TRIM41	5	0.84766	0.84933	1	15776	1	0.10323	0.010818	0.038526	0.81308	899	3	0.10323	1.96585
PPP1R26	5	0.93802	0.93823	1	17532	0	-0.017874	0.01084	0.038582	0.81308	900	2	-0.017874	1.96497
TECPR2	5	0.85447	0.85539	1	15899	1	0.29888	0.010853	0.038621	0.81308	901	3	0.29888	1.96445
DDX55	5	0.9015	0.90181	1	16834	0	0.58523	0.010859	0.038637	0.81308	902	3	0.58523	1.96421
BNIP1	5	0.98846	0.98851	1	18649	0	0.36152	0.010893	0.038734	0.813234	903	4	0.36152	1.96285
AQP9	5	0.74911	0.77934	1	14367	1	0.53819	0.0109	0.038751	0.813234	904	3	0.53819	1.96257
UGT3A1	5	0.87263	0.87294	1	16266	0	0.35946	0.010919	0.038817	0.813234	905	4	0.35946	1.96182
FMNL2	5	0.97153	0.97162	1	18240	0	0.27334	0.010939	0.038881	0.813234	906	4	0.27334	1.96102
SMLR1	5	0.95676	0.95696	1	17888	0	0.44149	0.010943	0.038893	0.813234	907	3	0.44149	1.96086
RIPPLY3	5	0.98806	0.98808	1	18643	0	0.23916	0.010958	0.038939	0.813234	908	4	0.23916	1.96027
DOT1L	5	0.96177	0.96195	1	18005	0	0.4078	0.01096	0.038943	0.813234	909	3	0.4078	1.96019
FBXO7	5	0.42455	0.57703	1	10489	1	0.38122	0.011004	0.039088	0.81518	910	4	0.38122	1.95845
TUBGCP3	5	0.61821	0.71478	1	13125	1	-0.039922	0.011029	0.039165	0.81518	911	2	-0.039922	1.95746
TRAP1	5	0.19969	0.3737	1	6830	3	-0.19064	0.011029	0.039165	0.81518	912	2	-0.19064	1.95746
WDFY2	5	0.84865	0.85019	1	15788	1	0.3377	0.011069	0.039276	0.816594	913	3	0.3377	1.95589
TMEM236	5	0.71105	0.75821	1	13940	1	0.51435	0.011109	0.039398	0.817133	914	4	0.51435	1.95433
OBSL1	5	0.96672	0.96688	1	18122	0	0.41351	0.011127	0.039462	0.817133	915	4	0.41351	1.95362
STRADA	5	0.54418	0.68558	1	12560	1	0.42653	0.011147	0.039525	0.817133	916	3	0.42653	1.95284
TIMM50	5	0.72728	0.76692	1	14115	1	0.46327	0.011152	0.039539	0.817133	917	4	0.46327	1.95265
GOLGA2	5	0.96138	0.96156	1	17992	0	0.52842	0.011152	0.039539	0.817133	918	4	0.52842	1.95265
IFI6	5	0.47124	0.61867	1	11279	1	0.012158	0.01116	0.039559	0.817133	919	2	0.012158	1.95234
TK2	5	0.86644	0.8667	1	16137	1	0.13995	0.011181	0.039624	0.817578	920	3	0.13995	1.95152
ADORA2B	5	0.5284	0.67093	1	12293	1	0.22423	0.011207	0.039699	0.818248	921	4	0.22423	1.95051
FCGR1B	5	0.95145	0.95166	1	17781	0	0.55822	0.01128	0.039897	0.819825	922	3	0.55822	1.94769
SLC35G5	5	0.97018	0.97027	1	18215	0	0.36675	0.011311	0.039979	0.819825	923	4	0.36675	1.9465
ZNF385B	5	0.83847	0.84153	1	15631	1	-0.14324	0.011317	0.040002	0.819825	924	1	-0.14324	1.94627
PRPF19	5	0.24694	0.42244	1	7683	2	-0.021841	0.01132	0.04001	0.819825	925	2	-0.021841	1.94615
TMPRSS9	5	0.92898	0.92927	1	17358	0	0.47834	0.01134	0.040064	0.819825	926	4	0.47834	1.94539
AC024592.12	5	0.87137	0.87165	1	16235	0	0.096057	0.011347	0.040085	0.819825	927	2	0.096057	1.94512
ADAMTS12	5	0.72906	0.76789	1	14134	1	0.38895	0.01136	0.040121	0.819825	928	3	0.38895	1.94462
MYLK2	5	0.039659	0.11478	0.958542	2255	4	-0.51791	0.011423	0.040299	0.822584	929	1	-0.51791	1.94222
ZDHHC4	5	0.98282	0.98291	1	18515	0	0.24494	0.011475	0.040452	0.824823	930	2	0.24494	1.94025
SEBOX	5	0.97155	0.97164	1	18241	0	0.41343	0.011542	0.040646	0.827883	931	3	0.41343	1.93772
ATP6V1F	5	0.95544	0.95566	1	17863	0	0.41565	0.011574	0.040732	0.828117	932	4	0.41565	1.93652
RP11-546B8.6	5	0.88959	0.88994	1	16594	0	0.34835	0.011589	0.04077	0.828117	933	4	0.34835	1.93595
OTUD7A	5	0.968	0.96813	1	18152	0	0.40102	0.011594	0.040788	0.828117	934	4	0.40102	1.93577
KRT14	5	0.12936	0.26754	1	4986	2	0.11653	0.011633	0.040896	0.82943	935	2	0.11653	1.93431
ARHGAP30	5	0.70349	0.75427	1	13869	1	0.67244	0.011671	0.041013	0.829602	936	3	0.67244	1.93289
FLCN	5	0.44135	0.59196	1	10795	1	0.52413	0.011694	0.041081	0.829602	937	3	0.52413	1.93204
PSMA5	5	0.4703	0.61783	1	11259	1	1.0972	0.011773	0.041293	0.829602	938	4	1.0972	1.92911
UGT2A2	5	0.33257	0.49609	1	9051	1	0.82735	0.011783	0.041331	0.829602	939	4	0.82735	1.92874
MITD1	5	0.83753	0.84076	1	15614	1	0.060411	0.01179	0.041347	0.829602	940	2	0.060411	1.92849
EMR2	5	0.94648	0.94672	1	17674	0	0.5522	0.011803	0.041381	0.829602	941	3	0.5522	1.92801
PYDC2	5	0.3513	0.51238	1	9359	2	0.5522	0.011803	0.041381	0.829602	942	3	0.5522	1.92801
LETM2	5	0.99169	0.99175	1	18729	0	0.478	0.011861	0.041564	0.829602	943	4	0.478	1.92588
TMEM68	5	0.76086	0.7864	1	14500	1	0.42538	0.011881	0.04162	0.829602	944	3	0.42538	1.92515
MAP2K3	5	0.10871	0.23497	1	4403	2	-0.34913	0.011895	0.041654	0.829602	945	1	-0.34913	1.92464
XYLT1	5	0.14891	0.29793	1	5491	1	0.33453	0.011899	0.041669	0.829602	946	4	0.33453	1.92449
SPANXN3	5	0.093083	0.20978	0.995784	3982	1	0.54139	0.011912	0.041706	0.829602	947	3	0.54139	1.92402
CADM1	5	0.59688	0.70598	1	12956	1	0.3072	0.011921	0.041733	0.829602	948	4	0.3072	1.92369
MUC20	5	0.19413	0.36554	1	6672	3	-0.29983	0.011925	0.041748	0.829602	949	2	-0.29983	1.92354
NPEPPS	5	0.77085	0.79266	1	14630	1	0.59801	0.011939	0.041782	0.829602	950	3	0.59801	1.92303
ZCCHC7	5	0.98936	0.98943	1	18668	0	0.73305	0.011946	0.041804	0.829602	951	4	0.73305	1.92278
UHRF1	5	0.94689	0.94713	1	17679	0	0.27145	0.011948	0.041811	0.829602	952	4	0.27145	1.9227
SULT1E1	5	0.51758	0.66089	1	12084	2	-0.45699	0.011952	0.041822	0.829602	953	2	-0.45699	1.92256
DCAF4L2	5	0.92751	0.9278	1	17338	0	0.28184	0.011972	0.041872	0.829602	954	4	0.28184	1.92183
FAM175A	5	0.92992	0.93021	1	17375	0	0.54463	0.011973	0.041873	0.829602	955	3	0.54463	1.9218
CCDC170	5	0.092832	0.20937	0.995784	3976	2	-0.19832	0.01198	0.041893	0.829602	956	2	-0.19832	1.92154
TOMM20L	5	0.71491	0.76028	1	13988	1	0.43638	0.011994	0.041936	0.829602	957	3	0.43638	1.92104
SLCO3A1	5	0.97919	0.97931	1	18426	0	0.41403	0.012007	0.041975	0.829602	958	4	0.41403	1.92057
CLDN15	5	0.98436	0.98445	1	18553	0	0.34964	0.012042	0.042081	0.829602	959	4	0.34964	1.9193
RNF185	5	0.64538	0.72651	1	13342	1	0.56706	0.012049	0.042099	0.829602	960	4	0.56706	1.91905
HMGCR	5	0.16272	0.31904	1	5878	3	-0.46871	0.012053	0.042106	0.829602	961	1	-0.46871	1.9189
ATF3	5	0.87393	0.87426	1	16283	0	0.52055	0.012089	0.04222	0.829602	962	3	0.52055	1.91761
NDRG1	5	0.79281	0.80709	1	14925	1	0.30309	0.012094	0.042237	0.829602	963	4	0.30309	1.91743
P4HA3	5	0.68014	0.74254	1	13641	1	0.30574	0.012114	0.042288	0.829602	964	4	0.30574	1.91671
HDLBP	5	0.91299	0.91328	1	17059	0	0.27656	0.012125	0.042317	0.829602	965	4	0.27656	1.91632
VMP1	5	0.77447	0.795	1	14678	1	0.020055	0.01213	0.042328	0.829602	966	2	0.020055	1.91614
IFIT2	5	0.016297	0.05302	0.89279	1118	3	-0.54148	0.012147	0.042386	0.829602	967	2	-0.54148	1.91553
DSCR4	5	0.28547	0.45539	1	8301	2	-0.36254	0.012158	0.042409	0.829602	968	2	-0.36254	1.91514
CCL14	5	0.9892	0.98925	1	18666	0	0.53954	0.012163	0.042427	0.829602	969	4	0.53954	1.91496
CH507-42P11.8	5	0.87015	0.87037	1	16216	1	0.45276	0.012164	0.042431	0.829602	970	3	0.45276	1.91492
KANK3	5	0.40731	0.56183	1	10204	2	0.45246	0.012186	0.042485	0.829818	971	3	0.45246	1.91414
NAPB	5	0.62965	0.71958	1	13212	1	0.20516	0.012233	0.042621	0.831607	972	2	0.20516	1.91247
TMEM92	5	0.21474	0.39489	1	7201	1	0.44594	0.012285	0.042776	0.833778	973	4	0.44594	1.91062
TMEM14C	5	0.45291	0.60234	1	10966	1	0.30839	0.012328	0.042894	0.834685	974	4	0.30839	1.90911
TMPRSS11D	5	0.97703	0.97714	1	18380	0	0.35879	0.012334	0.04291	0.834685	975	4	0.35879	1.9089
SPRED1	5	0.68102	0.74298	1	13651	1	0.24488	0.012413	0.043141	0.835476	976	4	0.24488	1.90612
PFN2	5	0.17132	0.33186	1	6067	3	-0.32655	0.01242	0.043166	0.835476	977	2	-0.32655	1.90588
HDDC2	5	0.26754	0.43999	1	8010	2	-0.1017	0.012448	0.04324	0.835476	978	2	-0.1017	1.9049
HEY2	5	0.96717	0.96733	1	18129	0	0.27897	0.012448	0.043241	0.835476	979	4	0.27897	1.9049
C16orf45	5	0.92426	0.92458	1	17281	0	0.32087	0.012458	0.043267	0.835476	980	4	0.32087	1.90455
WBP2	5	0.56642	0.69411	1	12724	1	0.32087	0.012458	0.043267	0.835476	981	4	0.32087	1.90455
EIF2S1	5	0.36606	0.52526	1	9582	2	-0.45699	0.012472	0.043309	0.835476	982	2	-0.45699	1.90406
RFX2	5	0.95594	0.95616	1	17873	0	0.31731	0.012504	0.04339	0.835476	983	4	0.31731	1.90295
HIVEP2	5	0.1613	0.3169	1	5834	1	0.43597	0.012529	0.043455	0.835476	984	4	0.43597	1.90208
SLU7	5	0.41775	0.57101	1	10374	2	-1.5177	0.012566	0.04355	0.835476	985	2	-1.5177	1.9008
ADAMTSL3	5	0.9418	0.94204	1	17612	0	0.31655	0.012577	0.043585	0.835476	986	3	0.31655	1.90042
SH3BP4	5	0.44452	0.59482	1	10848	1	0.32926	0.012585	0.043608	0.835476	987	4	0.32926	1.90015
PRKDC	5	0.88181	0.88214	1	16438	0	0.36277	0.012587	0.043614	0.835476	988	3	0.36277	1.90008
RUNDC3A	5	0.97057	0.97066	1	18223	0	0.43132	0.012599	0.043645	0.835476	989	4	0.43132	1.89966
NLE1	5	0.77861	0.79769	1	14738	1	0.4185	0.012601	0.043651	0.835476	990	3	0.4185	1.89959
MED25	5	0.64224	0.72511	1	13319	1	0.63531	0.012615	0.043696	0.835476	991	3	0.63531	1.89911
CLINT1	5	0.95948	0.95966	1	17950	0	0.62854	0.012629	0.043734	0.835476	992	3	0.62854	1.89863
NRCAM	5	0.17582	0.33849	1	6203	1	0.20587	0.012632	0.043741	0.835476	993	3	0.20587	1.89853
CCDC36	5	0.1561	0.30907	1	5689	1	-0.13286	0.012656	0.043809	0.835929	994	1	-0.13286	1.8977
CXCL3	5	0.99371	0.9937	1	18788	0	0.36985	0.01269	0.043904	0.836897	995	4	0.36985	1.89654
LIMD2	5	0.93151	0.93179	1	17405	0	0.49072	0.012765	0.044098	0.837231	996	4	0.49072	1.89398
ICAM5	5	0.67038	0.73783	1	13559	1	0.35432	0.012785	0.044161	0.837231	997	3	0.35432	1.8933
SLC38A5	5	0.78847	0.80416	1	14870	1	0.21048	0.012787	0.044167	0.837231	998	3	0.21048	1.89323
PCSK4	5	0.44042	0.59115	1	10786	1	0.3629	0.012799	0.044202	0.837231	999	4	0.3629	1.89282
HHLA1	5	0.99119	0.99126	1	18710	0	0.40683	0.012849	0.044346	0.837231	1000	4	0.40683	1.89113
NRD1	5	0.91959	0.91989	1	17195	0	0.39799	0.012869	0.044415	0.837231	1001	4	0.39799	1.89046
KCNRG	5	0.96634	0.96651	1	18110	0	0.41113	0.012875	0.044428	0.837231	1002	4	0.41113	1.89025
DCXR	5	0.86978	0.86999	1	16208	1	0.3502	0.012878	0.044437	0.837231	1003	3	0.3502	1.89015
DNM3	5	0.90701	0.90729	1	16939	0	0.35881	0.012879	0.04444	0.837231	1004	4	0.35881	1.89012
SPACA7	5	0.24711	0.42258	1	7686	2	0.05782	0.012892	0.044466	0.837231	1005	2	0.05782	1.88968
S100A14	5	0.87631	0.87663	1	16338	0	0.62529	0.012896	0.044478	0.837231	1006	3	0.62529	1.88954
ADARB1	5	0.052982	0.14303	0.969734	2782	1	0.464	0.012896	0.044479	0.837231	1007	4	0.464	1.88954
TULP4	5	0.81927	0.82636	1	15295	1	0.28674	0.012901	0.044493	0.837231	1008	4	0.28674	1.88938
FNDC1	5	0.98729	0.98732	1	18625	0	0.39539	0.012964	0.044671	0.83974	1009	4	0.39539	1.88726
DUSP13	5	0.47108	0.61851	1	11276	1	0.35312	0.013003	0.044774	0.840856	1010	4	0.35312	1.88596
B4GALT5	5	0.77314	0.79414	1	14658	1	0.33188	0.013023	0.044824	0.840954	1011	3	0.33188	1.88529
ASGR1	5	0.54579	0.68638	1	12578	1	0.088904	0.013049	0.044903	0.841609	1012	2	0.088904	1.88442
DDX39B	5	0.9737	0.97378	1	18299	0	0.57084	0.01308	0.044979	0.842213	1013	4	0.57084	1.88339
OR8B8	5	0.41937	0.57243	1	10406	1	-0.49137	0.013136	0.045134	0.843276	1014	2	-0.49137	1.88154
CACHD1	5	0.22277	0.40168	1	7316	1	0.57448	0.013165	0.045222	0.843276	1015	3	0.57448	1.88058
EMR1	5	0.98779	0.98783	1	18635	0	0.48646	0.013196	0.045308	0.843276	1016	4	0.48646	1.87956
ZNF556	5	0.9418	0.94204	1	17555	0	0.40572	0.013207	0.045346	0.843276	1017	4	0.40572	1.8792
HN1L	5	0.96756	0.9677	1	18142	0	0.079132	0.013207	0.045346	0.843276	1018	2	0.079132	1.8792
KIAA1586	5	0.81054	0.81976	1	15167	1	0.10514	0.013207	0.045346	0.843276	1019	2	0.10514	1.8792
NDUFA7	5	0.14511	0.29212	1	5404	2	0.34344	0.013233	0.045424	0.843276	1020	3	0.34344	1.87834
CH507-396I9.6	5	0.25053	0.42547	1	7737	1	0.47627	0.01325	0.045467	0.843276	1021	3	0.47627	1.87778
CCDC132	5	0.82772	0.83282	1	15448	1	0.45208	0.01327	0.045526	0.843276	1022	3	0.45208	1.87713
OR10H2	5	0.76868	0.79126	1	14587	1	0.19654	0.013272	0.04553	0.843276	1023	3	0.19654	1.87706
PPIL1	5	0.97131	0.97141	1	18235	0	0.29767	0.013284	0.045562	0.843276	1024	4	0.29767	1.87667
ZNF512	5	0.40953	0.5638	1	10247	2	-0.12612	0.013312	0.045629	0.843276	1025	1	-0.12612	1.87576
PCDH1	5	0.47783	0.62462	1	11403	1	0.21398	0.013347	0.045732	0.843276	1026	2	0.21398	1.87462
PKD1L1	5	0.35213	0.51309	1	9373	1	0.29033	0.013358	0.045763	0.843276	1027	4	0.29033	1.87426
PF4V1	5	0.98906	0.98912	1	18662	0	0.34397	0.013361	0.045771	0.843276	1028	4	0.34397	1.87416
GRAMD1C	5	0.022713	0.070645	0.926189	1438	3	-1.0214	0.013364	0.045777	0.843276	1029	1	-1.0214	1.87406
PRRG3	5	0.94803	0.94829	1	17703	0	0.48838	0.013368	0.04579	0.843276	1030	3	0.48838	1.87393
TJP3	5	0.071469	0.17415	0.98488	3347	3	-0.32092	0.013417	0.045909	0.844653	1031	1	-0.32092	1.87234
FAM120A	5	0.77499	0.79534	1	14684	1	0.39387	0.013445	0.045997	0.844883	1032	3	0.39387	1.87144
LIG1	5	0.26522	0.43798	1	7975	1	0.21382	0.013469	0.046066	0.844883	1033	3	0.21382	1.87066
ZNF180	5	0.40648	0.5611	1	10197	2	0.59717	0.013479	0.046092	0.844883	1034	3	0.59717	1.87034
POU3F4	5	0.17636	0.33931	1	6213	3	-0.18834	0.013521	0.046205	0.844883	1035	2	-0.18834	1.86899
CNN3	5	0.86856	0.86879	1	16180	1	0.49817	0.013536	0.046246	0.844883	1036	3	0.49817	1.86851
ATP2B4	5	0.34881	0.5102	1	9316	2	-0.13688	0.013537	0.046248	0.844883	1037	2	-0.13688	1.86848
TCF19	5	0.37749	0.53534	1	9749	1	0.52138	0.013551	0.046286	0.844883	1038	3	0.52138	1.86803
CCDC130	5	0.76737	0.79045	1	14568	1	0.18252	0.013574	0.04636	0.844883	1039	3	0.18252	1.86729
GPHB5	5	0.16502	0.32245	1	5930	2	0.019898	0.013595	0.046414	0.844883	1040	2	0.019898	1.86662
ACER2	5	0.46984	0.6174	1	11251	2	0.09682	0.013617	0.046464	0.844883	1041	2	0.09682	1.86592
ETNK1	5	0.22036	0.39962	1	7282	2	0.13019	0.013626	0.04649	0.844883	1042	2	0.13019	1.86563
PHOSPHO2	5	0.74324	0.77588	1	14297	1	0.62845	0.013645	0.046543	0.844883	1043	4	0.62845	1.86503
RASL10B	5	0.84915	0.8506	1	15798	1	0.4611	0.013663	0.046604	0.844883	1044	3	0.4611	1.86445
SRM	5	0.95163	0.95182	1	17787	0	0.26122	0.013678	0.046645	0.844883	1045	4	0.26122	1.86398
ZNF223	5	0.83012	0.83474	1	15493	1	0.36798	0.013679	0.046647	0.844883	1046	3	0.36798	1.86395
MBNL1	5	0.69117	0.74803	1	13748	1	0.51386	0.013687	0.046672	0.844883	1047	4	0.51386	1.86369
ABHD15	5	0.25705	0.43097	1	7845	1	0.38383	0.013714	0.046756	0.844883	1048	3	0.38383	1.86284
TST	5	0.38947	0.54586	1	9938	2	0.56014	0.013725	0.04679	0.844883	1049	3	0.56014	1.86249
GPR108	5	0.98772	0.98776	1	18634	0	0.41382	0.013763	0.046905	0.844883	1050	4	0.41382	1.86129
C17orf100	5	0.34453	0.5065	1	9255	1	0.27752	0.013766	0.046916	0.844883	1051	4	0.27752	1.86119
CDYL2	5	0.97929	0.9794	1	18430	0	0.3768	0.01377	0.046927	0.844883	1052	3	0.3768	1.86107
LRTOMT	5	0.25525	0.42946	1	7820	2	-0.029376	0.013784	0.046974	0.844883	1053	2	-0.029376	1.86062
GABRR1	5	0.54009	0.68181	1	12501	1	0.02085	0.013791	0.046997	0.844883	1054	2	0.02085	1.8604
C9orf139	5	0.99272	0.99275	1	18761	0	0.36916	0.013832	0.047109	0.844883	1055	4	0.36916	1.85912
GPR83	5	0.92252	0.92282	1	17247	0	0.30527	0.013834	0.047113	0.844883	1056	4	0.30527	1.85905
NSRP1	5	0.49779	0.64274	1	11748	1	-0.22445	0.013836	0.047121	0.844883	1057	1	-0.22445	1.85899
OSBP2	5	0.35101	0.51213	1	9354	2	-0.36902	0.013888	0.047265	0.846055	1058	1	-0.36902	1.85736
PADI4	5	0.91576	0.91602	1	17129	0	0.49742	0.013898	0.047294	0.846055	1059	3	0.49742	1.85705
TRPS1	5	0.98862	0.98866	1	18652	0	0.33224	0.013907	0.047319	0.846055	1060	3	0.33224	1.85677
TENM3	5	0.44949	0.59928	1	10923	1	-0.070646	0.013981	0.04751	0.848428	1061	2	-0.070646	1.85446
DNAJC7	5	0.2105	0.38932	1	7111	1	0.36372	0.013994	0.04755	0.848428	1062	4	0.36372	1.85406
POU3F2	5	0.86648	0.86673	1	16139	1	0.36284	0.014008	0.047586	0.848428	1063	4	0.36284	1.85362
HIAT1	5	0.78914	0.80463	1	14881	1	0.70365	0.014029	0.047632	0.848449	1064	4	0.70365	1.85297
S100A12	5	0.97612	0.97626	1	18358	0	0.51064	0.014066	0.047735	0.849498	1065	3	0.51064	1.85183
KCNH8	5	0.9125	0.91279	1	17053	0	0.42275	0.014083	0.047792	0.849632	1066	4	0.42275	1.8513
MAML3	5	0.95272	0.95293	1	17808	0	0.075216	0.014098	0.047832	0.849632	1067	2	0.075216	1.85084
TAAR5	5	0.95367	0.95388	1	17829	0	0.24978	0.014146	0.047952	0.850512	1068	4	0.24978	1.84937
ATP10A	5	0.12593	0.2622	1	4896	1	0.35644	0.01415	0.047971	0.850512	1069	3	0.35644	1.84924
HHAT	5	0.96663	0.9668	1	18119	0	0.39771	0.014194	0.048101	0.850947	1070	3	0.39771	1.8479
KCNN4	5	0.45814	0.60699	1	11050	1	0.31925	0.014196	0.04811	0.850947	1071	3	0.31925	1.84783
ZNF443	5	0.76439	0.7886	1	14529	1	0.49553	0.014203	0.04813	0.850947	1072	4	0.49553	1.84762
EMC8	5	0.95728	0.95748	1	17901	0	0.3928	0.014225	0.04819	0.851214	1073	4	0.3928	1.84695
TTC33	5	0.52928	0.67173	1	12303	2	0.51721	0.014253	0.048266	0.851765	1074	3	0.51721	1.84609
TERF1	5	0.19366	0.36485	1	6657	2	-0.14854	0.014308	0.048423	0.853747	1075	2	-0.14854	1.84442
UGT1A9	5	0.96528	0.96546	1	18087	0	0.24032	0.014331	0.048494	0.853844	1076	4	0.24032	1.84372
ADD1	5	0.4806	0.62712	1	11448	1	0.31244	0.01434	0.048518	0.853844	1077	4	0.31244	1.84345
FBXO24	5	0.82222	0.82855	1	15352	1	0.47856	0.014412	0.048706	0.856012	1078	3	0.47856	1.84128
LMNB2	5	0.82344	0.82948	1	15374	1	0.37918	0.014444	0.048794	0.856012	1079	3	0.37918	1.84031
MORC1	5	0.64331	0.72558	1	13328	1	0.47284	0.014456	0.048833	0.856012	1080	4	0.47284	1.83995
DUOXA1	5	0.99413	0.99413	1	18801	0	0.34586	0.014459	0.04884	0.856012	1081	4	0.34586	1.83986
FAM167A	5	0.82487	0.83058	1	15401	1	0.13079	0.014467	0.048866	0.856012	1082	2	0.13079	1.83962
EIF3J	5	0.96902	0.96911	1	18175	0	0.38834	0.014584	0.049178	0.860241	1083	3	0.38834	1.83612
TERF2IP	5	0.20535	0.38189	1	6973	1	0.49202	0.01462	0.049284	0.860241	1084	4	0.49202	1.83505
C6orf203	5	0.93119	0.93147	1	17398	0	0.54159	0.014648	0.049354	0.860241	1085	4	0.54159	1.83422
AAGAB	5	0.36256	0.52223	1	9532	2	0.030652	0.014674	0.049423	0.860241	1086	2	0.030652	1.83345
SSTR2	5	0.9665	0.96668	1	18114	0	0.36658	0.014675	0.049424	0.860241	1087	4	0.36658	1.83342
DLEU7	5	0.68972	0.7473	1	13734	1	0.28019	0.014715	0.049531	0.860241	1088	4	0.28019	1.83224
TRIOBP	5	0.085929	0.1981	0.995726	3763	1	0.37582	0.014774	0.0497	0.860241	1089	3	0.37582	1.8305
RPLP1	5	0.44713	0.59717	1	10892	1	0.25752	0.014781	0.049721	0.860241	1090	3	0.25752	1.8303
TCF7	5	0.98325	0.98333	1	18529	0	0.24405	0.014786	0.049734	0.860241	1091	4	0.24405	1.83015
LGI3	5	0.53942	0.68118	1	12488	1	0.2115	0.014811	0.049812	0.860241	1092	3	0.2115	1.82942
GPR19	5	0.26673	0.43931	1	7998	2	-0.10755	0.014831	0.049867	0.860241	1093	1	-0.10755	1.82883
FZD8	5	0.97782	0.97795	1	18403	0	0.25111	0.014847	0.049912	0.860241	1094	4	0.25111	1.82836
MRPL19	5	0.0033793	0.01441	0.646565	422	3	-0.3903	0.014849	0.049917	0.860241	1095	2	-0.3903	1.8283
HSPBAP1	5	0.83927	0.84216	1	15640	1	0.72869	0.014867	0.049967	0.860241	1096	3	0.72869	1.82778
FAM180A	5	0.36728	0.52633	1	9607	1	0.35463	0.014879	0.049997	0.860241	1097	3	0.35463	1.82743
EPOR	5	0.99403	0.99402	1	18797	0	0.35039	0.014901	0.050064	0.860241	1098	4	0.35039	1.82678
MAP3K11	5	0.86622	0.86648	1	16134	1	0.31776	0.014904	0.050073	0.860241	1099	4	0.31776	1.8267
TCEB1	5	0.41204	0.56599	1	10291	2	0.28279	0.014936	0.05016	0.860241	1100	2	0.28279	1.82577
TMEM259	5	0.28402	0.45416	1	8277	1	0.34729	0.014946	0.050184	0.860241	1101	4	0.34729	1.82548
EIF4E	5	0.97714	0.97726	1	18383	0	0.75223	0.014954	0.050209	0.860241	1102	4	0.75223	1.82524
ZER1	5	0.56873	0.69499	1	12747	1	0.42082	0.014961	0.050222	0.860241	1103	4	0.42082	1.82504
STAM	5	0.37531	0.53345	1	9726	1	0.18645	0.014989	0.050304	0.860241	1104	1	0.18645	1.82423
IGF2BP2	5	0.90991	0.91021	1	17011	0	0.34157	0.014991	0.050311	0.860241	1105	4	0.34157	1.82417
SPSB3	5	0.96604	0.9662	1	18105	0	0.35825	0.014992	0.050312	0.860241	1106	4	0.35825	1.82414
OR2L3	5	0.65778	0.73203	1	13440	1	0.63451	0.015007	0.050358	0.860241	1107	3	0.63451	1.82371
RPS15A	5	0.047586	0.13373	0.968118	2608	2	0.42268	0.015041	0.050451	0.860241	1108	3	0.42268	1.82272
CHRNA7	5	0.98667	0.98671	1	18608	0	0.92152	0.015041	0.050451	0.860241	1109	4	0.92152	1.82272
RFPL4B	5	0.8552	0.85602	1	15914	1	0.53973	0.015044	0.050458	0.860241	1110	3	0.53973	1.82264
FGF8	5	0.56968	0.69533	1	12754	1	0.30868	0.015087	0.050577	0.860241	1111	4	0.30868	1.8214
SPIN3	5	0.98303	0.98311	1	18520	0	0.35408	0.015123	0.050685	0.860241	1112	4	0.35408	1.82036
ZNF414	5	0.97159	0.97168	1	18243	0	0.45065	0.015133	0.050704	0.860241	1113	3	0.45065	1.82007
LRIG2	5	0.98842	0.98846	1	18648	0	0.33369	0.015136	0.050708	0.860241	1114	4	0.33369	1.81999
TGFBR1	5	0.82772	0.83282	1	15471	1	0.23026	0.015151	0.050751	0.860241	1115	3	0.23026	1.81956
CYP27A1	5	0.95969	0.95987	1	17957	0	0.31073	0.015176	0.050824	0.860241	1116	4	0.31073	1.81884
GPRC6A	5	0.99165	0.99171	1	18728	0	0.63251	0.015191	0.050866	0.860241	1117	4	0.63251	1.81841
RBX1	5	0.43978	0.59059	1	10742	2	-0.19744	0.015204	0.050907	0.860241	1118	2	-0.19744	1.81804
ZNF276	5	0.96419	0.96437	1	18066	0	0.40617	0.015251	0.051037	0.860241	1119	3	0.40617	1.8167
ABCA8	5	0.97073	0.97083	1	18226	0	0.44387	0.015257	0.051059	0.860241	1120	4	0.44387	1.81653
KAT6A	5	0.98554	0.98562	1	18584	0	0.56856	0.015279	0.051126	0.860241	1121	4	0.56856	1.81591
XIRP2	5	0.52372	0.66657	1	12204	1	0.22379	0.015311	0.051224	0.860241	1122	4	0.22379	1.815
AMPD1	5	0.45655	0.60561	1	11029	1	0.5293	0.015326	0.051257	0.860241	1123	3	0.5293	1.81457
TYROBP	5	0.78122	0.79936	1	14773	1	0.35008	0.015357	0.051341	0.860241	1124	3	0.35008	1.81369
BICD2	5	0.98993	0.98997	1	18678	0	0.41653	0.01538	0.051409	0.860241	1125	4	0.41653	1.81304
RRAS2	5	0.53336	0.67549	1	12380	2	0.1177	0.015381	0.051414	0.860241	1126	3	0.1177	1.81302
LRRC8B	5	0.96814	0.96827	1	18153	0	0.20464	0.015381	0.051414	0.860241	1127	3	0.20464	1.81302
HAUS6	5	0.0052102	0.020896	0.729685	542	3	-0.61387	0.015381	0.051414	0.860241	1128	2	-0.61387	1.81302
KBTBD8	5	0.31862	0.48394	1	8827	2	0.22847	0.015381	0.051414	0.860241	1129	2	0.22847	1.81302
CFAP61	5	0.97748	0.97761	1	18395	0	0.08198	0.015381	0.051414	0.860241	1130	2	0.08198	1.81302
CCNC	5	0.46462	0.61272	1	11171	2	-0.14527	0.015381	0.051414	0.860241	1131	1	-0.14527	1.81302
SLC16A4	5	0.71612	0.7609	1	14006	1	0.2623	0.015381	0.051414	0.860241	1132	3	0.2623	1.81302
VSIG8	5	0.98314	0.98323	1	18525	0	0.40974	0.015412	0.0515	0.860929	1133	4	0.40974	1.81214
C1orf216	5	0.54696	0.68682	1	12583	1	0.20142	0.015441	0.051586	0.861495	1134	3	0.20142	1.81132
GABRA3	5	0.97681	0.97693	1	18373	0	0.59273	0.015455	0.051624	0.861495	1135	4	0.59273	1.81093
ATXN3	5	0.90926	0.90956	1	16992	0	0.43499	0.015514	0.051786	0.861743	1136	3	0.43499	1.80928
SOST	5	0.97613	0.97627	1	18359	0	0.30562	0.015546	0.051884	0.861743	1137	4	0.30562	1.80838
CHGA	5	0.98759	0.98765	1	18633	0	0.38875	0.015548	0.051887	0.861743	1138	3	0.38875	1.80833
ANKRD32	5	0.92093	0.92125	1	17214	0	0.61944	0.01556	0.05191	0.861743	1139	4	0.61944	1.80799
ADORA2A	5	0.95829	0.95847	1	17921	0	0.26071	0.015578	0.051963	0.861743	1140	4	0.26071	1.80749
C1orf185	5	0.46462	0.61272	1	11167	2	-0.086056	0.015587	0.051995	0.861743	1141	2	-0.086056	1.80724
C8orf82	5	0.4263	0.5786	1	10521	2	0.094107	0.015595	0.052017	0.861743	1142	2	0.094107	1.80701
USP6	5	0.69348	0.74912	1	13763	1	0.30794	0.015618	0.052084	0.861743	1143	3	0.30794	1.80637
DENND1C	5	0.92857	0.92887	1	17352	0	0.38474	0.015621	0.052092	0.861743	1144	3	0.38474	1.80629
RER1	5	0.92607	0.92635	1	17310	0	0.18952	0.015633	0.052127	0.861743	1145	3	0.18952	1.80596
CLPP	5	0.99004	0.99009	1	18685	0	0.30433	0.015637	0.052138	0.861743	1146	4	0.30433	1.80585
PCDHA11	5	0.90758	0.90787	1	16950	0	0.2367	0.015664	0.052214	0.86225	1147	3	0.2367	1.8051
GAMT	5	0.75894	0.78519	1	14474	1	0.19036	0.015695	0.052306	0.862371	1148	3	0.19036	1.80424
FBXO28	5	0.76939	0.7917	1	14599	1	0.24216	0.015721	0.052383	0.862371	1149	3	0.24216	1.80352
SPATA33	5	0.93679	0.93703	1	17509	0	0.31046	0.015729	0.052403	0.862371	1150	4	0.31046	1.8033
RGMB	5	0.66936	0.73734	1	13545	1	0.40233	0.015761	0.052502	0.862371	1151	4	0.40233	1.80242
GDPD5	5	0.74306	0.77576	1	14295	1	0.32006	0.015764	0.052509	0.862371	1152	3	0.32006	1.80233
ERCC6L	5	0.072558	0.17596	0.98501	3380	1	0.98035	0.015773	0.05253	0.862371	1153	4	0.98035	1.80209
KIAA0319L	5	0.08426	0.1953	0.995726	3715	3	-0.30316	0.015774	0.052539	0.862371	1154	1	-0.30316	1.80206
YIPF2	5	0.92093	0.92125	1	17221	0	0.32886	0.015795	0.052593	0.862371	1155	4	0.32886	1.80148
OAZ2	5	0.065726	0.16463	0.978276	3182	3	-0.19604	0.015811	0.052629	0.862371	1156	2	-0.19604	1.80104
PGBD4	5	0.69555	0.75018	1	13781	1	0.53883	0.015897	0.052874	0.865642	1157	4	0.53883	1.79868
ZNF112	5	0.67247	0.73884	1	13578	1	-0.45699	0.015962	0.053052	0.866447	1158	2	-0.45699	1.79691
ENOSF1	5	0.8825	0.88283	1	16452	0	0.081583	0.015978	0.0531	0.866447	1159	2	0.081583	1.79648
B3GALT6	5	0.71785	0.76182	1	14024	1	0.2675	0.015994	0.053139	0.866447	1160	4	0.2675	1.79604
CLC	5	0.82069	0.82743	1	15325	1	0.033131	0.016009	0.053189	0.866447	1161	2	0.033131	1.79564
AC069063.2	5	0.23967	0.41616	1	7569	2	-0.80352	0.016009	0.053189	0.866447	1162	2	-0.80352	1.79564
USP35	5	0.52579	0.66851	1	12235	1	0.34922	0.016032	0.053257	0.866447	1163	3	0.34922	1.79501
ZNF613	5	0.9737	0.97378	1	18300	0	0.29159	0.016038	0.053274	0.866447	1164	4	0.29159	1.79485
RHBDL3	5	0.79626	0.80947	1	14979	1	0.46432	0.016057	0.053333	0.866447	1165	3	0.46432	1.79434
KIR3DL3	5	0.411	0.5651	1	10276	1	0.32568	0.016057	0.053333	0.866447	1166	4	0.32568	1.79434
EYA3	5	0.65671	0.73155	1	13432	1	0.12847	0.016088	0.053416	0.866564	1167	2	0.12847	1.7935
PRKAA2	5	0.43485	0.58622	1	10681	2	0.47772	0.016095	0.053441	0.866564	1168	3	0.47772	1.79331
ZNF839	5	0.44907	0.59891	1	10918	2	-0.14156	0.016169	0.053644	0.866564	1169	2	-0.14156	1.79132
SNTG2	5	0.6685	0.73694	1	13539	1	0.33756	0.016171	0.053648	0.866564	1170	3	0.33756	1.79126
CHMP4C	5	0.95188	0.95208	1	17793	0	0.31425	0.016179	0.053673	0.866564	1171	4	0.31425	1.79105
NR6A1	5	0.75226	0.78119	1	14400	1	0.34631	0.016188	0.053702	0.866564	1172	4	0.34631	1.79081
PIP5K1A	5	0.84948	0.8509	1	15807	1	0.048763	0.016192	0.053713	0.866564	1173	2	0.048763	1.7907
ZC3H6	5	0.77601	0.79603	1	14704	1	0.42218	0.016213	0.053774	0.866564	1174	3	0.42218	1.79014
HARS	5	0.52657	0.66922	1	12252	1	0.47069	0.016226	0.053813	0.866564	1175	4	0.47069	1.78979
GJD2	5	0.56977	0.69537	1	12755	1	-0.041959	0.016297	0.054009	0.866564	1176	1	-0.041959	1.78789
ABCA12	5	0.26126	0.43457	1	7920	1	0.48921	0.016309	0.054046	0.866564	1177	3	0.48921	1.78757
STOML2	5	0.89068	0.89102	1	16611	0	0.7524	0.016333	0.05411	0.866564	1178	4	0.7524	1.78693
TRAPPC6B	5	0.0079852	0.029122	0.791719	697	4	-0.50702	0.016349	0.054159	0.866564	1179	1	-0.50702	1.78651
ACER3	5	0.74559	0.77727	1	14325	1	-0.15154	0.016365	0.054197	0.866564	1180	2	-0.15154	1.78608
PIWIL1	5	0.98218	0.98229	1	18499	0	0.35237	0.016385	0.054257	0.866564	1181	4	0.35237	1.78555
STX10	5	0.72841	0.76754	1	14126	1	0.35645	0.01639	0.054273	0.866564	1182	4	0.35645	1.78542
AVL9	5	0.035449	0.10408	0.954358	2056	2	-0.082307	0.016402	0.054305	0.866564	1183	2	-0.082307	1.7851
LDLR	5	0.91813	0.91841	1	17165	0	0.2447	0.016403	0.05431	0.866564	1184	4	0.2447	1.78508
ESPN	5	0.72925	0.76799	1	14140	1	0.3011	0.016416	0.05435	0.866564	1185	4	0.3011	1.78473
AMTN	5	0.18528	0.35244	1	6466	1	0.24131	0.01642	0.054357	0.866564	1186	3	0.24131	1.78463
MYD88	5	0.053895	0.14463	0.970742	2815	1	0.57517	0.016442	0.054429	0.866564	1187	4	0.57517	1.78405
CD164	5	0.18174	0.34724	1	6363	2	-0.11176	0.016443	0.054436	0.866564	1188	2	-0.11176	1.78402
KIF15	5	0.83944	0.8423	1	15642	1	0.28692	0.016454	0.054464	0.866564	1189	3	0.28692	1.78373
CMTM6	5	0.020579	0.064853	0.92172	1327	1	0.34843	0.016459	0.054474	0.866564	1190	2	0.34843	1.7836
CCDC39	5	0.42131	0.57416	1	10435	1	0.39019	0.016461	0.054479	0.866564	1191	3	0.39019	1.78354
RP2	5	0.9418	0.94204	1	17624	0	0.44633	0.016476	0.054525	0.866564	1192	4	0.44633	1.78315
ING4	5	0.0655	0.16425	0.978276	3171	1	0.46571	0.016492	0.05457	0.866564	1193	4	0.46571	1.78273
ZFYVE27	5	0.98262	0.98269	1	18510	0	0.56398	0.016537	0.0547	0.867897	1194	4	0.56398	1.78154
SULT4A1	5	0.97497	0.9751	1	18331	0	0.34405	0.016571	0.054789	0.868174	1195	4	0.34405	1.78065
PHYHIP	5	0.15982	0.3147	1	5790	2	0.33381	0.016593	0.054846	0.868174	1196	3	0.33381	1.78008
DDHD1	5	0.96323	0.96344	1	18040	0	0.41076	0.016639	0.05498	0.868174	1197	3	0.41076	1.77887
ZNF565	5	0.81387	0.82227	1	15213	1	0.1763	0.016653	0.055021	0.868174	1198	3	0.1763	1.77851
PCDH10	5	0.88915	0.88951	1	16587	0	0.50424	0.016667	0.055065	0.868174	1199	4	0.50424	1.77814
GPR87	5	0.85379	0.85477	1	15886	1	0.6112	0.016676	0.055087	0.868174	1200	3	0.6112	1.77791
MBD1	5	0.03034	0.090801	0.936209	1827	1	0.29964	0.016685	0.055103	0.868174	1201	4	0.29964	1.77767
ABHD11	5	0.89699	0.89734	1	16742	0	0.32666	0.016694	0.055134	0.868174	1202	3	0.32666	1.77744
OR1M1	5	0.33634	0.49941	1	9121	2	0.48431	0.016698	0.055143	0.868174	1203	3	0.48431	1.77734
ZNF275	5	0.63066	0.72002	1	13222	1	0.047903	0.016715	0.055194	0.868174	1204	2	0.047903	1.77689
GDF2	5	0.050813	0.13931	0.969734	2702	2	0.39574	0.016725	0.055219	0.868174	1205	3	0.39574	1.77663
LPAR4	5	0.95603	0.95625	1	17877	0	0.39315	0.016756	0.055306	0.868765	1206	3	0.39315	1.77583
MPV17L2	5	0.16672	0.32494	1	5969	1	0.37288	0.016786	0.055387	0.868765	1207	3	0.37288	1.77505
FBLN7	5	0.9838	0.98388	1	18541	0	0.30692	0.016816	0.055473	0.868765	1208	3	0.30692	1.77428
HES1	5	0.77278	0.79391	1	14653	1	0.34901	0.016817	0.055477	0.868765	1209	3	0.34901	1.77425
AUH	5	0.60942	0.71112	1	13058	1	0.28772	0.01682	0.055485	0.868765	1210	2	0.28772	1.77417
USE1	5	0.86067	0.86109	1	16019	1	0.45541	0.016854	0.055586	0.868907	1211	4	0.45541	1.7733
ATPAF2	5	0.89115	0.89147	1	16622	0	0.76445	0.016872	0.055638	0.869015	1212	3	0.76445	1.77283
CCDC88B	5	0.53857	0.68037	1	12474	1	0.42279	0.016913	0.055746	0.869984	1213	4	0.42279	1.77178
TMEM251	5	0.55331	0.68915	1	12635	1	0.223	0.016943	0.055833	0.870634	1214	3	0.223	1.77101
BRD9	5	0.99254	0.99259	1	18758	0	0.36919	0.016993	0.055973	0.871566	1215	4	0.36919	1.76973
PPP3R1	5	0.94841	0.94866	1	17713	0	0.61836	0.017003	0.056006	0.871566	1216	4	0.61836	1.76947
PLET1	5	0.90394	0.90426	1	16879	0	0.43591	0.017013	0.056031	0.871566	1217	3	0.43591	1.76922
MUM1	5	0.90225	0.90256	1	16847	0	0.34964	0.017134	0.05635	0.875114	1218	4	0.34964	1.76614
MIEF2	5	0.7351	0.77122	1	14213	1	0.40565	0.017134	0.056351	0.875114	1219	3	0.40565	1.76614
OR7A5	5	0.3727	0.53111	1	9689	1	0.48144	0.017165	0.056444	0.875846	1220	3	0.48144	1.76536
TMPRSS12	5	0.23941	0.41596	1	7567	2	0.032118	0.017186	0.056497	0.875963	1221	2	0.032118	1.76483
MUSK	5	0.76475	0.78879	1	14532	1	0.62327	0.017208	0.056561	0.876242	1222	3	0.62327	1.76427
RBBP5	5	0.21008	0.3887	1	7101	2	-0.36027	0.017238	0.056648	0.876386	1223	2	-0.36027	1.76351
KCNH6	5	0.48448	0.63066	1	11519	1	0.27503	0.017265	0.056717	0.876386	1224	4	0.27503	1.76283
SKIL	5	0.34305	0.50522	1	9218	1	0.34748	0.017278	0.056745	0.876386	1225	4	0.34748	1.76251
SKOR2	5	0.95781	0.958	1	17911	0	0.35358	0.017306	0.056826	0.876386	1226	4	0.35358	1.7618
OR2T33	5	0.96091	0.96108	1	17983	0	0.54807	0.017326	0.056887	0.876386	1227	4	0.54807	1.7613
ISLR	5	0.8317	0.83605	1	15522	1	0.52812	0.01734	0.056935	0.876386	1228	3	0.52812	1.76095
SNRK	5	0.071429	0.17407	0.98488	3344	2	0.36616	0.017343	0.056939	0.876386	1229	3	0.36616	1.76088
FAM72A	5	0.071532	0.17427	0.98488	3350	3	-0.31411	0.017395	0.057089	0.87766	1230	2	-0.31411	1.75958
PPAT	5	0.22791	0.40609	1	7397	1	0.45601	0.017408	0.057118	0.87766	1231	3	0.45601	1.75925
RBFOX3	5	0.92732	0.92762	1	17334	0	0.42562	0.017424	0.05716	0.87766	1232	4	0.42562	1.75885
CNGA4	5	0.14979	0.29933	1	5519	2	0.3939	0.017468	0.057294	0.878296	1233	3	0.3939	1.75776
ITSN1	5	0.37211	0.53062	1	9682	2	-0.26273	0.0175	0.057374	0.878817	1234	1	-0.26273	1.75696
DEFB104B	4	0.85547	0.85534	1	15923	0	0.51042	0.017518	0.055575	0.868907	1235	3	0.51042	1.75652
ZNF846	5	0.27041	0.44245	1	8049	2	-0.42815	0.017604	0.057665	0.879053	1236	1	-0.42815	1.75439
SNUPN	5	0.0024089	0.010452	0.598445	330	3	-0.50003	0.017604	0.057665	0.879053	1237	2	-0.50003	1.75439
ZNF81	5	0.01525	0.050014	0.883905	1067	1	0.19029	0.017604	0.057665	0.879053	1238	3	0.19029	1.75439
CD300E	5	0.97891	0.97903	1	18421	0	0.30939	0.017633	0.057738	0.879053	1239	3	0.30939	1.75367
TAS2R14	5	0.33864	0.50138	1	9158	1	0.46612	0.017675	0.057858	0.879053	1240	4	0.46612	1.75264
EFCAB5	5	0.33209	0.49567	1	9037	1	0.57047	0.017718	0.057968	0.879053	1241	4	0.57047	1.75159
HMGCS1	5	0.73234	0.76967	1	14181	1	0.57446	0.017718	0.057969	0.879053	1242	4	0.57446	1.75159
KCMF1	5	0.52889	0.6714	1	12297	1	0.62127	0.017722	0.057982	0.879053	1243	4	0.62127	1.75149
PAPD5	5	0.76517	0.78907	1	14538	1	0.37884	0.017746	0.058048	0.879053	1244	3	0.37884	1.7509
AKT1	5	0.056494	0.14916	0.975446	2886	2	0.41601	0.017754	0.058071	0.879053	1245	3	0.41601	1.7507
SIAE	5	0.70363	0.75435	1	13870	1	0.20011	0.017761	0.058092	0.879053	1246	3	0.20011	1.75053
UTS2R	5	0.98526	0.98534	1	18577	0	0.31512	0.017762	0.0581	0.879053	1247	4	0.31512	1.75051
TRPM1	5	0.72933	0.76803	1	14141	1	0.41131	0.017767	0.058111	0.879053	1248	4	0.41131	1.75039
FGFBP3	5	0.043199	0.12361	0.966322	2413	1	0.28223	0.017772	0.058129	0.879053	1249	3	0.28223	1.75026
TTC30A	5	0.99148	0.99154	1	18722	0	0.40905	0.017775	0.058144	0.879053	1250	4	0.40905	1.75019
ZNF704	5	0.79834	0.81092	1	15006	1	0.4484	0.017786	0.058175	0.879053	1251	4	0.4484	1.74992
NLN	5	0.2548	0.42908	1	7815	2	-0.054273	0.017813	0.058238	0.879298	1252	1	-0.054273	1.74926
DPYSL3	5	0.96668	0.96685	1	18120	0	0.60444	0.017856	0.058357	0.880399	1253	4	0.60444	1.74822
LHPP	5	0.85941	0.85989	1	15992	1	0.26244	0.017893	0.058469	0.881231	1254	4	0.26244	1.74732
NUDCD1	5	0.83031	0.83488	1	15500	1	0.42054	0.017909	0.058527	0.881231	1255	4	0.42054	1.74693
PTGFR	5	0.46887	0.61652	1	11229	1	0.28277	0.017918	0.058551	0.881231	1256	3	0.28277	1.74671
SMC3	5	0.25038	0.42535	1	7734	2	0.40351	0.01797	0.058691	0.882632	1257	3	0.40351	1.74545
C19orf38	5	0.97861	0.97873	1	18414	0	0.45415	0.018007	0.058781	0.882692	1258	4	0.45415	1.74456
PAFAH1B1	5	0.48381	0.63007	1	11508	2	0.27886	0.018022	0.058823	0.882692	1259	3	0.27886	1.7442
C1QTNF1	5	0.089917	0.2047	0.995726	3888	2	0.30155	0.018055	0.058914	0.882692	1260	3	0.30155	1.7434
MIP	5	0.6559	0.7312	1	13424	1	0.34587	0.018065	0.058937	0.882692	1261	3	0.34587	1.74316
L1CAM	5	0.07116	0.17364	0.98488	3334	1	0.3827	0.018092	0.059025	0.882692	1262	3	0.3827	1.74251
2022-03-03	5	0.61211	0.71224	1	13077	1	0.24629	0.018097	0.059035	0.882692	1263	4	0.24629	1.74239
PCP2	5	0.27744	0.44847	1	8155	1	0.34428	0.018125	0.059107	0.882692	1264	3	0.34428	1.74172
PNMA1	5	0.29548	0.46404	1	8458	2	-0.079141	0.018127	0.059112	0.882692	1265	2	-0.079141	1.74167
NPR1	5	0.54406	0.68546	1	12556	1	0.38307	0.018179	0.059251	0.884065	1266	3	0.38307	1.74043
HRH2	5	0.7922	0.80666	1	14917	1	0.24616	0.018255	0.059451	0.884792	1267	4	0.24616	1.73862
KLHDC4	5	0.98878	0.98884	1	18656	0	0.14295	0.018257	0.059456	0.884792	1268	3	0.14295	1.73857
TNFRSF25	5	0.30118	0.46893	1	8555	2	0.31456	0.018257	0.059456	0.884792	1269	3	0.31456	1.73857
ADAMTS5	5	0.98469	0.98478	1	18561	0	0.27	0.018266	0.059485	0.884792	1270	4	0.27	1.73836
NDNF	5	0.96654	0.96671	1	18117	0	0.30317	0.018322	0.059637	0.885223	1271	3	0.30317	1.73703
PRMT8	5	0.96161	0.96178	1	17999	0	0.40535	0.01833	0.059657	0.885223	1272	4	0.40535	1.73684
GOLGA8S	4	0.82593	0.82589	1	15423	0	0.33382	0.018335	0.057283	0.878296	1273	2	0.33382	1.73672
APOBEC3B	5	0.53444	0.67648	1	12407	1	0.19786	0.018335	0.05967	0.885223	1274	3	0.19786	1.73672
ANKRD6	5	0.90832	0.90861	1	16966	0	0.39753	0.018351	0.059712	0.885223	1275	3	0.39753	1.73634
HSPB9	5	0.89347	0.8938	1	16667	0	0.24463	0.018368	0.059759	0.885223	1276	4	0.24463	1.73594
DBF4	5	0.88113	0.88147	1	16426	0	0.19599	0.018388	0.059812	0.885223	1277	3	0.19599	1.73547
EXOC1	5	0.81787	0.82531	1	15267	1	0.15102	0.018417	0.059887	0.885223	1278	3	0.15102	1.73478
PIP5K1B	5	0.79834	0.81092	1	15008	1	0.36168	0.018417	0.059887	0.885223	1279	3	0.36168	1.73478
METTL24	5	0.8504	0.85172	1	15822	1	0.29736	0.018443	0.059959	0.885604	1280	4	0.29736	1.73417
ZNF560	5	0.98284	0.98292	1	18516	0	0.46665	0.018483	0.06007	0.88574	1281	3	0.46665	1.73323
C17orf59	5	0.58938	0.70289	1	12902	1	0.018159	0.018492	0.060095	0.88574	1282	2	0.018159	1.73302
PDE4B	5	0.95735	0.95755	1	17902	0	0.42331	0.0185	0.060115	0.88574	1283	4	0.42331	1.73283
THPO	5	0.99404	0.99404	1	18799	0	0.37733	0.018517	0.060163	0.88574	1284	4	0.37733	1.73243
ZNF559	5	0.9418	0.94204	1	17558	0	0.36657	0.018527	0.060201	0.88574	1285	3	0.36657	1.73219
CXCR4	5	0.93857	0.93879	1	17547	0	0.22985	0.01857	0.060332	0.885929	1286	2	0.22985	1.73119
SPATA31D1	5	0.33349	0.49693	1	9069	1	0.2191	0.01857	0.060332	0.885929	1287	4	0.2191	1.73119
RIMS1	5	0.96726	0.96742	1	18132	0	0.39814	0.018583	0.060367	0.885929	1288	4	0.39814	1.73088
EPHX1	5	0.22543	0.40398	1	7367	1	0.26144	0.018608	0.060436	0.885929	1289	3	0.26144	1.7303
CTNND2	5	0.77343	0.79432	1	14664	1	0.34239	0.018613	0.060447	0.885929	1290	4	0.34239	1.73018
LIPH	5	0.18997	0.35944	1	6576	1	0.31258	0.018666	0.060592	0.88638	1291	4	0.31258	1.72895
KIAA0100	5	0.73751	0.77261	1	14241	1	0.75989	0.018677	0.060619	0.88638	1292	3	0.75989	1.72869
GORASP1	5	0.10551	0.22987	1	4330	2	0.117	0.018701	0.060685	0.88638	1293	2	0.117	1.72814
ZBTB8B	5	0.69555	0.75018	1	13778	1	0.50155	0.018712	0.060717	0.88638	1294	3	0.50155	1.72788
NRXN2	5	0.8787	0.87903	1	16380	0	0.40223	0.018729	0.060754	0.88638	1295	4	0.40223	1.72749
YES1	5	0.21041	0.38919	1	7108	1	0.24279	0.018746	0.060797	0.88638	1296	3	0.24279	1.72709
RNF224	5	0.15569	0.30845	1	5677	3	-0.26106	0.018775	0.060873	0.88638	1297	2	-0.26106	1.72642
RNF166	5	0.98746	0.9875	1	18629	0	0.35789	0.018822	0.060997	0.88638	1298	4	0.35789	1.72533
HYPK	5	0.89582	0.8962	1	16718	0	0.53548	0.018851	0.061074	0.88638	1299	3	0.53548	1.72467
NFIA	5	0.090854	0.20621	0.995726	3913	2	0.51668	0.018858	0.061092	0.88638	1300	3	0.51668	1.7245
ZNRF4	5	0.8515	0.85269	1	15843	1	0.35672	0.018895	0.061191	0.88638	1301	3	0.35672	1.72365
MAP3K13	5	0.99121	0.99128	1	18712	0	0.2155	0.018905	0.061223	0.88638	1302	4	0.2155	1.72342
GABRB3	5	0.47488	0.62191	1	11341	1	-0.10393	0.01891	0.061236	0.88638	1303	2	-0.10393	1.72331
GPR3	5	0.71612	0.7609	1	14007	1	0.41472	0.018912	0.061243	0.88638	1304	4	0.41472	1.72326
ARL6	5	0.9688	0.96892	1	18170	0	0.97769	0.018934	0.061288	0.88638	1305	4	0.97769	1.72276
UNC13B	5	0.40421	0.55907	1	10168	1	0.44717	0.018952	0.061339	0.88638	1306	3	0.44717	1.72234
ZADH2	5	0.11353	0.24269	1	4531	2	0.2565	0.018962	0.061368	0.88638	1307	3	0.2565	1.72212
TMEM70	5	0.57673	0.69799	1	12801	1	0.30919	0.018968	0.061381	0.88638	1308	3	0.30919	1.72198
RAP2A	5	0.33798	0.50083	1	9150	1	0.44399	0.018968	0.061382	0.88638	1309	3	0.44399	1.72198
RDH8	5	0.96003	0.96019	1	17966	0	0.22239	0.018998	0.061475	0.88638	1310	4	0.22239	1.72129
TWSG1	5	0.9745	0.97461	1	18315	0	0.39253	0.019025	0.061547	0.88638	1311	4	0.39253	1.72068
CD40LG	5	0.17926	0.34353	1	6298	1	0.49559	0.019078	0.061686	0.88638	1312	3	0.49559	1.71947
BRD1	5	0.1401	0.28434	1	5278	3	-0.2891	0.019092	0.061723	0.88638	1313	1	-0.2891	1.71915
SLC41A2	5	0.078307	0.18557	0.991072	3541	1	-0.029533	0.019092	0.061723	0.88638	1314	2	-0.029533	1.71915
HAUS7	5	0.47342	0.62061	1	11316	2	0.59494	0.019093	0.061724	0.88638	1315	3	0.59494	1.71913
PPP1R42	5	0.52636	0.66903	1	12250	1	0.54373	0.019103	0.061752	0.88638	1316	3	0.54373	1.7189
MYO9A	5	0.34959	0.51088	1	9329	1	0.41967	0.01911	0.061774	0.88638	1317	3	0.41967	1.71874
UBE2L6	5	0.50379	0.6483	1	11851	1	0.25865	0.019167	0.061931	0.88638	1318	4	0.25865	1.71745
C9orf78	5	0.8525	0.85357	1	15864	1	0.22919	0.01917	0.061937	0.88638	1319	4	0.22919	1.71738
PRUNE2	5	0.87622	0.87655	1	16334	0	0.48735	0.019199	0.062009	0.88638	1320	4	0.48735	1.71672
PITPNA	5	0.79372	0.80769	1	14941	1	0.26289	0.019203	0.062022	0.88638	1321	4	0.26289	1.71663
DMTF1	5	0.92236	0.92265	1	17243	0	0.53294	0.019222	0.062084	0.88638	1322	3	0.53294	1.7162
ASAH1	5	0.92232	0.92261	1	17241	0	0.23896	0.019223	0.062087	0.88638	1323	3	0.23896	1.71618
MORN5	5	0.65091	0.72897	1	13389	1	0.78468	0.019233	0.062114	0.88638	1324	4	0.78468	1.71595
CDH9	5	0.75664	0.78377	1	14450	1	-0.45699	0.019247	0.062155	0.88638	1325	2	-0.45699	1.71564
PITPNB	5	0.84483	0.84685	1	15734	1	0.36575	0.019275	0.062241	0.88652	1326	3	0.36575	1.71501
CLYBL	5	0.88513	0.88546	1	16498	0	0.52957	0.019282	0.062258	0.88652	1327	4	0.52957	1.71485
CASP14	5	0.39494	0.55081	1	10017	1	0.059825	0.019327	0.062384	0.88747	1328	1	0.059825	1.71384
HERC2	5	0.87263	0.87294	1	16263	0	0.41749	0.019348	0.062441	0.88747	1329	3	0.41749	1.71336
PMP2	5	0.017918	0.057608	0.909021	1191	2	-0.64771	0.019357	0.062464	0.88747	1330	2	-0.64771	1.71316
ACSM3	5	0.1881	0.35665	1	6531	3	-0.131	0.019379	0.062522	0.887627	1331	2	-0.131	1.71267
DBNL	5	0.070565	0.17266	0.98488	3317	3	-0.22806	0.019432	0.062662	0.887699	1332	1	-0.22806	1.71148
ADAMTS1	5	0.77899	0.79795	1	14746	1	0.34374	0.019484	0.06281	0.887699	1333	3	0.34374	1.71032
JADE3	5	0.26315	0.43624	1	7953	1	0.69369	0.01951	0.062891	0.887699	1334	3	0.69369	1.70974
KSR2	5	0.20429	0.38036	1	6949	2	-0.13192	0.019536	0.062957	0.887699	1335	2	-0.13192	1.70916
KCNG1	5	0.45081	0.60046	1	10942	2	0.3394	0.019568	0.063044	0.887699	1336	3	0.3394	1.70845
PAAF1	5	0.95946	0.95964	1	17949	0	0.38135	0.019577	0.063063	0.887699	1337	3	0.38135	1.70825
ING1	5	0.43042	0.58226	1	10598	1	0.082255	0.019588	0.063096	0.887699	1338	2	0.082255	1.70801
ERBB4	5	0.091353	0.20702	0.995726	3933	2	0.50666	0.019592	0.063104	0.887699	1339	3	0.50666	1.70792
AXDND1	5	0.13366	0.27427	1	5092	1	0.40864	0.019633	0.063207	0.887699	1340	3	0.40864	1.70701
RPS6KC1	5	0.028553	0.086167	0.931308	1740	4	-0.43655	0.01964	0.063225	0.887699	1341	1	-0.43655	1.70686
CD5	5	0.29807	0.46627	1	8503	1	0.3715	0.019665	0.063287	0.887699	1342	4	0.3715	1.70631
POPDC2	5	0.93599	0.93625	1	17489	0	0.38183	0.019697	0.063365	0.887699	1343	4	0.38183	1.7056
MPP1	5	0.78566	0.80232	1	14833	1	0.30019	0.019717	0.063412	0.887699	1344	4	0.30019	1.70516
OR5H6	5	0.73234	0.76967	1	14174	1	0.57836	0.019717	0.063412	0.887699	1345	4	0.57836	1.70516
ACTG1	5	0.8309	0.83537	1	15511	1	0.42583	0.019724	0.063437	0.887699	1346	4	0.42583	1.70501
GPSM2	5	0.16914	0.32866	1	6014	2	0.59535	0.01973	0.063457	0.887699	1347	3	0.59535	1.70487
CUEDC2	5	0.76079	0.78635	1	14498	1	0.090142	0.019732	0.063461	0.887699	1348	2	0.090142	1.70483
KRT83	5	0.58903	0.70276	1	12899	1	0.23279	0.019743	0.063497	0.887699	1349	4	0.23279	1.70459
SHROOM1	5	0.52506	0.6678	1	12226	1	0.19025	0.019749	0.063513	0.887699	1350	4	0.19025	1.70445
NPY1R	5	0.074737	0.17967	0.986674	3447	3	-0.42773	0.019766	0.063561	0.887699	1351	2	-0.42773	1.70408
ULK2	5	0.96697	0.96714	1	18126	0	0.26118	0.019809	0.063681	0.887699	1352	4	0.26118	1.70314
WDR74	5	0.87066	0.87091	1	16225	1	0.45163	0.019825	0.063727	0.887699	1353	3	0.45163	1.70279
SLCO1C1	5	0.833	0.83708	1	15539	1	-0.034247	0.019849	0.063787	0.887699	1354	1	-0.034247	1.70226
SNX27	5	0.93645	0.93671	1	17497	0	0.31888	0.019896	0.063915	0.887699	1355	4	0.31888	1.70123
LYPD6B	5	0.91709	0.91736	1	17152	0	0.61939	0.019918	0.063968	0.887699	1356	3	0.61939	1.70075
PAPLN	5	0.92685	0.92713	1	17327	0	0.31512	0.019918	0.063968	0.887699	1357	3	0.31512	1.70075
DEFB134	5	0.10765	0.23325	1	4385	1	0.50341	0.01992	0.063976	0.887699	1358	3	0.50341	1.70071
MARCKSL1	5	0.81809	0.82546	1	15271	1	0.1699	0.019937	0.064025	0.887699	1359	3	0.1699	1.70034
COLQ	5	0.79834	0.81092	1	15007	1	0.28067	0.01994	0.06403	0.887699	1360	4	0.28067	1.70027
PIGO	5	0.25355	0.42803	1	7797	1	0.49304	0.019979	0.064129	0.887699	1361	4	0.49304	1.69943
B4GALT4	5	0.70752	0.75636	1	13912	1	-0.20349	0.019979	0.064129	0.887699	1362	1	-0.20349	1.69943
NR3C2	5	0.64075	0.72446	1	13308	1	-0.13612	0.019979	0.064129	0.887699	1363	1	-0.13612	1.69943
RNF217	5	0.62197	0.71631	1	13155	1	0.37994	0.019988	0.064155	0.887699	1364	4	0.37994	1.69923
GLRA1	5	0.34653	0.50826	1	9286	2	0.45541	0.019996	0.064178	0.887699	1365	3	0.45541	1.69906
CATSPERD	5	0.22359	0.40239	1	7331	2	0.2006	0.020006	0.06421	0.887699	1366	3	0.2006	1.69884
RNMT	5	0.19803	0.37124	1	6790	1	0.37373	0.020022	0.064254	0.887699	1367	3	0.37373	1.69849
STMN4	5	0.052272	0.14179	0.969734	2758	1	0.51745	0.020054	0.064332	0.888056	1368	4	0.51745	1.6978
GPX4	5	0.61645	0.71406	1	13103	1	0.20039	0.020069	0.064373	0.888056	1369	4	0.20039	1.69747
COIL	5	0.18683	0.35478	1	6504	2	0.30025	0.02011	0.064489	0.88849	1370	3	0.30025	1.69659
MBD3	5	0.97128	0.97137	1	18233	0	0.41662	0.020114	0.064498	0.88849	1371	4	0.41662	1.6965
DLX3	5	0.66781	0.73663	1	13531	1	0.38999	0.020152	0.064593	0.888888	1372	4	0.38999	1.69568
PIK3C2B	5	0.1988	0.37238	1	6810	2	-0.233	0.020162	0.06462	0.888888	1373	1	-0.233	1.69547
HSD17B13	5	0.84783	0.84945	1	15778	1	0.35407	0.020188	0.064695	0.889276	1374	4	0.35407	1.69491
ZNF440	5	0.91367	0.91396	1	17075	0	0.42846	0.020218	0.064768	0.889641	1375	4	0.42846	1.69426
HTR3E	5	0.70256	0.75379	1	13858	1	0.47453	0.020238	0.064816	0.889657	1376	3	0.47453	1.69383
BCL10	5	0.9418	0.94204	1	17575	0	0.44211	0.020265	0.064888	0.889993	1377	4	0.44211	1.69325
MYO10	5	0.43693	0.58805	1	10715	2	0.030767	0.020318	0.06504	0.890585	1378	2	0.030767	1.69212
ELOVL7	5	0.53093	0.67327	1	12336	2	0.48989	0.020361	0.065156	0.890585	1379	3	0.48989	1.6912
SOWAHC	5	0.63282	0.721	1	13241	1	0.33188	0.020379	0.065209	0.890585	1380	4	0.33188	1.69082
RUNX1T1	5	0.4666	0.61449	1	11202	1	0.3757	0.0204	0.065269	0.890585	1381	4	0.3757	1.69037
KRTAP2-1	5	0.89911	0.89943	1	16784	0	0.36765	0.02041	0.065292	0.890585	1382	4	0.36765	1.69016
PTGER3	5	0.97903	0.97916	1	18422	0	0.413	0.020434	0.065348	0.890585	1383	3	0.413	1.68965
CNIH2	5	0.91225	0.91257	1	17046	0	0.30907	0.020434	0.065348	0.890585	1384	4	0.30907	1.68965
STOX2	5	0.66786	0.73665	1	13532	1	0.33876	0.020469	0.065441	0.890585	1385	3	0.33876	1.6889
SLC6A12	5	0.06984	0.17145	0.98488	3297	2	0.15355	0.020473	0.065449	0.890585	1386	2	0.15355	1.68882
ARAP3	5	0.16976	0.32955	1	6034	2	0.11643	0.020482	0.065471	0.890585	1387	3	0.11643	1.68863
SEPP1	5	0.84783	0.84945	1	15779	1	0.43334	0.020495	0.065504	0.890585	1388	4	0.43334	1.68835
OLFM2	5	0.58591	0.70152	1	12870	1	0.1582	0.020527	0.065594	0.890585	1389	2	0.1582	1.68767
TFPI	5	0.2718	0.44362	1	8073	2	-0.2363	0.020534	0.065618	0.890585	1390	2	-0.2363	1.68753
HMBOX1	5	0.56048	0.69184	1	12682	1	0.6031	0.02054	0.065635	0.890585	1391	3	0.6031	1.6874
IRAK3	5	0.83589	0.83945	1	15585	1	0.31811	0.020558	0.065676	0.890585	1392	4	0.31811	1.68702
LRRC53	5	0.47121	0.61864	1	11278	2	0.27126	0.020578	0.065723	0.890585	1393	3	0.27126	1.6866
PRTFDC1	5	0.20681	0.38399	1	7012	1	-0.080214	0.020579	0.065727	0.890585	1394	2	-0.080214	1.68658
FAM92B	5	0.91209	0.91239	1	17043	0	0.52499	0.020613	0.065824	0.890756	1395	3	0.52499	1.68586
EFCAB9	5	0.6573	0.7318	1	13435	1	0.50536	0.020661	0.065964	0.890756	1396	3	0.50536	1.68485
SLC39A12	5	0.68014	0.74254	1	13640	1	0.75147	0.020691	0.066042	0.890756	1397	3	0.75147	1.68422
MAP4K2	5	0.99394	0.99394	1	18796	0	0.3075	0.020699	0.066057	0.890756	1398	4	0.3075	1.68405
RARRES2	5	0.0043622	0.018252	0.696172	496	2	0.41475	0.020702	0.066064	0.890756	1399	3	0.41475	1.68399
RUSC1	5	0.98463	0.98472	1	18560	0	0.26286	0.020711	0.06609	0.890756	1400	4	0.26286	1.6838
ATXN10	5	0.9686	0.96874	1	18164	0	0.47784	0.020726	0.066138	0.890756	1401	3	0.47784	1.68348
CELF5	5	0.77241	0.79366	1	14649	1	0.28863	0.020734	0.066158	0.890756	1402	4	0.28863	1.68332
C11orf95	5	0.1621	0.31811	1	5856	2	0.12797	0.020735	0.066161	0.890756	1403	3	0.12797	1.6833
TNFRSF11A	5	0.95374	0.95395	1	17833	0	0.50334	0.020761	0.06623	0.891065	1404	3	0.50334	1.68275
BIVM-ERCC5	2	0.61548	0.61539	1	13098	0	0.24796	0.020805	0.038489	0.81308	1405	1	0.24796	1.68183
CREB3L4	5	0.27797	0.44892	1	8165	2	0.016161	0.020831	0.066422	0.893017	1406	2	0.016161	1.68129
RIPK3	5	0.043915	0.12541	0.966322	2442	2	0.11393	0.02091	0.066623	0.895085	1407	2	0.11393	1.67965
RAPGEF3	5	0.34311	0.50526	1	9219	1	-0.03518	0.02099	0.066844	0.895304	1408	2	-0.03518	1.67799
THOC7	5	0.20216	0.37728	1	6893	3	-0.24548	0.020996	0.066858	0.895304	1409	1	-0.24548	1.67786
TOMM34	5	0.9652	0.96539	1	18084	0	0.13671	0.021007	0.066894	0.895304	1410	3	0.13671	1.67764
FAM209A	5	0.97179	0.97184	1	18249	0	0.073669	0.021047	0.067003	0.895304	1411	2	0.073669	1.67681
EVI2A	5	0.74454	0.77665	1	14316	1	0.27525	0.021047	0.067003	0.895304	1412	3	0.27525	1.67681
USP28	5	0.44132	0.59193	1	10794	1	0.30889	0.021048	0.067008	0.895304	1413	3	0.30889	1.67679
S1PR4	5	0.90914	0.90943	1	16987	0	0.21964	0.02105	0.06701	0.895304	1414	4	0.21964	1.67675
FLNC	5	0.30604	0.4731	1	8626	1	0.43023	0.021054	0.067023	0.895304	1415	3	0.43023	1.67667
APC2	5	0.014779	0.048678	0.876591	1046	2	0.19887	0.021078	0.067089	0.895304	1416	3	0.19887	1.67617
SERPINB11	5	0.81255	0.82131	1	15190	1	-0.02377	0.0211	0.067154	0.895304	1417	1	-0.02377	1.67572
RP11-286N22.8	5	0.10462	0.22842	1	4309	1	0.48421	0.021102	0.067157	0.895304	1418	3	0.48421	1.67568
PODNL1	5	0.59607	0.70561	1	12949	1	0.086498	0.02113	0.067256	0.895638	1419	2	0.086498	1.6751
RPL24	5	0.95239	0.9526	1	17803	0	0.57352	0.021138	0.067276	0.895638	1420	3	0.57352	1.67494
TRIM69	5	0.92093	0.92125	1	17199	0	0.58359	0.021204	0.06745	0.896482	1421	4	0.58359	1.67358
PIEZO1	5	0.87466	0.87501	1	16300	0	0.48827	0.021214	0.067477	0.896482	1422	3	0.48827	1.67338
PPARGC1A	5	0.9418	0.94204	1	17614	0	0.64124	0.021221	0.067494	0.896482	1423	4	0.64124	1.67323
MPI	5	0.80381	0.81479	1	15084	1	-0.032118	0.021232	0.067528	0.896482	1424	2	-0.032118	1.67301
NUP85	5	0.56743	0.6945	1	12731	1	0.10982	0.02125	0.067585	0.896602	1425	2	0.10982	1.67264
CTB-54O9.9	5	0.98094	0.98107	1	18476	0	0.26892	0.021306	0.067716	0.896617	1426	4	0.26892	1.6715
ZNF845	5	0.30491	0.47209	1	8609	2	-0.027537	0.021309	0.067723	0.896617	1427	2	-0.027537	1.67144
BTBD17	5	0.86082	0.86123	1	16025	1	0.43353	0.021332	0.067784	0.896617	1428	4	0.43353	1.67097
TMED4	5	0.41237	0.56628	1	10296	2	0.36028	0.021354	0.067831	0.896617	1429	3	0.36028	1.67052
TDRD10	5	0.044827	0.12768	0.966322	2481	4	-0.59429	0.021361	0.067851	0.896617	1430	1	-0.59429	1.67038
ACAP3	5	0.98549	0.98557	1	18582	0	0.22768	0.021378	0.067895	0.896617	1431	4	0.22768	1.67003
DNAJB14	5	0.22285	0.40175	1	7318	2	0.50885	0.021386	0.067916	0.896617	1432	3	0.50885	1.66987
P2RY13	5	0.39144	0.54762	1	9967	2	0.041488	0.021413	0.067992	0.896637	1433	2	0.041488	1.66932
MIEN1	5	0.89262	0.89294	1	16652	0	0.42037	0.021431	0.068047	0.896637	1434	3	0.42037	1.66896
CLCN7	5	0.9938	0.9938	1	18791	0	0.30834	0.021463	0.068137	0.896637	1435	4	0.30834	1.66831
MAP3K5	5	0.96575	0.96592	1	18095	0	0.30142	0.021478	0.068175	0.896637	1436	4	0.30142	1.66801
SLC7A6OS	5	0.07987	0.18816	0.992862	3589	2	-0.1585	0.021489	0.0682	0.896637	1437	2	-0.1585	1.66778
ZSCAN16	5	0.98052	0.98065	1	18460	0	0.38994	0.021498	0.068227	0.896637	1438	4	0.38994	1.6676
SLC16A9	5	0.40018	0.55546	1	10098	1	-0.034896	0.021517	0.068283	0.896637	1439	2	-0.034896	1.66722
CAMLG	5	0.1433	0.28936	1	5364	1	0.31915	0.021536	0.068338	0.896637	1440	3	0.31915	1.66683
TRIM71	5	0.95812	0.95832	1	17918	0	0.35098	0.021537	0.068341	0.896637	1441	4	0.35098	1.66681
APOB	5	0.93077	0.93103	1	17390	0	0.16087	0.021569	0.06843	0.896913	1442	3	0.16087	1.66617
HIATL2	2	0.13061	0.20236	0.995726	5019	1	0.11244	0.021582	0.039884	0.819825	1443	1	0.11244	1.66591
ALDH3B1	5	0.30289	0.47039	1	8578	1	0.27502	0.021607	0.06853	0.896913	1444	4	0.27502	1.66541
SLAMF6	5	0.9919	0.99195	1	18734	0	0.30886	0.021645	0.068623	0.896913	1445	4	0.30886	1.66464
C1QL4	5	0.26694	0.43949	1	8001	2	-0.080113	0.021645	0.068623	0.896913	1446	2	-0.080113	1.66464
DHX38	5	0.95184	0.95205	1	17792	0	0.43867	0.021659	0.06866	0.896913	1447	3	0.43867	1.66436
LRP1	5	0.48782	0.63367	1	11581	2	0.12326	0.021673	0.068698	0.896913	1448	3	0.12326	1.66408
ZNF358	5	0.40909	0.56343	1	10234	1	0.58135	0.02172	0.068826	0.896913	1449	4	0.58135	1.66314
FAM20A	5	0.86181	0.86216	1	16045	1	0.22333	0.021725	0.06884	0.896913	1450	3	0.22333	1.66304
HOXC4	5	0.97723	0.97736	1	18385	0	0.2742	0.021748	0.068901	0.896913	1451	4	0.2742	1.66258
RSRP1	5	0.14949	0.29885	1	5512	1	0.36504	0.021773	0.068967	0.896913	1452	4	0.36504	1.66208
CHRAC1	5	0.43447	0.5859	1	10672	2	0.32479	0.021776	0.068969	0.896913	1453	3	0.32479	1.66202
C19orf67	5	0.91691	0.91718	1	17148	0	0.24517	0.021777	0.068975	0.896913	1454	3	0.24517	1.662
KLHL8	5	0.91913	0.91943	1	17185	0	0.12333	0.021829	0.069108	0.897565	1455	1	0.12333	1.66097
RGS12	5	0.44225	0.59277	1	10808	1	0.39939	0.021842	0.069145	0.897565	1456	3	0.39939	1.66071
STARD3	5	0.19689	0.36957	1	6746	1	0.32088	0.021863	0.069212	0.897565	1457	4	0.32088	1.66029
XPA	5	0.33619	0.49928	1	9118	2	0.47454	0.021864	0.069214	0.897565	1458	3	0.47454	1.66027
SWSAP1	5	0.98104	0.98117	1	18479	0	0.38208	0.021899	0.069313	0.898242	1459	3	0.38208	1.65958
F5	5	0.98125	0.98139	1	18483	0	0.22268	0.021928	0.069388	0.898594	1460	4	0.22268	1.659
TMEM150B	5	0.013358	0.044681	0.850015	992	3	-0.24314	0.021949	0.069448	0.898764	1461	2	-0.24314	1.65859
RNF19B	5	0.98626	0.98633	1	18601	0	0.27215	0.022007	0.069604	0.899924	1462	4	0.27215	1.65744
RAI14	5	0.86378	0.86406	1	16087	1	0.50458	0.022018	0.069632	0.899924	1463	4	0.50458	1.65722
FITM2	5	0.045038	0.12822	0.966322	2490	2	0.014547	0.022064	0.069768	0.900222	1464	2	0.014547	1.65632
NEIL3	5	0.42494	0.57736	1	10492	1	0.15793	0.022064	0.069768	0.900222	1465	3	0.15793	1.65632
FEN1	5	0.93789	0.9381	1	17528	0	0.28535	0.022075	0.069797	0.900222	1466	4	0.28535	1.6561
BEND4	5	0.71157	0.75848	1	13947	1	0.30253	0.02212	0.069905	0.901	1467	3	0.30253	1.65521
ZNF609	5	0.94981	0.95002	1	17748	0	0.31248	0.022174	0.070041	0.901576	1468	3	0.31248	1.65416
GPR27	5	0.6528	0.72979	1	13404	1	0.21727	0.022177	0.070046	0.901576	1469	4	0.21727	1.6541
CCDC66	5	0.96437	0.96455	1	18072	0	0.5198	0.022194	0.070092	0.901576	1470	4	0.5198	1.65376
TAS2R3	5	0.6737	0.73945	1	13587	1	0.3853	0.022218	0.070149	0.901696	1471	4	0.3853	1.6533
ACOT9	5	0.94827	0.94852	1	17709	0	0.29963	0.022246	0.070225	0.902063	1472	3	0.29963	1.65275
UCHL5	5	0.25419	0.42855	1	7806	2	0.35135	0.022281	0.070319	0.90267	1473	3	0.35135	1.65207
ZXDC	5	0.93864	0.93886	1	17550	0	0.31217	0.022378	0.070577	0.904646	1474	4	0.31217	1.65018
FBXO47	5	0.3183	0.48368	1	8823	2	-0.29513	0.022402	0.070631	0.904646	1475	2	-0.29513	1.64971
TPX2	5	0.18623	0.35386	1	6495	3	-0.2888	0.022402	0.070631	0.904646	1476	2	-0.2888	1.64971
MAGIX	5	0.78315	0.80065	1	14799	1	0.4826	0.022447	0.070759	0.904646	1477	4	0.4826	1.64884
PHOX2B	5	0.82106	0.82769	1	15334	1	0.28694	0.022447	0.070759	0.904646	1478	4	0.28694	1.64884
PCDHGA11	5	0.98458	0.98467	1	18558	0	0.27041	0.022447	0.070759	0.904646	1479	4	0.27041	1.64884
LRRC37A2	3	0.97755	0.97772	1	18396	0	0.59694	0.02245	0.057528	0.879053	1480	3	0.59694	1.64878
LMBRD1	5	0.6301	0.71979	1	13217	1	0.32886	0.022497	0.070895	0.905406	1481	4	0.32886	1.64788
BCL7B	5	0.19624	0.3686	1	6731	3	-0.20737	0.022506	0.070924	0.905406	1482	1	-0.20737	1.6477
SCIMP	5	0.61404	0.71306	1	13086	1	0.50633	0.022538	0.071005	0.905406	1483	4	0.50633	1.64708
SEC14L3	5	0.85729	0.85793	1	15952	1	0.32441	0.022556	0.07105	0.905406	1484	3	0.32441	1.64674
KCNN1	5	0.73773	0.77275	1	14243	1	0.32847	0.022584	0.071125	0.905406	1485	3	0.32847	1.6462
TIMM23B	5	0.79254	0.8069	1	14922	1	0.36395	0.02261	0.071193	0.905406	1486	4	0.36395	1.6457
FBXO4	5	0.91353	0.91382	1	17071	0	0.5968	0.022624	0.071234	0.905406	1487	3	0.5968	1.64543
KIAA1919	5	0.98011	0.98024	1	18451	0	0.33087	0.022638	0.071272	0.905406	1488	4	0.33087	1.64516
RANGAP1	5	0.9873	0.98733	1	18628	0	0.58262	0.022649	0.071304	0.905406	1489	4	0.58262	1.64495
CCDC103	5	0.54207	0.68361	1	12529	1	0.29331	0.022662	0.071328	0.905406	1490	3	0.29331	1.6447
MORC3	5	0.79834	0.81092	1	15012	1	0.38379	0.022669	0.071342	0.905406	1491	4	0.38379	1.64457
UQCR11	5	0.79088	0.80578	1	14903	1	0.34992	0.022701	0.07142	0.905483	1492	4	0.34992	1.64396
ELOVL5	5	0.52782	0.67039	1	12277	1	0.19495	0.022722	0.071477	0.905483	1493	3	0.19495	1.64355
HIST1H3D	5	0.98159	0.9817	1	18488	0	0.25117	0.022727	0.071491	0.905483	1494	4	0.25117	1.64346
C21orf33	5	0.32329	0.48795	1	8906	1	0.49054	0.022762	0.071579	0.905483	1495	3	0.49054	1.64279
C19orf84	5	0.68681	0.74586	1	13705	1	0.43367	0.022766	0.071586	0.905483	1496	3	0.43367	1.64271
PPP2CB	5	0.70207	0.75353	1	13854	1	0.45831	0.022781	0.071635	0.905506	1497	3	0.45831	1.64243
GOLGA4	5	0.88757	0.88792	1	16545	0	0.17218	0.022818	0.071734	0.906154	1498	3	0.17218	1.64172
CDH17	5	0.92093	0.92125	1	17234	0	0.39503	0.022877	0.071905	0.906271	1499	4	0.39503	1.6406
C1QTNF3	5	0.75884	0.78512	1	14473	1	-0.12932	0.022882	0.071921	0.906271	1500	2	-0.12932	1.64051
CDIP1	5	0.61936	0.71525	1	13138	1	0.33738	0.0229	0.071967	0.906271	1501	3	0.33738	1.64016
MCM4	5	0.98903	0.98909	1	18661	0	0.30866	0.022944	0.072096	0.906271	1502	4	0.30866	1.63933
IRX1	5	0.99057	0.99061	1	18698	0	0.28768	0.022966	0.072163	0.906271	1503	4	0.28768	1.63891
NIPAL1	5	0.33262	0.49615	1	9052	2	0.13994	0.023001	0.072256	0.906271	1504	3	0.13994	1.63825
CYTH2	5	0.60685	0.71006	1	13042	1	0.44926	0.023001	0.072256	0.906271	1505	4	0.44926	1.63825
CNTRL	5	0.60442	0.70908	1	13022	1	0.22008	0.023007	0.072274	0.906271	1506	4	0.22008	1.63814
CALY	5	0.9648	0.96501	1	18080	0	0.24707	0.02301	0.072284	0.906271	1507	4	0.24707	1.63808
KIAA1324	5	0.74872	0.77911	1	14358	1	0.30291	0.023084	0.072499	0.906271	1508	4	0.30291	1.63669
INHBE	5	0.86224	0.86257	1	16055	1	0.29691	0.023123	0.072593	0.906271	1509	4	0.29691	1.63596
HIATL1	5	0.40292	0.55792	1	10145	2	0.11204	0.023131	0.072612	0.906271	1510	2	0.11204	1.63581
GRAMD1A	5	0.38076	0.53817	1	9804	2	0.075384	0.023148	0.072652	0.906271	1511	2	0.075384	1.63549
MB21D1	5	0.99201	0.99205	1	18737	0	0.25012	0.023151	0.072659	0.906271	1512	4	0.25012	1.63543
GLB1L3	5	0.72317	0.76472	1	14072	1	0.0064237	0.023183	0.07273	0.906271	1513	1	0.0064237	1.63483
RPL36	5	0.67488	0.74003	1	13599	1	0.54937	0.023188	0.072744	0.906271	1514	4	0.54937	1.63474
IDS	5	0.96948	0.96956	1	18187	0	0.27686	0.023196	0.072762	0.906271	1515	4	0.27686	1.63459
PCTP	5	0.26623	0.43886	1	7989	2	-0.042118	0.023217	0.07282	0.906271	1516	2	-0.042118	1.63419
TP53I13	5	0.89131	0.89164	1	16627	0	-0.034668	0.023235	0.072871	0.906271	1517	2	-0.034668	1.63386
SYT3	5	0.6714	0.73831	1	13568	1	0.34134	0.023241	0.072885	0.906271	1518	3	0.34134	1.63375
SH3PXD2A	5	0.07992	0.18824	0.992862	3590	1	0.18263	0.023286	0.073019	0.906271	1519	3	0.18263	1.63291
FAM153C	5	0.97251	0.97259	1	18269	0	0.19607	0.023295	0.073039	0.906271	1520	2	0.19607	1.63274
SNX24	5	0.4486	0.59851	1	10909	1	0.32338	0.023332	0.073136	0.906271	1521	4	0.32338	1.63205
ELAC1	5	0.87564	0.87599	1	16321	0	0.494	0.023334	0.073138	0.906271	1522	3	0.494	1.63201
SYNGR3	5	0.33741	0.50034	1	9140	1	0.12695	0.023339	0.073152	0.906271	1523	3	0.12695	1.63192
PARP6	5	0.77695	0.79663	1	14717	1	0.38624	0.023359	0.073206	0.906271	1524	3	0.38624	1.63155
RAB32	5	0.90258	0.90287	1	16855	0	0.026608	0.023369	0.073224	0.906271	1525	2	0.026608	1.63136
ANKRD11	5	0.99095	0.991	1	18705	0	0.19992	0.023375	0.073244	0.906271	1526	4	0.19992	1.63125
SPTBN4	5	0.98832	0.98836	1	18646	0	0.52965	0.023413	0.07334	0.906271	1527	3	0.52965	1.63054
GZMK	5	0.83841	0.84149	1	15630	1	0.30853	0.023415	0.073348	0.906271	1528	4	0.30853	1.63051
PRODH2	5	0.9016	0.90191	1	16838	0	0.044882	0.023443	0.073418	0.906271	1529	1	0.044882	1.62999
MYOD1	5	0.92934	0.92961	1	17364	0	0.3205	0.023448	0.07343	0.906271	1530	4	0.3205	1.62989
MTO1	5	0.13295	0.27316	1	5070	1	0.33725	0.023461	0.073466	0.906271	1531	3	0.33725	1.62965
RPE	5	0.91652	0.91679	1	17142	0	0.34177	0.023473	0.073493	0.906271	1532	4	0.34177	1.62943
TXNRD2	5	0.96467	0.96487	1	18076	0	0.50766	0.023479	0.073516	0.906271	1533	3	0.50766	1.62932
SRRM5	5	0.84535	0.84732	1	15739	1	0.15948	0.023489	0.073537	0.906271	1534	3	0.15948	1.62914
KISS1	5	0.40147	0.55662	1	10122	2	-0.086865	0.023495	0.073552	0.906271	1535	2	-0.086865	1.62902
TNRC6A	5	0.95547	0.95569	1	17864	0	0.33082	0.023496	0.073554	0.906271	1536	4	0.33082	1.62901
MGC50722	5	0.57245	0.6964	1	12774	1	0.26166	0.023547	0.073691	0.90693	1537	3	0.26166	1.62806
ANO1	5	0.71942	0.76268	1	14034	1	0.22866	0.023579	0.073784	0.90693	1538	4	0.22866	1.62747
TMED8	5	0.29632	0.46476	1	8471	2	-0.3592	0.023599	0.07383	0.90693	1539	2	-0.3592	1.62711
FAM188B	5	0.73143	0.76918	1	14168	1	0.51229	0.023621	0.07388	0.90693	1540	3	0.51229	1.6267
NECAB2	5	0.32364	0.48827	1	8910	2	-0.14166	0.023628	0.073892	0.90693	1541	2	-0.14166	1.62657
PKIB	5	0.43196	0.58368	1	10621	1	-0.055435	0.023651	0.073965	0.90693	1542	2	-0.055435	1.62615
CHRNB2	5	0.79092	0.80581	1	14904	1	0.38164	0.023655	0.073972	0.90693	1543	3	0.38164	1.62608
PPP2R2A	5	0.51056	0.65444	1	11958	1	0.51618	0.023679	0.074031	0.90693	1544	4	0.51618	1.62564
FBXL12	5	0.48215	0.62855	1	11473	2	-0.058436	0.023703	0.074088	0.90693	1545	2	-0.058436	1.6252
FAM104A	5	0.8528	0.85385	1	15872	1	0.36264	0.023744	0.074184	0.90693	1546	3	0.36264	1.62445
OSBPL10	5	0.074119	0.17856	0.985441	3429	3	-0.3101	0.023755	0.074223	0.90693	1547	1	-0.3101	1.62424
ANKRD17	5	0.98454	0.98463	1	18556	0	0.14327	0.023795	0.074326	0.90693	1548	2	0.14327	1.62351
C20orf144	5	0.45188	0.60143	1	10956	1	0.0014036	0.023807	0.074356	0.90693	1549	2	0.0014036	1.6233
GRIK1	5	0.90942	0.90972	1	17000	0	0.40839	0.023846	0.074447	0.90693	1550	3	0.40839	1.62258
DUOXA2	5	0.63238	0.72078	1	13236	1	0.22074	0.023859	0.074476	0.90693	1551	3	0.22074	1.62235
SALL2	5	0.52471	0.66747	1	12218	2	0.085876	0.023878	0.074527	0.90693	1552	2	0.085876	1.622
ZNF69	5	0.5505	0.68813	1	12614	1	0.54311	0.023888	0.074551	0.90693	1553	3	0.54311	1.62182
WDR93	5	0.64842	0.72782	1	13367	1	0.31204	0.023896	0.07458	0.90693	1554	4	0.31204	1.62167
EHMT1	5	0.96004	0.9602	1	17967	0	0.3184	0.023905	0.074601	0.90693	1555	4	0.3184	1.62151
HMX1	5	0.80996	0.81933	1	15158	1	-0.011827	0.023934	0.074688	0.90693	1556	2	-0.011827	1.62098
ANKLE1	5	0.19123	0.36128	1	6603	2	0.35629	0.023935	0.07469	0.90693	1557	3	0.35629	1.62097
KIAA0355	5	0.26097	0.43433	1	7914	1	0.32931	0.023945	0.074719	0.90693	1558	4	0.32931	1.62079
MSC	5	0.31702	0.48258	1	8798	2	-0.07211	0.023963	0.074758	0.90693	1559	2	-0.07211	1.62046
CCBL2	5	0.45717	0.60616	1	11040	2	0.31621	0.023967	0.074764	0.90693	1560	3	0.31621	1.62039
TMEM179	5	0.85384	0.85482	1	15887	1	0.30453	0.023999	0.074845	0.90693	1561	4	0.30453	1.61981
OR5V1	5	0.087186	0.20018	0.995726	3803	3	-0.2804	0.024015	0.074886	0.90693	1562	1	-0.2804	1.61952
CLEC16A	5	0.9907	0.99076	1	18700	0	0.21497	0.024018	0.074894	0.90693	1563	4	0.21497	1.61946
LRP11	5	0.74886	0.77919	1	14361	1	0.24419	0.024065	0.075024	0.907407	1564	3	0.24419	1.61861
ANGEL1	5	0.14594	0.29343	1	5423	3	-0.24645	0.024067	0.075029	0.907407	1565	2	-0.24645	1.61858
CACNA1E	5	0.15256	0.30368	1	5588	2	0.46891	0.024088	0.075089	0.907554	1566	3	0.46891	1.6182
ENTPD1	5	0.0751	0.18029	0.987123	3459	2	-0.14714	0.024119	0.07517	0.907952	1567	1	-0.14714	1.61764
OR1A1	5	0.30627	0.4733	1	8628	1	-0.12772	0.024171	0.075312	0.908599	1568	2	-0.12772	1.61671
ATHL1	5	0.03158	0.094056	0.938996	1883	1	0.18994	0.024187	0.075362	0.908599	1569	3	0.18994	1.61642
PNOC	5	0.79101	0.80587	1	14905	1	0.41015	0.024191	0.075379	0.908599	1570	3	0.41015	1.61635
LNPEP	5	0.51209	0.65587	1	11986	1	0.30729	0.02421	0.075432	0.908599	1571	4	0.30729	1.61601
CIB3	5	0.91492	0.91518	1	17105	0	0.13322	0.024275	0.075596	0.908599	1572	2	0.13322	1.61484
SLC31A2	5	0.43584	0.58708	1	10697	1	0.43784	0.024298	0.075656	0.908599	1573	4	0.43784	1.61443
RCVRN	5	0.083174	0.19358	0.995134	3688	2	0.27907	0.024326	0.075727	0.908599	1574	3	0.27907	1.61393
C22orf15	5	0.99151	0.99158	1	18724	0	0.32502	0.024347	0.075781	0.908599	1575	4	0.32502	1.61355
ACADM	5	0.46935	0.61697	1	11244	1	0.37938	0.02438	0.07587	0.908599	1576	4	0.37938	1.61297
MYOCD	5	0.69657	0.75067	1	13795	1	0.51142	0.024387	0.075893	0.908599	1577	4	0.51142	1.61284
COL4A3	5	0.30748	0.47431	1	8652	2	0.19563	0.024393	0.075909	0.908599	1578	3	0.19563	1.61273
C1orf35	5	0.84225	0.84471	1	15701	1	0.33076	0.024434	0.07601	0.908599	1579	4	0.33076	1.61201
ZCCHC24	5	0.16734	0.3259	1	5981	1	0.40878	0.024435	0.076014	0.908599	1580	3	0.40878	1.61199
CYP4F12	5	0.91505	0.91531	1	17109	0	0.52695	0.02445	0.076047	0.908599	1581	3	0.52695	1.61172
SNTA1	5	0.9579	0.95809	1	17913	0	0.2409	0.024465	0.076084	0.908599	1582	4	0.2409	1.61145
RP11-477N12.3	5	0.93489	0.93513	1	17469	0	0.45169	0.024477	0.076117	0.908599	1583	3	0.45169	1.61124
FNDC5	5	0.47803	0.62481	1	11407	2	0.208	0.024478	0.076118	0.908599	1584	3	0.208	1.61122
CCBE1	5	0.87947	0.87979	1	16391	0	0.11076	0.024482	0.07613	0.908599	1585	2	0.11076	1.61115
2022-03-10	5	0.33069	0.49445	1	9018	1	-0.074435	0.024501	0.076184	0.908599	1586	2	-0.074435	1.61082
WDR34	5	0.9187	0.91898	1	17177	0	0.40158	0.024514	0.076222	0.908599	1587	3	0.40158	1.61059
LGR6	5	0.43466	0.58606	1	10678	1	0.26151	0.024515	0.076226	0.908599	1588	3	0.26151	1.61057
ESRP2	5	0.1238	0.25876	1	4830	2	0.089221	0.024563	0.076342	0.909111	1589	2	0.089221	1.60972
PDE5A	5	0.95894	0.95911	1	17935	0	0.0098012	0.024586	0.076407	0.909111	1590	1	0.0098012	1.60931
PPFIA1	5	0.99056	0.9906	1	18697	0	0.3243	0.024588	0.076412	0.909111	1591	3	0.3243	1.60928
ZBTB38	5	0.9418	0.94204	1	17631	0	0.29733	0.024692	0.076678	0.911278	1592	4	0.29733	1.60744
DAPK2	5	0.96595	0.96611	1	18102	0	0.28346	0.024697	0.07669	0.911278	1593	4	0.28346	1.60736
SLC22A3	5	0.52144	0.66447	1	12164	2	0.11352	0.024752	0.076828	0.912347	1594	3	0.11352	1.60639
ZNF513	5	0.60152	0.70789	1	13000	1	0.25889	0.024794	0.076937	0.912958	1595	3	0.25889	1.60565
NUDT16L1	5	0.6906	0.74775	1	13741	1	0.060662	0.024898	0.077228	0.912958	1596	2	0.060662	1.60384
SPANXB2	5	0.87536	0.87572	1	16314	0	0.21456	0.024932	0.077301	0.912958	1597	3	0.21456	1.60324
GJC1	5	0.91628	0.91655	1	17136	0	0.47827	0.024945	0.077338	0.912958	1598	3	0.47827	1.60302
C17orf47	5	0.15925	0.31383	1	5782	1	0.2389	0.024949	0.077344	0.912958	1599	4	0.2389	1.60295
ZNF687	5	0.2208	0.40001	1	7290	2	0.42275	0.02495	0.077347	0.912958	1600	3	0.42275	1.60293
GNA13	5	0.97921	0.97933	1	18427	0	0.24402	0.024963	0.077388	0.912958	1601	4	0.24402	1.6027
MROH7	5	0.9936	0.9936	1	18786	0	0.36046	0.024975	0.077413	0.912958	1602	4	0.36046	1.60249
RNF148	5	0.73234	0.76967	1	14193	1	-0.097262	0.025002	0.077486	0.912958	1603	2	-0.097262	1.60203
TAS1R3	5	0.25177	0.42654	1	7768	1	0.3259	0.025007	0.077499	0.912958	1604	3	0.3259	1.60194
STRIP2	5	0.6388	0.7236	1	13291	1	0.30215	0.025037	0.077588	0.912958	1605	4	0.30215	1.60142
CCDC149	5	0.11293	0.24171	1	4512	3	-0.27641	0.025054	0.077625	0.912958	1606	2	-0.27641	1.60112
RUNX3	5	0.94912	0.94936	1	17730	0	0.24082	0.025058	0.077637	0.912958	1607	4	0.24082	1.60105
ZNF729	5	0.67247	0.73884	1	13572	1	0.33545	0.025077	0.077683	0.912958	1608	4	0.33545	1.60072
DUSP10	5	0.95323	0.95343	1	17819	0	0.27621	0.025082	0.077688	0.912958	1609	4	0.27621	1.60064
KCTD11	5	0.86714	0.86737	1	16151	1	0.11999	0.025084	0.077693	0.912958	1610	2	0.11999	1.6006
PABPC3	5	0.66274	0.73428	1	13493	1	0.27304	0.025089	0.077706	0.912958	1611	4	0.27304	1.60052
SEC11C	5	0.39899	0.55442	1	10086	1	0.44301	0.025104	0.077747	0.912958	1612	4	0.44301	1.60026
SLC39A1	5	0.54567	0.68634	1	12575	1	0.39514	0.025124	0.077802	0.912958	1613	4	0.39514	1.59991
HK1	5	0.67811	0.74156	1	13618	1	0.089532	0.025158	0.077885	0.912958	1614	2	0.089532	1.59932
PHF20L1	5	0.92702	0.92732	1	17329	0	0.39087	0.025196	0.07799	0.912958	1615	4	0.39087	1.59867
CSNK2B-LY6G5B-1181	5	0.72525	0.76583	1	14089	1	0.38768	0.025197	0.077991	0.912958	1616	3	0.38768	1.59865
KLHDC7B	5	0.29147	0.46058	1	8397	1	0.28232	0.025211	0.078026	0.912958	1617	4	0.28232	1.59841
NT5C1B	5	0.50071	0.64543	1	11809	1	-0.012035	0.025262	0.078153	0.912958	1618	2	-0.012035	1.59753
CDK2AP2	5	0.91218	0.9125	1	17045	0	0.43145	0.025269	0.078175	0.912958	1619	4	0.43145	1.59741
FTCD	5	0.86735	0.86758	1	16153	1	0.26909	0.025284	0.078218	0.912958	1620	4	0.26909	1.59715
DENND2D	5	0.34873	0.51013	1	9314	2	0.075307	0.025313	0.078304	0.912958	1621	2	0.075307	1.59666
SUV39H2	5	0.93816	0.93837	1	17535	0	0.49669	0.025318	0.078314	0.912958	1622	4	0.49669	1.59657
DTYMK	5	0.95217	0.95236	1	17799	0	0.47874	0.025322	0.078326	0.912958	1623	3	0.47874	1.5965
DPCR1	5	0.087149	0.20012	0.995726	3799	2	0.35563	0.025355	0.078407	0.912958	1624	3	0.35563	1.59594
OR12D3	5	0.9923	0.99235	1	18750	0	0.33981	0.025358	0.07842	0.912958	1625	4	0.33981	1.59589
JAKMIP1	5	0.80198	0.8135	1	15051	1	0.25724	0.025372	0.078459	0.912958	1626	4	0.25724	1.59565
EPPK1	5	0.85481	0.85569	1	15908	1	0.19111	0.025386	0.078502	0.912958	1627	4	0.19111	1.59541
PYURF	5	0.43711	0.58823	1	10720	1	0.41063	0.02539	0.078511	0.912958	1628	3	0.41063	1.59534
PYGO2	5	0.81671	0.82447	1	15253	1	0.37233	0.025423	0.078602	0.913448	1629	4	0.37233	1.59477
MAPKAPK2	5	0.81647	0.82429	1	15249	1	0.27918	0.025455	0.07869	0.913448	1630	3	0.27918	1.59423
THNSL1	5	0.23262	0.41014	1	7468	2	0.43601	0.025473	0.078741	0.913448	1631	3	0.43601	1.59392
PCYOX1L	5	0.98214	0.98226	1	18498	0	0.25049	0.025473	0.078746	0.913448	1632	4	0.25049	1.59392
TSG101	5	0.22906	0.40706	1	7410	2	0.33106	0.025499	0.078825	0.913808	1633	3	0.33106	1.59348
TOR2A	5	0.92664	0.92691	1	17322	0	0.22095	0.025538	0.078926	0.913871	1634	4	0.22095	1.59281
RIPPLY2	5	0.9862	0.98626	1	18599	0	0.22315	0.025538	0.078926	0.913871	1635	4	0.22315	1.59281
HR	5	0.071688	0.17454	0.98488	3356	3	-0.23715	0.02561	0.079118	0.915535	1636	2	-0.23715	1.59159
PIGY	5	0.53166	0.67391	1	12350	1	0.44219	0.025628	0.079166	0.915535	1637	4	0.44219	1.59129
BPIFB4	5	0.87763	0.87796	1	16362	0	0.16874	0.025687	0.07932	0.916419	1638	2	0.16874	1.59029
PSMC4	5	0.66163	0.73378	1	13476	1	0.32729	0.025706	0.079372	0.916419	1639	4	0.32729	1.58997
MCM8	5	0.15852	0.3127	1	5770	3	-1.9933	0.025729	0.079449	0.916419	1640	1	-1.9933	1.58958
TSTD1	5	0.98667	0.98671	1	18609	0	0.50336	0.025744	0.079481	0.916419	1641	3	0.50336	1.58932
CYTL1	5	0.94886	0.94911	1	17725	0	0.29566	0.025773	0.079541	0.916419	1642	4	0.29566	1.58884
ZNF221	5	0.67473	0.73996	1	13598	1	0.69586	0.025789	0.079579	0.916419	1643	3	0.69586	1.58857
MDN1	5	0.61067	0.71163	1	13070	1	0.55074	0.025792	0.079588	0.916419	1644	3	0.55074	1.58851
IZUMO1R	5	0.8504	0.85172	1	15823	1	0.32946	0.025824	0.079657	0.916419	1645	3	0.32946	1.58798
ZNF728	5	0.43978	0.59059	1	10743	2	-1.5177	0.025833	0.079676	0.916419	1646	2	-1.5177	1.58783
C19orf43	5	0.93522	0.93546	1	17473	0	0.1804	0.025885	0.079803	0.917078	1647	3	0.1804	1.58695
FUK	5	0.5787	0.69874	1	12815	1	0.3438	0.025895	0.079834	0.917078	1648	3	0.3438	1.58678
RPL27	5	0.02017	0.063756	0.921147	1301	2	0.38826	0.025913	0.079878	0.917078	1649	3	0.38826	1.58648
EDIL3	5	0.11161	0.23959	1	4480	3	-0.33078	0.025936	0.07995	0.91717	1650	1	-0.33078	1.5861
RNF10	5	0.43509	0.58643	1	10684	2	0.31274	0.025986	0.08007	0.91717	1651	3	0.31274	1.58526
DUOX1	5	0.13434	0.27532	1	5114	3	-0.26106	0.025988	0.080077	0.91717	1652	1	-0.26106	1.58523
KIF12	5	0.68173	0.74333	1	13659	1	0.31272	0.026002	0.080115	0.91717	1653	4	0.31272	1.58499
SRRD	5	0.28515	0.45512	1	8299	1	0.33922	0.026013	0.080148	0.91717	1654	4	0.33922	1.58481
CXCL11	5	0.97392	0.974	1	18305	0	0.2974	0.026025	0.080183	0.91717	1655	4	0.2974	1.58461
LRRC41	5	0.79257	0.80692	1	14923	1	0.16782	0.026073	0.080305	0.91717	1656	3	0.16782	1.58381
RAVER1	5	0.87743	0.87777	1	16359	0	0.31636	0.026074	0.080307	0.91717	1657	4	0.31636	1.58379
APOA1	5	0.19863	0.37213	1	6805	1	0.35221	0.026079	0.08032	0.91717	1658	3	0.35221	1.58371
UBE2W	5	0.37447	0.53272	1	9715	1	0.22675	0.026189	0.080617	0.917385	1659	3	0.22675	1.58188
PRR29	5	0.65646	0.73144	1	13429	1	0.51628	0.026191	0.080622	0.917385	1660	3	0.51628	1.58185
D4S234E	5	0.95065	0.95086	1	17767	0	0.33962	0.026209	0.080672	0.917385	1661	3	0.33962	1.58155
HSH2D	5	0.21577	0.39572	1	7222	1	0.37207	0.02623	0.080742	0.917385	1662	3	0.37207	1.5812
ARMC2	5	0.87263	0.87294	1	16278	0	0.319	0.026248	0.080786	0.917385	1663	4	0.319	1.5809
GBP1	5	0.82644	0.83181	1	15437	1	0.34209	0.026266	0.080826	0.917385	1664	4	0.34209	1.58061
OR2L8	5	0.4789	0.62561	1	11421	2	0.44257	0.026281	0.080878	0.917385	1665	3	0.44257	1.58036
HORMAD1	5	0.13045	0.26922	1	5009	3	-0.72717	0.0263	0.080925	0.917385	1666	2	-0.72717	1.58004
TMEM120A	5	0.2555	0.42967	1	7824	1	0.28132	0.026308	0.080942	0.917385	1667	4	0.28132	1.57991
GNRH1	5	0.9733	0.97337	1	18287	0	0.40258	0.026309	0.080944	0.917385	1668	3	0.40258	1.5799
OR2M4	5	0.90885	0.90915	1	16978	0	0.78215	0.026309	0.080944	0.917385	1669	3	0.78215	1.5799
TVP23A	5	0.9418	0.94204	1	17630	0	0.37617	0.02633	0.080999	0.917385	1670	3	0.37617	1.57955
PATE4	5	0.87263	0.87294	1	16245	0	0.42569	0.026349	0.081057	0.917385	1671	2	0.42569	1.57924
GSTM5	5	0.58736	0.70211	1	12882	1	-0.084259	0.026349	0.081057	0.917385	1672	2	-0.084259	1.57924
AASS	5	0.52969	0.67212	1	12310	1	0.39125	0.026352	0.081062	0.917385	1673	3	0.39125	1.57919
ICAM2	5	0.25076	0.42567	1	7740	1	0.14986	0.026403	0.081199	0.918393	1674	3	0.14986	1.57835
SLC5A5	5	0.8553	0.85612	1	15917	1	-0.12534	0.026451	0.081327	0.918607	1675	2	-0.12534	1.57756
CLEC4M	5	0.99209	0.99214	1	18742	0	0.42376	0.026505	0.081468	0.918607	1676	4	0.42376	1.57667
RAC2	5	0.31333	0.47942	1	8737	1	0.51541	0.026507	0.081474	0.918607	1677	3	0.51541	1.57664
HDGFRP2;	5	0.7523	0.78122	1	14401	1	0.41224	0.02652	0.081509	0.918607	1678	3	0.41224	1.57643
ROBO2	5	0.58035	0.69936	1	12826	1	0.38382	0.026551	0.081595	0.918607	1679	4	0.38382	1.57592
PLEKHH3	5	0.38552	0.54242	1	9877	1	0.30001	0.026563	0.081626	0.918607	1680	4	0.30001	1.57572
AXIN1	5	0.53787	0.67971	1	12459	1	0.42457	0.026577	0.081664	0.918607	1681	3	0.42457	1.57549
HOXB1	5	0.98329	0.98338	1	18530	0	0.37849	0.026609	0.081756	0.918607	1682	4	0.37849	1.57497
DIP2A	5	0.9418	0.94204	1	17557	0	0.34911	0.026614	0.081768	0.918607	1683	4	0.34911	1.57489
HNRNPAB	5	0.93024	0.93052	1	17380	0	0.29467	0.026623	0.081792	0.918607	1684	4	0.29467	1.57474
ERICH6	5	0.96475	0.96495	1	18079	0	0.26022	0.026638	0.08183	0.918607	1685	4	0.26022	1.5745
PLEKHG1	5	0.56867	0.69496	1	12746	1	0.28183	0.02665	0.081861	0.918607	1686	4	0.28183	1.5743
TRAF5	5	0.52728	0.66989	1	12265	2	0.049838	0.026663	0.0819	0.918607	1687	1	0.049838	1.57409
ZFP2	5	0.2253	0.40386	1	7364	1	0.60015	0.026686	0.081962	0.918607	1688	3	0.60015	1.57372
HTRA1	5	0.89808	0.8984	1	16765	0	0.25976	0.026697	0.082001	0.918607	1689	4	0.25976	1.57354
SLFN5	5	0.98441	0.98451	1	18554	0	0.21523	0.026737	0.082124	0.918607	1690	4	0.21523	1.57289
DUSP4	5	0.9773	0.97743	1	18389	0	0.32808	0.026749	0.082151	0.918607	1691	3	0.32808	1.57269
CHPF	5	0.8204	0.8272	1	15319	1	0.39239	0.026758	0.082174	0.918607	1692	3	0.39239	1.57255
TMEM81	5	0.47578	0.62272	1	11357	2	0.014315	0.026767	0.082195	0.918607	1693	2	0.014315	1.5724
FAM185A	5	0.29244	0.4614	1	8412	1	0.24401	0.026781	0.082231	0.918607	1694	4	0.24401	1.57217
LMAN1L	5	0.94971	0.94993	1	17747	0	0.31476	0.026805	0.082295	0.918607	1695	4	0.31476	1.57178
KRT5	5	0.18989	0.35932	1	6573	2	-0.13653	0.026818	0.08234	0.918607	1696	1	-0.13653	1.57157
TAF4B	5	0.9418	0.94204	1	17628	0	0.13046	0.026823	0.082351	0.918607	1697	3	0.13046	1.57149
LINGO3	5	0.39006	0.5464	1	9947	1	0.27764	0.026832	0.082377	0.918607	1698	4	0.27764	1.57135
TNIK	5	0.73234	0.76967	1	14175	1	-0.014001	0.02687	0.082471	0.919119	1699	2	-0.014001	1.57073
ZNF526	5	0.92676	0.92704	1	17325	0	0.32252	0.026888	0.082524	0.919166	1700	4	0.32252	1.57044
SIN3A	5	0.89541	0.89578	1	16708	0	0.16999	0.026922	0.08261	0.91959	1701	4	0.16999	1.56989
SFXN3	5	0.79834	0.81092	1	15002	1	0.53446	0.026945	0.082667	0.919677	1702	3	0.53446	1.56952
RECK	5	0.80572	0.81618	1	15107	1	0.43507	0.026989	0.082779	0.919858	1703	4	0.43507	1.56881
CHTOP	5	0.98749	0.98753	1	18631	0	0.29248	0.026989	0.082779	0.919858	1704	4	0.29248	1.56881
RBL1	5	0.42816	0.58027	1	10551	2	-0.17146	0.027026	0.082888	0.920523	1705	2	-0.17146	1.56822
OR52N2	5	0.20312	0.37867	1	6922	3	-0.2723	0.027078	0.083023	0.920991	1706	1	-0.2723	1.56738
COL4A1	5	0.87955	0.87987	1	16393	0	0.25886	0.027091	0.083057	0.920991	1707	3	0.25886	1.56717
ABCF1	5	0.93629	0.93655	1	17494	0	0.23856	0.027097	0.083075	0.920991	1708	4	0.23856	1.56708
CR392000.1	5	0.51368	0.65732	1	12013	1	0.23788	0.027181	0.083296	0.922875	1709	3	0.23788	1.56573
GPNMB	5	0.94882	0.94907	1	17723	0	0.39329	0.027201	0.083342	0.922875	1710	3	0.39329	1.56542
ANO6	5	0.073276	0.17717	0.985247	3407	3	-0.25268	0.027233	0.083428	0.923289	1711	2	-0.25268	1.5649
TCEB3B	3	0.97275	0.97291	1	18275	0	0.29823	0.027245	0.068923	0.896913	1712	3	0.29823	1.56471
SH3GLB2	5	0.8894	0.88976	1	16592	0	0.27051	0.027295	0.083579	0.924063	1713	4	0.27051	1.56392
GRAMD3	5	0.17712	0.34043	1	6240	2	0.90017	0.027305	0.083595	0.924063	1714	3	0.90017	1.56376
TPSB2	2	0.97267	0.97279	1	18273	0	0.33181	0.027331	0.050146	0.860241	1715	2	0.33181	1.56334
HOXC10	5	0.49911	0.64396	1	11778	1	0.34929	0.027382	0.0838	0.92475	1716	4	0.34929	1.56253
OR2G3	5	0.19469	0.36635	1	6706	2	-0.45699	0.027384	0.083802	0.92475	1717	2	-0.45699	1.5625
TIMM10	5	0.11599	0.24661	1	4615	2	0.35909	0.027389	0.083814	0.92475	1718	2	0.35909	1.56242
RP11-159D12.5	5	0.91709	0.91736	1	17151	0	0.53401	0.027404	0.083852	0.92475	1719	4	0.53401	1.56219
FPR2	5	0.95493	0.95514	1	17854	0	0.17798	0.027441	0.083948	0.925281	1720	3	0.17798	1.5616
BTNL3	5	0.1441	0.29058	1	5376	1	0.069144	0.027492	0.084074	0.926127	1721	2	0.069144	1.56079
FAM219B	5	0.76469	0.78877	1	14531	1	0.17009	0.027513	0.084131	0.926215	1722	2	0.17009	1.56046
ARHGAP20	5	0.51102	0.65488	1	11970	2	-0.10429	0.027544	0.084224	0.926228	1723	1	-0.10429	1.55997
TUBB3	5	0.93142	0.93168	1	17403	0	0.35184	0.027556	0.084258	0.926228	1724	4	0.35184	1.55978
RASIP1	5	0.036484	0.10676	0.954694	2102	4	-0.3101	0.027596	0.084354	0.926228	1725	1	-0.3101	1.55915
CNDP1	5	0.66632	0.73593	1	13516	1	0.1735	0.027606	0.084381	0.926228	1726	4	0.1735	1.559
TNC	5	0.85472	0.85561	1	15906	1	0.44364	0.027625	0.084426	0.926228	1727	3	0.44364	1.5587
KCTD16	5	0.56057	0.69188	1	12684	1	0.30375	0.02767	0.084542	0.926228	1728	3	0.30375	1.55799
RAB3D	5	0.68059	0.74277	1	13645	1	0.27394	0.0277	0.084621	0.926228	1729	3	0.27394	1.55752
GIT1	5	0.96159	0.96177	1	17998	0	0.42389	0.027706	0.084638	0.926228	1730	4	0.42389	1.55743
LUM	5	0.5624	0.69256	1	12701	1	-0.15694	0.027752	0.084753	0.926228	1731	1	-0.15694	1.55671
ACSBG2	5	0.32345	0.48808	1	8907	2	-0.11943	0.027791	0.084839	0.926228	1732	2	-0.11943	1.5561
BEX1	5	0.32137	0.48628	1	8876	2	0.57491	0.027801	0.084865	0.926228	1733	3	0.57491	1.55594
C1orf61	5	0.68672	0.74582	1	13704	1	0.44685	0.02785	0.084998	0.926228	1734	3	0.44685	1.55517
NSL1	5	0.93698	0.93722	1	17513	0	0.38567	0.027885	0.085082	0.926228	1735	4	0.38567	1.55463
SLC25A44	5	0.10576	0.23027	1	4337	2	0.34658	0.027887	0.085088	0.926228	1736	3	0.34658	1.5546
C19orf24	5	0.97907	0.97919	1	18423	0	0.25547	0.027921	0.085178	0.926228	1737	3	0.25547	1.55407
ARHGAP6	5	0.96848	0.96861	1	18160	0	0.30253	0.02794	0.085228	0.926228	1738	3	0.30253	1.55377
CDH18	5	0.9418	0.94204	1	17619	0	0.33996	0.027943	0.085233	0.926228	1739	4	0.33996	1.55373
SYTL3	5	0.057719	0.15119	0.975446	2922	2	-0.017908	0.027959	0.085269	0.926228	1740	1	-0.017908	1.55348
CSK	5	0.9365	0.93675	1	17500	0	0.096839	0.02796	0.085275	0.926228	1741	3	0.096839	1.55346
G0S2	5	0.97795	0.97808	1	18406	0	0.31163	0.02801	0.085405	0.926228	1742	3	0.31163	1.55269
CDS2	5	0.22763	0.40583	1	7390	2	0.075711	0.028011	0.085408	0.926228	1743	2	0.075711	1.55267
NSMF	5	0.4097	0.56396	1	10252	2	0.43047	0.02802	0.085431	0.926228	1744	3	0.43047	1.55253
SDF2	5	0.51497	0.65848	1	12041	2	0.4137	0.028047	0.085503	0.926228	1745	3	0.4137	1.55211
CMTM4	5	0.73618	0.77186	1	14226	1	0.33012	0.028067	0.085553	0.926228	1746	4	0.33012	1.5518
USP38	5	0.51252	0.65627	1	11995	2	0.41069	0.028092	0.085619	0.926228	1747	3	0.41069	1.55142
ZHX1	5	0.56841	0.69486	1	12742	1	0.35296	0.028095	0.085629	0.926228	1748	4	0.35296	1.55137
NADSYN1	5	0.15527	0.3078	1	5661	1	-0.0078505	0.028114	0.085686	0.926228	1749	2	-0.0078505	1.55108
TMEM194A	5	0.93567	0.93591	1	17482	0	0.50445	0.028116	0.085696	0.926228	1750	3	0.50445	1.55105
LPAR1	5	0.97317	0.97323	1	18283	0	0.34879	0.02814	0.08576	0.926228	1751	3	0.34879	1.55068
SERP1	5	0.83714	0.84045	1	15608	1	-0.02152	0.02816	0.085823	0.926228	1752	2	-0.02152	1.55037
ZNF727	5	0.36737	0.52639	1	9609	2	0.56539	0.028165	0.085829	0.926228	1753	3	0.56539	1.55029
ARPC1A	5	0.99029	0.99033	1	18691	0	0.36409	0.028184	0.085872	0.926228	1754	4	0.36409	1.55
CTBP1	5	0.84755	0.84923	1	15774	1	0.36929	0.028197	0.085912	0.926228	1755	3	0.36929	1.5498
STX7	5	0.60269	0.70837	1	13005	1	0.64545	0.028245	0.086034	0.926228	1756	3	0.64545	1.54906
PALB2	5	0.34739	0.50898	1	9297	2	0.45021	0.028253	0.086052	0.926228	1757	3	0.45021	1.54894
ZNF100	5	0.85729	0.85793	1	15945	1	0.011412	0.028261	0.086067	0.926228	1758	2	0.011412	1.54881
CHI3L2	5	0.31341	0.47949	1	8749	2	0.42174	0.028261	0.086069	0.926228	1759	3	0.42174	1.54881
KLRD1	5	0.086682	0.19935	0.995726	3790	2	0.25522	0.02827	0.086089	0.926228	1760	3	0.25522	1.54867
DDX51	5	0.94729	0.94753	1	17689	0	0.38205	0.028308	0.086192	0.926228	1761	4	0.38205	1.54809
MAP3K3	5	0.97726	0.97739	1	18387	0	0.39385	0.028328	0.086237	0.926228	1762	4	0.39385	1.54778
BAALC	5	0.98094	0.98107	1	18477	0	0.25681	0.028395	0.086411	0.926228	1763	4	0.25681	1.54676
SLC35E1	5	0.15782	0.31168	1	5734	2	0.34262	0.028401	0.086429	0.926228	1764	3	0.34262	1.54667
VPS18	5	0.93317	0.93339	1	17437	0	0.17426	0.028411	0.086455	0.926228	1765	3	0.17426	1.54651
EIF4E1B	5	0.9924	0.99245	1	18753	0	0.31906	0.028452	0.086562	0.926228	1766	4	0.31906	1.54589
APOD	5	0.98868	0.98873	1	18654	0	0.28866	0.028463	0.086587	0.926228	1767	4	0.28866	1.54572
SYN2	5	0.87865	0.87897	1	16377	0	0.39753	0.02847	0.086599	0.926228	1768	3	0.39753	1.54561
ZNF474	5	0.50512	0.64955	1	11874	2	0.12919	0.028472	0.086601	0.926228	1769	2	0.12919	1.54558
GSTM1	5	0.73992	0.77397	1	14264	1	0.10312	0.028492	0.086646	0.926228	1770	2	0.10312	1.54528
TRMT11	5	0.51977	0.66291	1	12129	1	0.78253	0.028511	0.086698	0.926228	1771	3	0.78253	1.54499
SPATA31E1	5	0.48375	0.63001	1	11507	1	0.23043	0.028529	0.086743	0.926228	1772	3	0.23043	1.54471
TMEM181	5	0.74454	0.77665	1	14302	1	0.23792	0.028532	0.086751	0.926228	1773	3	0.23792	1.54467
NUDT22	5	0.14011	0.28437	1	5279	1	0.40826	0.028539	0.08677	0.926228	1774	4	0.40826	1.54456
BROX	5	0.51758	0.66089	1	12080	2	0.53574	0.028542	0.086774	0.926228	1775	3	0.53574	1.54452
PTER	5	0.52677	0.66941	1	12255	1	0.028927	0.02858	0.086878	0.926228	1776	2	0.028927	1.54394
C12orf76	5	0.090924	0.20633	0.995726	3915	3	-0.1697	0.028597	0.08692	0.926228	1777	2	-0.1697	1.54368
CEP85L	5	0.90394	0.90426	1	16880	0	0.43996	0.028608	0.086949	0.926228	1778	4	0.43996	1.54351
ECH1	5	0.06354	0.16103	0.978276	3112	3	-0.20475	0.028613	0.086965	0.926228	1779	2	-0.20475	1.54344
GABRG2	5	0.13658	0.27879	1	5180	1	0.36589	0.028665	0.08711	0.926228	1780	4	0.36589	1.54265
PLA2G2A	5	0.12557	0.26162	1	4887	3	-0.80544	0.028684	0.087156	0.926228	1781	2	-0.80544	1.54236
FRMD7	5	0.73811	0.77295	1	14247	1	0.39094	0.028686	0.087163	0.926228	1782	3	0.39094	1.54233
CRIPAK	5	0.054605	0.14588	0.971507	2837	1	0.31254	0.028707	0.087205	0.926228	1783	4	0.31254	1.54201
TGM7	5	0.28135	0.45187	1	8226	2	-0.020646	0.028736	0.087288	0.926228	1784	1	-0.020646	1.54157
ALKBH3	5	0.27399	0.44557	1	8107	2	0.35533	0.02874	0.087303	0.926228	1785	3	0.35533	1.54151
RAD51AP2	5	0.4858	0.63188	1	11543	1	0.20637	0.028757	0.087345	0.926228	1786	4	0.20637	1.54126
ZEB1	5	0.62562	0.71787	1	13185	1	-0.062102	0.028764	0.087367	0.926228	1787	2	-0.062102	1.54115
SPINT4	5	0.17712	0.34043	1	6241	2	-0.6319	0.028788	0.087421	0.926228	1788	1	-0.6319	1.54079
RNFT1	5	0.49835	0.64327	1	11762	1	0.37958	0.028805	0.087463	0.926228	1789	3	0.37958	1.54053
CHAMP1	5	0.005632	0.0222	0.738359	570	1	0.33597	0.028833	0.087527	0.926228	1790	4	0.33597	1.54011
MACF1	5	0.27374	0.44534	1	8103	2	-0.030857	0.028875	0.087647	0.926228	1791	2	-0.030857	1.53948
EIF2A	5	0.9418	0.94204	1	17622	0	0.32733	0.028889	0.087682	0.926228	1792	4	0.32733	1.53927
FHL1	5	0.53656	0.67851	1	12435	1	-0.068756	0.028891	0.087687	0.926228	1793	1	-0.068756	1.53924
FBXO30	5	0.71055	0.75794	1	13933	1	0.41075	0.02891	0.087737	0.926228	1794	4	0.41075	1.53895
ZNF622	5	0.96129	0.96147	1	17991	0	0.2837	0.028925	0.087783	0.926228	1795	4	0.2837	1.53873
ELMSAN1	5	0.095869	0.21432	0.995784	4066	3	-0.32451	0.028943	0.087828	0.926228	1796	2	-0.32451	1.53846
BSPRY	5	0.96391	0.96411	1	18059	0	0.36459	0.028946	0.087832	0.926228	1797	4	0.36459	1.53841
UBE2E1	5	0.95288	0.95309	1	17811	0	0.74345	0.028972	0.087905	0.926489	1798	3	0.74345	1.53802
PEBP4	5	0.97657	0.9767	1	18368	0	0.38015	0.029023	0.088032	0.927011	1799	3	0.38015	1.53726
PSMB4	5	0.156	0.30892	1	5685	2	0.52869	0.029048	0.088094	0.927011	1800	3	0.52869	1.53688
LOXL2	5	0.6895	0.74719	1	13730	1	0.31965	0.029066	0.088136	0.927011	1801	4	0.31965	1.53661
MICAL1	5	0.83701	0.84034	1	15606	1	0.27047	0.029096	0.088218	0.927011	1802	4	0.27047	1.53617
RPH3A	5	0.094016	0.21127	0.995784	4010	3	-0.63374	0.029098	0.088226	0.927011	1803	2	-0.63374	1.53614
QPRT	5	0.17165	0.33236	1	6078	1	0.1915	0.029133	0.088309	0.927011	1804	4	0.1915	1.53561
SLC9A4	5	0.51927	0.66247	1	12121	1	0.30458	0.029149	0.088343	0.927011	1805	3	0.30458	1.53538
GFAP	5	0.92568	0.92599	1	17305	0	0.31051	0.029156	0.088358	0.927011	1806	4	0.31051	1.53527
GPR146	5	0.028373	0.085715	0.931308	1728	1	0.19603	0.029222	0.088514	0.927011	1807	4	0.19603	1.53429
RASEF	5	0.804	0.81492	1	15086	1	0.67758	0.029241	0.088558	0.927011	1808	3	0.67758	1.53401
BEND6	5	0.72408	0.7652	1	14079	1	0.38473	0.029254	0.088598	0.927011	1809	3	0.38473	1.53381
PLRG1	5	0.98095	0.98108	1	18478	0	0.13262	0.029305	0.088719	0.927011	1810	2	0.13262	1.53306
VBP1	5	0.68907	0.74697	1	13726	1	-0.21271	0.029332	0.088797	0.927011	1811	2	-0.21271	1.53266
SDHA	5	0.64435	0.72603	1	13333	1	0.55127	0.029339	0.088811	0.927011	1812	3	0.55127	1.53255
WWC2	5	0.2342	0.41148	1	7491	1	0.2608	0.02935	0.088839	0.927011	1813	3	0.2608	1.53239
CRYZL1	5	0.32071	0.4857	1	8869	2	-0.015932	0.029357	0.088852	0.927011	1814	2	-0.015932	1.53229
TLCD1	5	0.62469	0.71747	1	13177	1	0.39856	0.029372	0.088894	0.927011	1815	4	0.39856	1.53207
OR5L2	5	0.98589	0.98596	1	18594	0	0.4424	0.029381	0.08891	0.927011	1816	4	0.4424	1.53193
AJUBA	5	0.89451	0.89486	1	16685	0	0.20353	0.02947	0.089128	0.927011	1817	4	0.20353	1.53062
IP6K2	5	0.47191	0.61929	1	11291	1	0.16035	0.029477	0.089149	0.927011	1818	4	0.16035	1.53052
ZNF263	5	0.93741	0.93762	1	17519	0	0.33526	0.029499	0.08921	0.927011	1819	4	0.33526	1.53019
CFD	5	0.96353	0.96372	1	18046	0	0.38215	0.029501	0.089214	0.927011	1820	3	0.38215	1.53016
AP2B1	5	0.9618	0.96199	1	18007	0	0.53287	0.029505	0.089223	0.927011	1821	4	0.53287	1.5301
RAB18	5	0.96041	0.96057	1	17974	0	0.22929	0.029512	0.089249	0.927011	1822	3	0.22929	1.53
MRC1	5	0.95962	0.9598	1	17955	0	0.38344	0.02952	0.089264	0.927011	1823	4	0.38344	1.52988
PCSK9	5	0.20694	0.38418	1	7019	2	0.1638	0.029552	0.089351	0.927011	1824	3	0.1638	1.52941
SFSWAP	5	0.98424	0.98432	1	18550	0	0.39018	0.029559	0.089366	0.927011	1825	4	0.39018	1.52931
SNX17	5	0.11529	0.24547	1	4586	2	0.04214	0.029564	0.089381	0.927011	1826	1	0.04214	1.52924
FBXO3	5	0.002568	0.011113	0.604059	347	1	0.22809	0.029588	0.08944	0.927011	1827	4	0.22809	1.52888
CISD3	5	0.99245	0.9925	1	18754	0	0.29968	0.029614	0.089499	0.927011	1828	4	0.29968	1.5285
LSM14A	5	0.18457	0.35136	1	6446	3	-0.32261	0.029629	0.089536	0.927011	1829	2	-0.32261	1.52828
TSC1	5	0.85557	0.85638	1	15926	1	0.41641	0.029639	0.089564	0.927011	1830	4	0.41641	1.52814
SMIM22	5	0.34864	0.51006	1	9313	2	0.37869	0.029653	0.089604	0.927011	1831	3	0.37869	1.52793
FAM173B	5	0.96191	0.9621	1	18010	0	0.25503	0.029684	0.089683	0.927011	1832	4	0.25503	1.52748
WDR53	5	0.98423	0.98432	1	18549	0	0.71375	0.029702	0.089738	0.927011	1833	4	0.71375	1.52721
OR51B4	5	0.044018	0.12567	0.966322	2448	1	0.39091	0.02973	0.089804	0.927011	1834	4	0.39091	1.52681
TM4SF2	5	0.62412	0.71723	1	13173	1	0.30085	0.02975	0.089851	0.927011	1835	4	0.30085	1.52651
STK24	5	0.716	0.76084	1	14005	1	0.22853	0.029767	0.089893	0.927011	1836	3	0.22853	1.52626
EVC2	5	0.3495	0.5108	1	9327	1	0.50907	0.02978	0.089928	0.927011	1837	3	0.50907	1.52608
UBE2O	5	0.31756	0.48307	1	8812	2	0.31976	0.029835	0.090073	0.927011	1838	3	0.31976	1.52527
CTC-273B12.7	5	0.83803	0.84118	1	15620	1	0.26711	0.029874	0.090177	0.927011	1839	3	0.26711	1.52471
ALS2CR11	5	0.35042	0.51161	1	9347	2	-0.47015	0.029916	0.090289	0.927011	1840	2	-0.47015	1.5241
MTTP	5	0.99072	0.99078	1	18701	0	0.29203	0.029921	0.090299	0.927011	1841	4	0.29203	1.52402
DEFA6	5	0.82279	0.82898	1	15363	1	0.25789	0.029947	0.090366	0.927011	1842	4	0.25789	1.52365
KLK13	5	0.86805	0.86829	1	16165	1	-0.1194	0.029978	0.090449	0.927011	1843	2	-0.1194	1.5232
LBX1	5	0.74175	0.775	1	14282	1	0.16618	0.029998	0.090499	0.927011	1844	3	0.16618	1.52291
TMEM206	5	0.49673	0.64177	1	11726	1	0.31305	0.030043	0.090606	0.927011	1845	4	0.31305	1.52226
STXBP3	5	0.73439	0.77082	1	14204	1	0.051869	0.03006	0.090652	0.927011	1846	2	0.051869	1.52201
AMER1	5	0.45105	0.60067	1	10950	2	0.31563	0.030074	0.090699	0.927011	1847	3	0.31563	1.52181
SV2B	5	0.5345	0.67653	1	12408	1	0.23448	0.030081	0.090714	0.927011	1848	4	0.23448	1.52171
SLC44A1	5	0.38341	0.54054	1	9842	1	0.3606	0.030082	0.090714	0.927011	1849	3	0.3606	1.52169
LRRIQ3	5	0.88757	0.88792	1	16540	0	0.5245	0.030099	0.090763	0.927011	1850	3	0.5245	1.52145
C17orf82	5	0.89966	0.89998	1	16795	0	0.2633	0.030122	0.090824	0.927011	1851	3	0.2633	1.52112
CD79A	5	0.09558	0.21385	0.995784	4058	3	-0.35216	0.030133	0.090859	0.927011	1852	2	-0.35216	1.52096
NSMCE1	5	0.71105	0.75821	1	13941	1	0.402	0.030146	0.090891	0.927011	1853	3	0.402	1.52077
IDE	5	0.50452	0.64896	1	11865	1	0.3743	0.030147	0.090896	0.927011	1854	4	0.3743	1.52076
RAD51D	5	0.22372	0.40252	1	7334	2	-0.039689	0.030153	0.090912	0.927011	1855	2	-0.039689	1.52067
SELE	5	0.015407	0.050471	0.885663	1075	2	-0.06272	0.030185	0.090989	0.927011	1856	1	-0.06272	1.52021
MAPK8IP2	5	0.15142	0.3019	1	5559	2	0.38208	0.030227	0.091099	0.927011	1857	3	0.38208	1.5196
PHIP	5	0.81891	0.82608	1	15284	1	0.22309	0.03023	0.091112	0.927011	1858	4	0.22309	1.51956
GOLGA5	5	0.86452	0.8648	1	16105	1	0.03807	0.030237	0.091126	0.927011	1859	1	0.03807	1.51946
ALDOB	5	0.99358	0.99358	1	18784	0	0.27955	0.030269	0.091209	0.927011	1860	4	0.27955	1.519
KDM4B	5	0.31339	0.47946	1	8738	1	0.12686	0.030288	0.091262	0.927011	1861	3	0.12686	1.51873
TNKS	5	0.45489	0.60409	1	10996	1	0.2645	0.030308	0.091304	0.927011	1862	4	0.2645	1.51844
KCNJ6	5	0.7637	0.78815	1	14521	1	0.37008	0.030352	0.091418	0.927011	1863	3	0.37008	1.51781
ABAT	5	0.91892	0.91921	1	17182	0	0.39315	0.030389	0.091504	0.927011	1864	3	0.39315	1.51728
THAP8	5	0.46285	0.61114	1	11127	1	0.28558	0.030391	0.091507	0.927011	1865	4	0.28558	1.51726
MERTK	5	0.72197	0.76404	1	14062	1	0.19029	0.030392	0.091507	0.927011	1866	3	0.19029	1.51724
LCMT2	5	0.97794	0.97808	1	18405	0	0.40688	0.030401	0.091532	0.927011	1867	3	0.40688	1.51711
PTCD2	5	0.037896	0.11036	0.956381	2179	3	-0.30184	0.030411	0.091554	0.927011	1868	2	-0.30184	1.51697
BCL2A1	5	0.93503	0.93527	1	17470	0	0.72051	0.030413	0.091562	0.927011	1869	4	0.72051	1.51694
CDH10	5	0.60944	0.71113	1	13059	1	0.72051	0.030413	0.091562	0.927011	1870	4	0.72051	1.51694
TMEM116	5	0.67247	0.73884	1	13580	1	0.2537	0.030432	0.091616	0.927011	1871	3	0.2537	1.51667
ARID1B	5	0.89249	0.89281	1	16649	0	0.32626	0.030467	0.091719	0.927011	1872	4	0.32626	1.51617
ENPP7	5	0.26855	0.44083	1	8024	1	0.28111	0.030467	0.091719	0.927011	1873	4	0.28111	1.51617
IL6ST	5	0.7578	0.7845	1	14456	1	-0.11393	0.030469	0.091726	0.927011	1874	2	-0.11393	1.51614
KRT39	5	0.54243	0.68395	1	12533	2	1.032	0.030481	0.091752	0.927011	1875	3	1.032	1.51597
ALOX5	5	0.6686	0.73699	1	13541	1	0.3813	0.030512	0.091835	0.927011	1876	4	0.3813	1.51553
ANKFY1	5	0.84416	0.84628	1	15723	1	-0.012443	0.030547	0.091934	0.927011	1877	1	-0.012443	1.51503
THBS1	5	0.5012	0.64588	1	11812	2	0.4948	0.030598	0.092079	0.927011	1878	3	0.4948	1.51431
NUP62CL	5	0.57713	0.69814	1	12806	1	0.60266	0.030602	0.092088	0.927011	1879	3	0.60266	1.51425
MED22	5	0.90937	0.90968	1	16996	0	0.31473	0.030608	0.092103	0.927011	1880	4	0.31473	1.51417
ZFP36L1	5	0.62251	0.71653	1	13160	1	0.38511	0.03065	0.092225	0.927011	1881	3	0.38511	1.51357
CYP19A1	5	0.010687	0.037008	0.835152	836	1	0.35629	0.030712	0.09238	0.927011	1882	3	0.35629	1.51269
SMIM5	5	0.949	0.94925	1	17727	0	0.34273	0.030712	0.092381	0.927011	1883	4	0.34273	1.51269
DPP9	5	0.17622	0.33911	1	6209	1	0.3207	0.030732	0.092431	0.927011	1884	4	0.3207	1.51241
BMPER	5	0.65276	0.72978	1	13403	1	0.29935	0.030743	0.092451	0.927011	1885	3	0.29935	1.51225
C1orf43	5	0.55795	0.69091	1	12661	1	0.45629	0.030748	0.092464	0.927011	1886	4	0.45629	1.51218
GPR15	5	0.055958	0.14825	0.97507	2874	2	-0.083077	0.030764	0.092514	0.927011	1887	2	-0.083077	1.51196
FAM26D	5	0.90963	0.90995	1	17006	0	0.26615	0.03077	0.092528	0.927011	1888	4	0.26615	1.51187
CFAP57	5	0.42408	0.57664	1	10481	2	0.50124	0.03085	0.092734	0.927011	1889	3	0.50124	1.51074
ETHE1	5	0.22392	0.40267	1	7340	1	0.12832	0.030853	0.092742	0.927011	1890	3	0.12832	1.5107
RNF216	5	0.38137	0.53871	1	9813	2	-0.011898	0.030857	0.092753	0.927011	1891	2	-0.011898	1.51065
KLF9	5	0.53147	0.67374	1	12346	1	0.37543	0.030878	0.092813	0.927011	1892	3	0.37543	1.51035
TTC4	5	0.99217	0.99222	1	18743	0	0.27226	0.030884	0.092831	0.927011	1893	4	0.27226	1.51027
C1orf116	5	0.76694	0.79017	1	14560	1	0.35903	0.030884	0.092831	0.927011	1894	4	0.35903	1.51027
DHDDS	5	0.98213	0.98224	1	18497	0	0.41864	0.030925	0.092935	0.927011	1895	3	0.41864	1.50969
ADIPOQ	5	0.96493	0.96514	1	18082	0	0.34054	0.030937	0.092968	0.927011	1896	4	0.34054	1.50952
SEC61B	5	0.48527	0.63142	1	11533	2	0.36486	0.03096	0.093036	0.927011	1897	3	0.36486	1.5092
PSMB1	5	0.077587	0.18437	0.991072	3523	1	0.30109	0.030974	0.093067	0.927011	1898	3	0.30109	1.509
ARRDC5	5	0.62419	0.71726	1	13174	1	0.34334	0.030978	0.093076	0.927011	1899	3	0.34334	1.50895
NUP214	5	0.17494	0.33723	1	6154	3	-0.5958	0.031004	0.09314	0.927011	1900	2	-0.5958	1.50858
CANT1	5	0.26147	0.43476	1	7923	2	0.4495	0.031005	0.093146	0.927011	1901	3	0.4495	1.50857
CCDC127	5	0.71661	0.76117	1	14009	1	0.34167	0.031036	0.093224	0.927011	1902	3	0.34167	1.50813
HUNK	5	0.80682	0.817	1	15119	1	0.27519	0.031038	0.093226	0.927011	1903	3	0.27519	1.50811
SF3A2	5	0.0604	0.1557	0.975446	3012	3	-0.56293	0.031038	0.093226	0.927011	1904	2	-0.56293	1.50811
C16orf54	5	0.98163	0.98175	1	18491	0	0.27188	0.031085	0.093354	0.927011	1905	3	0.27188	1.50745
SLC14A1	5	0.96719	0.96735	1	18130	0	0.18499	0.031114	0.09342	0.927011	1906	4	0.18499	1.50704
PALM2-AKAP2	2	0.96887	0.96901	1	18171	0	0.42217	0.031135	0.05682	0.876386	1907	2	0.42217	1.50675
LEUTX	5	0.9365	0.93675	1	17501	0	0.4039	0.031162	0.093532	0.927011	1908	4	0.4039	1.50637
HOXB4	5	0.97991	0.98003	1	18447	0	0.29691	0.031162	0.093532	0.927011	1909	4	0.29691	1.50637
C17orf77	5	0.3789	0.53657	1	9783	1	0.3668	0.031167	0.093545	0.927011	1910	3	0.3668	1.5063
FEM1C	5	0.93487	0.93512	1	17468	0	0.32666	0.031187	0.093599	0.927011	1911	3	0.32666	1.50603
BRD7	5	0.95306	0.95327	1	17815	0	0.30071	0.031199	0.093626	0.927011	1912	4	0.30071	1.50586
TMEM178A	5	0.93437	0.93458	1	17458	0	0.26093	0.031203	0.093635	0.927011	1913	4	0.26093	1.5058
RPRM	5	0.66546	0.73554	1	13510	1	0.034774	0.031219	0.093676	0.927011	1914	2	0.034774	1.50558
FKBPL	5	0.97935	0.97946	1	18431	0	0.32164	0.031221	0.093688	0.927011	1915	4	0.32164	1.50555
DHRS4	5	0.6071	0.71016	1	13046	1	0.26895	0.031239	0.093726	0.927011	1916	4	0.26895	1.5053
NECAB1	5	0.7428	0.77561	1	14291	1	0.40292	0.031289	0.093858	0.927011	1917	3	0.40292	1.50461
CISH	5	0.011688	0.039931	0.837923	897	2	-0.15694	0.031322	0.093942	0.927011	1918	1	-0.15694	1.50415
AL356135.1	1	0.96868	0.96885	1	18165	0	1.9873	0.031325	0.031224	0.775437	1919	1	1.9873	1.50411
WIPI1	5	0.91773	0.918	1	17159	0	0.34141	0.031326	0.093952	0.927011	1920	4	0.34141	1.5041
TMEM51	5	0.97457	0.97468	1	18320	0	0.28955	0.031338	0.093985	0.927011	1921	4	0.28955	1.50393
ENTHD2	5	0.99193	0.99197	1	18735	0	0.34927	0.031361	0.094037	0.927011	1922	4	0.34927	1.50361
CEP112	5	0.39355	0.54956	1	9996	1	0.32691	0.031377	0.094085	0.927011	1923	4	0.32691	1.50339
MILR1	5	0.1017	0.22379	0.999506	4244	2	0.10251	0.0314	0.094142	0.927011	1924	2	0.10251	1.50307
TSPAN9	5	0.19498	0.36676	1	6709	1	0.25407	0.0314	0.094142	0.927011	1925	3	0.25407	1.50307
TLL1	5	0.43278	0.5844	1	10644	2	0.045164	0.031402	0.094143	0.927011	1926	2	0.045164	1.50304
ACY1	5	0.58146	0.69979	1	12838	1	-0.087084	0.031477	0.09433	0.928365	1927	1	-0.087084	1.50201
CPTP	5	0.91673	0.917	1	17146	0	0.28229	0.031496	0.094379	0.928371	1928	3	0.28229	1.50174
ZNF677	5	0.11199	0.24024	1	4494	2	-0.45699	0.031529	0.094455	0.928639	1929	2	-0.45699	1.50129
SERPINB1	5	0.98872	0.98877	1	18655	0	0.58576	0.03158	0.094602	0.928775	1930	3	0.58576	1.50059
CHEK1	5	0.61987	0.71546	1	13142	1	0.2928	0.031586	0.094616	0.928775	1931	3	0.2928	1.50051
TAS2R1	5	0.64842	0.72782	1	13364	1	0.20863	0.031586	0.094616	0.928775	1932	2	0.20863	1.50051
OR9I1	5	0.3145	0.48042	1	8757	1	0.23139	0.031632	0.094726	0.929383	1933	4	0.23139	1.49987
UNC45B	5	0.7815	0.79956	1	14774	1	0.23926	0.031709	0.094924	0.930839	1934	4	0.23926	1.49882
ZSCAN4	5	0.85391	0.85488	1	15888	1	0.48913	0.031802	0.095194	0.93238	1935	3	0.48913	1.49755
SLC46A2	5	0.99012	0.99017	1	18687	0	0.31109	0.031822	0.09524	0.93238	1936	4	0.31109	1.49727
NCR3LG1	5	0.16819	0.32722	1	5995	3	-0.22301	0.031828	0.095258	0.93238	1937	2	-0.22301	1.49719
OGFR	5	0.87947	0.87979	1	16392	0	0.39252	0.031849	0.095321	0.93238	1938	3	0.39252	1.4969
TEX11	5	0.26051	0.43395	1	7907	1	0.46716	0.031865	0.095363	0.93238	1939	3	0.46716	1.49669
G3BP2	5	0.6808	0.74288	1	13647	1	0.44359	0.031867	0.095375	0.93238	1940	4	0.44359	1.49666
F8A1	5	0.92872	0.929	1	17355	0	0.31962	0.031914	0.095489	0.932602	1941	4	0.31962	1.49602
NPNT	5	0.72525	0.76583	1	14088	1	0.39892	0.031916	0.095496	0.932602	1942	3	0.39892	1.49599
DEGS1	5	0.79615	0.80939	1	14977	1	0.48398	0.031962	0.095609	0.932745	1943	4	0.48398	1.49537
SELO	5	0.95128	0.95148	1	17778	0	0.20001	0.031976	0.095643	0.932745	1944	4	0.20001	1.49518
ZXDA	5	0.72248	0.76433	1	14067	1	0.11427	0.031994	0.095699	0.932745	1945	3	0.11427	1.49493
ZNF181	5	0.52237	0.66533	1	12182	1	0.14497	0.031997	0.095706	0.932745	1946	2	0.14497	1.49489
TSPO2	5	0.76671	0.79001	1	14554	1	0.16833	0.03206	0.095869	0.933038	1947	4	0.16833	1.49404
SAMD9	5	0.16951	0.32919	1	6026	2	0.4874	0.032071	0.095893	0.933038	1948	3	0.4874	1.49389
FCRL4	5	0.78167	0.79967	1	14777	1	0.097486	0.032071	0.095893	0.933038	1949	2	0.097486	1.49389
FAF1	5	0.18229	0.34801	1	6385	2	0.5663	0.032103	0.095974	0.933038	1950	3	0.5663	1.49345
TPMT	5	0.99204	0.99209	1	18739	0	0.33659	0.032106	0.095982	0.933038	1951	4	0.33659	1.49341
LCE3E	5	0.94549	0.94572	1	17657	0	0.2192	0.032149	0.096085	0.933563	1952	3	0.2192	1.49283
CHRND	5	0.08298	0.19328	0.995134	3679	2	0.22012	0.0322	0.096224	0.934436	1953	3	0.22012	1.49214
CDK5RAP2	5	0.76679	0.79007	1	14557	1	0.23763	0.032221	0.096275	0.934454	1954	4	0.23763	1.49186
SORBS3	5	0.52636	0.66903	1	12249	1	0.16163	0.032294	0.096462	0.93557	1955	2	0.16163	1.49088
PACRG	5	0.16523	0.32279	1	5933	2	-0.662	0.032303	0.096488	0.93557	1956	1	-0.662	1.49076
IL15	5	0.48459	0.63077	1	11520	2	0.52296	0.032353	0.096601	0.935787	1957	3	0.52296	1.49009
PGRMC2	5	0.47767	0.62447	1	11399	2	0.055425	0.032355	0.096609	0.935787	1958	2	0.055425	1.49006
MMP16	5	0.97507	0.97521	1	18333	0	0.18952	0.032418	0.096777	0.936415	1959	4	0.18952	1.48921
GPR4	5	0.053033	0.14313	0.969734	2784	1	0.19199	0.032435	0.096815	0.936415	1960	4	0.19199	1.48899
STK11	5	0.048152	0.13473	0.968118	2621	1	0.19124	0.032454	0.096868	0.936415	1961	4	0.19124	1.48873
FBN3	5	0.89747	0.89782	1	16747	0	0.1782	0.03251	0.097027	0.936415	1962	3	0.1782	1.48798
OPN1SW	5	0.90977	0.91008	1	17010	0	0.070252	0.032518	0.097043	0.936415	1963	2	0.070252	1.48788
FAR2	5	0.67135	0.73829	1	13567	1	0.42806	0.032528	0.097074	0.936415	1964	3	0.42806	1.48774
USP11	5	0.86348	0.86377	1	16081	1	-0.077595	0.032534	0.097092	0.936415	1965	2	-0.077595	1.48766
INF2	5	0.93424	0.93446	1	17456	0	0.37309	0.032571	0.09721	0.936415	1966	4	0.37309	1.48717
P4HB	5	0.53182	0.67405	1	12356	1	0.39113	0.032585	0.097246	0.936415	1967	4	0.39113	1.48698
MLC1	5	0.77271	0.79385	1	14651	1	0.33085	0.032585	0.097246	0.936415	1968	4	0.33085	1.48698
DNASE1	5	0.41092	0.56503	1	10275	2	0.25008	0.032603	0.097295	0.936415	1969	3	0.25008	1.48674
PCBD2	5	0.27681	0.44795	1	8147	2	0.20304	0.032608	0.097305	0.936415	1970	3	0.20304	1.48668
KLF4	5	0.27841	0.44931	1	8174	2	-0.021731	0.032613	0.097314	0.936415	1971	2	-0.021731	1.48661
ZNF300	5	0.9418	0.94204	1	17615	0	0.57763	0.032647	0.097407	0.936842	1972	4	0.57763	1.48616
SHBG	5	0.67606	0.74061	1	13607	1	0.14229	0.032665	0.097461	0.936856	1973	2	0.14229	1.48592
OR51S1	5	0.70858	0.75693	1	13917	1	0.39647	0.032679	0.097507	0.936856	1974	3	0.39647	1.48573
LY6E	5	0.70061	0.75278	1	13839	1	0.23445	0.032716	0.097615	0.936945	1975	4	0.23445	1.48524
PCDHGA7	5	0.9685	0.96863	1	18161	0	0.16341	0.032716	0.097615	0.936945	1976	4	0.16341	1.48524
CHAC2	5	0.58811	0.70239	1	12891	1	0.1365	0.032768	0.097752	0.93727	1977	2	0.1365	1.48455
ATG4D	5	0.99003	0.99008	1	18684	0	0.30078	0.032773	0.097766	0.93727	1978	3	0.30078	1.48448
DPP6	5	0.91579	0.91605	1	17130	0	0.036211	0.03279	0.097806	0.93727	1979	2	0.036211	1.48426
RBM8A	5	0.88072	0.88106	1	16415	0	0.46799	0.03282	0.09789	0.93727	1980	3	0.46799	1.48386
SSTR5	5	0.46023	0.60879	1	11085	2	-0.13477	0.032854	0.097973	0.93727	1981	2	-0.13477	1.48341
CALB2	5	0.84922	0.85067	1	15801	1	-0.19852	0.032871	0.098014	0.93727	1982	1	-0.19852	1.48319
COL4A3BP	5	0.96406	0.96426	1	18062	0	0.27913	0.032871	0.098014	0.93727	1983	4	0.27913	1.48319
HNRNPK	5	0.72555	0.76597	1	14094	1	0.72412	0.032932	0.098182	0.93727	1984	4	0.72412	1.48238
HOOK2	5	0.98708	0.98712	1	18620	0	0.32684	0.032934	0.098186	0.93727	1985	4	0.32684	1.48236
OFD1	5	0.96986	0.96994	1	18206	0	0.31313	0.032945	0.098209	0.93727	1986	4	0.31313	1.48221
SLC1A3	5	0.3392	0.50184	1	9167	1	0.043231	0.032974	0.098297	0.93727	1987	2	0.043231	1.48183
SLC27A2	5	0.99392	0.99392	1	18794	0	0.30919	0.032981	0.098316	0.93727	1988	4	0.30919	1.48174
MLLT11	5	0.8954	0.89576	1	16707	0	0.38674	0.032995	0.098352	0.93727	1989	4	0.38674	1.48155
AC004076.9	5	0.82347	0.82951	1	15376	1	0.64378	0.033004	0.098379	0.93727	1990	3	0.64378	1.48143
TRIM17	5	0.98759	0.98764	1	18632	0	0.39817	0.033043	0.09847	0.93727	1991	4	0.39817	1.48092
ANKRD62	5	0.9297	0.92997	1	17370	0	0.25692	0.033103	0.098639	0.93727	1992	4	0.25692	1.48013
SAR1A	5	0.99203	0.99207	1	18738	0	0.33106	0.033119	0.098677	0.93727	1993	4	0.33106	1.47992
DLC1	5	0.66246	0.73416	1	13488	1	0.31183	0.033125	0.098694	0.93727	1994	3	0.31183	1.47984
MNDA	5	0.93182	0.9321	1	17412	0	0.085951	0.033129	0.098704	0.93727	1995	2	0.085951	1.47979
MCEMP1	5	0.24481	0.42056	1	7643	1	0.40322	0.033137	0.098731	0.93727	1996	3	0.40322	1.47969
EIF2AK3	5	0.44591	0.59607	1	10867	1	0.21515	0.033165	0.098795	0.93727	1997	3	0.21515	1.47932
RPA3	5	0.083097	0.19346	0.995134	3686	3	-0.44164	0.033181	0.098835	0.93727	1998	1	-0.44164	1.47911
CASD1	5	0.47772	0.62453	1	11400	1	-0.10651	0.033181	0.098836	0.93727	1999	2	-0.10651	1.47911
[truncated: 17,025 more rows]

## Sheet: EGR1 MAGeCk sgRNA Summary
sgrna	Gene	control_count	treatment_count	control_mean	treat_mean	LFC	control_var	adj_var	score	p.low	p.high	p.twosided	FDR	high_in_treatment
Druggable_KCNN2_10988	KCNN2	527.71	9263.4	527.71	9263.4	4.1311	52569000	3742.3	142.8	1	0	0	0	TRUE
Druggable_SH3GLB1_13563	SH3GLB1	13.789	460.12	13.789	460.12	4.9625	148970	63.629	55.954	1	0	0	0	TRUE
nonDruggable_MIDN_17190	MIDN	304.1	2062.2	304.1	2062.2	2.7575	1851600	2016	39.157	1	0	0	0	TRUE
nonDruggable_GPR33_38020	GPR33	0.37268	33.262	0.37268	33.262	4.6415	876.05	1.1758	30.33	1	3.5945e-202	7.189e-202	1.6954e-197	TRUE
nonDruggable_ZNF491_33733	ZNF491	1.8634	77.611	1.8634	77.611	4.7789	4379.7	6.9201	28.795	1	1.6493e-182	3.2986e-182	6.2235e-178	TRUE
nonDruggable_DYNC1I2_25636	DYNC1I2	0.37268	30.49	0.37268	30.49	4.5198	728.65	1.1758	27.774	1	7.0084e-170	1.4017e-169	2.2038e-165	TRUE
Druggable_CUL9_9149	CUL9	8105	343.7	8105	343.7	-4.5556	43176000	81113	27.251	8.0077e-164	1	1.6015e-163	2.1583e-159	FALSE
Druggable_SEPSECS_28646	SEPSECS	1.4907	58.208	1.4907	58.208	4.5712	2434.1	5.4089	24.387	1	1.58e-131	3.1601e-131	3.7263e-127	TRUE
nonDruggable_RTKN2_31099	RTKN2	3.7268	91.47	3.7268	91.47	4.2901	5528.9	14.896	22.734	1	1.2305e-114	2.461e-114	2.5795e-110	TRUE
Druggable_ATP8B1_8295	ATP8B1	0.37268	24.946	0.37268	24.946	4.2405	475.61	1.1758	22.662	1	8.4006e-114	1.6801e-113	1.4409e-109	TRUE
Druggable_DBR1_31998	DBR1	0.37268	24.946	0.37268	24.946	4.2405	475.61	1.1758	22.662	1	8.4006e-114	1.6801e-113	1.4409e-109	TRUE
nonDruggable_NFKBIL1_51456	NFKBIL1	224.72	1069.9	224.72	1069.9	2.2462	406440	1436.1	22.303	1	1.7283e-110	3.4565e-110	2.7173e-106	TRUE
nonDruggable_MRPS6_5976	MRPS6	433.42	1588.2	433.42	1588.2	1.8712	732420	3000.2	21.083	1	5.6689e-99	1.1338e-98	8.2274e-95	TRUE
nonDruggable_MIDN_39752	MIDN	75.281	446.26	75.281	446.26	2.5517	80807	422.25	18.054	1	3.6959e-73	7.3918e-73	4.9807e-69	TRUE
nonDruggable_MIDN_5794	MIDN	403.24	1352.6	403.24	1352.6	1.7436	489540	2766.7	18.05	1	3.9686e-73	7.9373e-73	4.9917e-69	TRUE
nonDruggable_IQGAP3_16074	IQGAP3	0.37268	19.403	0.37268	19.403	3.8937	277.72	1.1758	17.55	1	4.7279e-69	9.4557e-69	3.8783e-65	TRUE
nonDruggable_NLRP14_40350	NLRP14	0.37268	19.403	0.37268	19.403	3.8937	277.72	1.1758	17.55	1	4.7279e-69	9.4557e-69	3.8783e-65	TRUE
nonDruggable_PLEKHA2_30112	PLEKHA2	0	19.403	0.37268	19.403	3.8937	329.51	1.1758	17.55	1	4.7279e-69	9.4557e-69	3.8783e-65	TRUE
Druggable_ARSJ_30899	ARSJ	0.37268	19.403	0.37268	19.403	3.8937	277.72	1.1758	17.55	1	4.7279e-69	9.4557e-69	3.8783e-65	TRUE
nonDruggable_GPBP1_49193	GPBP1	0	19.403	0.37268	19.403	3.8937	329.51	1.1758	17.55	1	4.7279e-69	9.4557e-69	3.8783e-65	TRUE
Druggable_HOMER2_18176	HOMER2	0	19.403	0.37268	19.403	3.8937	329.51	1.1758	17.55	1	4.7279e-69	9.4557e-69	3.8783e-65	TRUE
nonDruggable_SPAG5_31700	SPAG5	0.37268	19.403	0.37268	19.403	3.8937	277.72	1.1758	17.55	1	4.7279e-69	9.4557e-69	3.8783e-65	TRUE
nonDruggable_BRINP3_46127	BRINP3	0.37268	19.403	0.37268	19.403	3.8937	277.72	1.1758	17.55	1	4.7279e-69	9.4557e-69	3.8783e-65	TRUE
nonDruggable_DNAJC17_14184	DNAJC17	276.53	1020	276.53	1020	1.8793	303850	1812.1	17.466	1	1.3036e-68	2.6072e-68	1.0248e-64	TRUE
nonDruggable_RPL30_42210	RPL30	2.2361	52.664	2.2361	52.664	4.0517	1812.6	8.4646	17.333	1	1.7066e-67	3.4132e-67	1.2384e-63	TRUE
nonDruggable_DGCR14_14089	DGCR14	78.635	443.49	78.635	443.49	2.4807	77593	443.34	17.328	1	1.442e-67	2.8841e-67	1.0883e-63	TRUE
Druggable_DHX8_1793	DHX8	4.4721	74.839	4.4721	74.839	3.7928	3378.5	18.229	16.481	1	2.9495e-61	5.8989e-61	2.061e-57	TRUE
nonDruggable_DNAJC17_47982	DNAJC17	198.26	770.56	198.26	770.56	1.9531	181260	1248	16.2	1	2.5236e-59	5.0471e-59	1.7004e-55	TRUE
nonDruggable_DPPA5_2825	DPPA5	1.8634	44.349	1.8634	44.349	3.9853	1286.9	6.9201	16.15	1	7.4098e-59	1.482e-58	4.66e-55	TRUE
Druggable_SLC37A2_6228	SLC37A2	1.8634	44.349	1.8634	44.349	3.9853	1286.9	6.9201	16.15	1	7.4098e-59	1.482e-58	4.66e-55	TRUE
nonDruggable_DMRT2_2726	DMRT2	533.3	1474.6	533.3	1474.6	1.4656	470470	3786.8	15.296	1	4.0352e-53	8.0704e-53	2.4559e-49	TRUE
nonDruggable_TMC7_9750	TMC7	405.85	1208.5	405.85	1208.5	1.5719	344960	2786.8	15.205	1	1.6448e-52	3.2896e-52	9.6978e-49	TRUE
Druggable_CRLF2_31823	CRLF2	2.6087	49.893	2.6087	49.893	3.8179	1550.9	10.038	14.924	1	1.4384e-50	2.8769e-50	8.2239e-47	TRUE
nonDruggable_MIDN_50932	MIDN	218.39	770.56	218.39	770.56	1.8143	166640	1390.8	14.806	1	6.6835e-50	1.3367e-49	3.7087e-46	TRUE
nonDruggable_MTRNR2L4_40019	MTRNR2L4	1.118	30.49	1.118	30.49	3.8941	623.43	3.938	14.801	1	1.0112e-49	2.0224e-49	5.4509e-46	TRUE
Druggable_RAD18_20610	RAD18	8.9443	99.785	8.9443	99.785	3.3413	5317.6	39.33	14.485	1	8.1599e-48	1.632e-47	4.2765e-44	TRUE
Druggable_MGMT_11515	MGMT	600.76	1552.2	600.76	1552.2	1.368	477190	4328.8	14.461	1	1.0657e-47	2.1313e-47	5.434e-44	TRUE
Druggable_SLC44A2_29018	SLC44A2	13.044	124.73	13.044	124.73	3.1623	7859.4	59.816	14.441	1	1.4982e-47	2.9965e-47	7.4388e-44	TRUE
nonDruggable_TOB1_43918	TOB1	38.758	238.38	38.758	238.38	2.5899	23519	201.2	14.073	1	2.7912e-45	5.5823e-45	1.3503e-41	TRUE
Druggable_GATM_2465	GATM	22.361	169.08	22.361	169.08	2.8641	13099	108.98	14.055	1	3.6625e-45	7.325e-45	1.7275e-41	TRUE
nonDruggable_OR6C1_52075	OR6C1	2.6087	47.121	2.6087	47.121	3.7371	1363.6	10.038	14.05	1	4.8784e-45	9.7567e-45	2.2449e-41	TRUE
nonDruggable_TFIP11_43493	TFIP11	99.505	435.17	99.505	435.17	2.1176	63351	576.82	13.976	1	1.0884e-44	2.1769e-44	4.8895e-41	TRUE
Druggable_NAA10_4129	NAA10	358.14	1042.2	358.14	1042.2	1.5384	249880	2422	13.9	1	3.1767e-44	6.3534e-44	1.3938e-40	TRUE
nonDruggable_CWC22_25222	CWC22	71.554	346.48	71.554	346.48	2.2598	43101	398.96	13.764	1	2.0991e-43	4.1983e-43	9.001e-40	TRUE
nonDruggable_WDR70_33215	WDR70	79.008	368.65	79.008	368.65	2.208	47593	445.69	13.72	1	3.8635e-43	7.7271e-43	1.6199e-39	TRUE
Druggable_NAA10_26887	NAA10	111.43	460.12	111.43	460.12	2.0361	67829	654.69	13.628	1	1.3712e-42	2.7423e-42	5.6239e-39	TRUE
Druggable_RDX_35838	RDX	0.74535	22.174	0.74535	22.174	3.7309	333.88	2.5193	13.501	1	1.1341e-41	2.2682e-41	4.5526e-38	TRUE
Druggable_ABCC4_22812	ABCC4	1.118	27.718	1.118	27.718	3.7612	505.06	3.938	13.404	1	4.0015e-41	8.003e-41	1.5728e-37	TRUE
Druggable_DHX16_9373	DHX16	350.32	997.85	350.32	997.85	1.5075	223370	2362.7	13.322	1	8.6491e-41	1.7298e-40	3.3303e-37	TRUE
nonDruggable_TFIP11_20990	TFIP11	5.5902	69.295	5.5902	69.295	3.415	2653.7	23.345	13.185	1	6.1165e-40	1.2233e-39	2.308e-36	TRUE
nonDruggable_PSMD3_30450	PSMD3	133.42	504.47	133.42	504.47	1.9109	75917	800.87	13.111	1	1.4148e-39	2.8296e-39	5.2339e-36	TRUE
nonDruggable_PSMD3_41683	PSMD3	45.467	241.15	45.467	241.15	2.3816	22119	240.43	12.62	1	8.2104e-37	1.6421e-36	2.9789e-33	TRUE
nonDruggable_SCAF4_31197	SCAF4	4.0995	55.436	4.0995	55.436	3.4682	1743.8	16.554	12.618	1	1.0017e-36	2.0034e-36	3.5659e-33	TRUE
nonDruggable_TCEB2_9515	TCEB2	534.79	1311.1	534.79	1311.1	1.2921	315950	3798.7	12.595	1	1.1253e-36	2.2505e-36	3.9315e-33	TRUE
Druggable_SLCO1B3_29102	SLCO1B3	2.2361	38.805	2.2361	38.805	3.6206	914.51	8.4646	12.569	1	1.999e-36	3.998e-36	6.8573e-33	TRUE
Druggable_NUTF2_34755	NUTF2	0.37268	13.859	0.37268	13.859	3.4363	134.13	1.1758	12.437	1	1.2942e-35	2.5883e-35	3.8757e-32	TRUE
Druggable_KIAA1841_26220	KIAA1841	0.37268	13.859	0.37268	13.859	3.4363	134.13	1.1758	12.437	1	1.2942e-35	2.5883e-35	3.8757e-32	TRUE
nonDruggable_TOR1A_43929	TOR1A	0.37268	13.859	0.37268	13.859	3.4363	134.13	1.1758	12.437	1	1.2942e-35	2.5883e-35	3.8757e-32	TRUE
nonDruggable_PIH1D3_7376	PIH1D3	0.37268	13.859	0.37268	13.859	3.4363	134.13	1.1758	12.437	1	1.2942e-35	2.5883e-35	3.8757e-32	TRUE
nonDruggable_OR10AG1_51787	OR10AG1	0	13.859	0.37268	13.859	3.4363	164.44	1.1758	12.437	1	1.2942e-35	2.5883e-35	3.8757e-32	TRUE
Druggable_AAK1_30352	AAK1	0.37268	13.859	0.37268	13.859	3.4363	134.13	1.1758	12.437	1	1.2942e-35	2.5883e-35	3.8757e-32	TRUE
nonDruggable_CRNKL1_25082	CRNKL1	0	13.859	0.37268	13.859	3.4363	164.44	1.1758	12.437	1	1.2942e-35	2.5883e-35	3.8757e-32	TRUE
nonDruggable_CKAP2L_2067	CKAP2L	0.37268	13.859	0.37268	13.859	3.4363	134.13	1.1758	12.437	1	1.2942e-35	2.5883e-35	3.8757e-32	TRUE
nonDruggable_MAP10_50743	MAP10	9.3169	88.698	9.3169	88.698	3.1201	3966	41.154	12.374	1	1.9505e-35	3.9009e-35	5.7499e-32	TRUE
Druggable_FRG1_25108	FRG1	2.6087	41.577	2.6087	41.577	3.5605	1026.9	10.038	12.3	1	5.7139e-35	1.1428e-34	1.6585e-31	TRUE
Druggable_DHX8_9386	DHX8	281.74	806.6	281.74	806.6	1.5141	146830	1850.5	12.201	1	1.5353e-34	3.0706e-34	4.3889e-31	TRUE
Druggable_PPIL4_5054	PPIL4	215.03	665.23	215.03	665.23	1.6248	109000	1366.9	12.177	1	2.0626e-34	4.1253e-34	5.8083e-31	TRUE
nonDruggable_ZNF93_56366	ZNF93	4.4721	55.436	4.4721	55.436	3.3664	1697.4	18.229	11.937	1	4.4762e-33	8.9524e-33	1.2065e-29	TRUE
nonDruggable_PSMD13_30449	PSMD13	28.696	171.85	28.696	171.85	2.5412	12048	143.9	11.934	1	3.9692e-33	7.9385e-33	1.1013e-29	TRUE
nonDruggable_CCDC94_24444	CCDC94	148.7	507.24	148.7	507.24	1.7635	69961	904.23	11.923	1	4.4676e-33	8.9351e-33	1.2065e-29	TRUE
nonDruggable_TCP1_9536	TCP1	198.26	615.34	198.26	615.34	1.629	93589	1248	11.806	1	1.8145e-32	3.629e-32	4.8218e-29	TRUE
nonDruggable_ZCCHC14_10766	ZCCHC14	412.55	1036.7	412.55	1036.7	1.3272	204730	2838.6	11.714	1	5.4015e-32	1.0803e-31	1.4154e-28	TRUE
nonDruggable_DNAJC17_25519	DNAJC17	302.24	826	302.24	826	1.4474	145470	2002.1	11.705	1	5.9799e-32	1.196e-31	1.5455e-28	TRUE
nonDruggable_NELFCD_40236	NELFCD	231.43	681.86	231.43	681.86	1.5548	108500	1484.2	11.692	1	7.0282e-32	1.4056e-31	1.7919e-28	TRUE
nonDruggable_KIAA0556_49986	KIAA0556	136.4	471.21	136.4	471.21	1.781	61101	820.93	11.685	1	7.5713e-32	1.5143e-31	1.9046e-28	TRUE
nonDruggable_C6orf211_1338	C6orf211	2.2361	36.033	2.2361	36.033	3.5165	773.03	8.4646	11.617	1	2.1783e-31	4.3565e-31	5.4076e-28	TRUE
nonDruggable_DGCR14_25424	DGCR14	124.1	435.17	124.1	435.17	1.8018	52844	738.54	11.447	1	1.2235e-30	2.4471e-30	2.998e-27	TRUE
Druggable_ZMYND11_15166	ZMYND11	374.91	947.96	374.91	947.96	1.3359	172710	2549.6	11.349	1	3.7549e-30	7.5099e-30	9.0826e-27	TRUE
Druggable_DDX41_32060	DDX41	17.889	121.96	17.889	121.96	2.7026	6488.7	85.002	11.288	1	7.7259e-30	1.5452e-29	1.8451e-26	TRUE
Druggable_CASP1_23747	CASP1	3.3541	44.349	3.3541	44.349	3.3806	1107.6	13.256	11.26	1	1.2613e-29	2.5225e-29	2.9746e-26	TRUE
nonDruggable_SRL_31851	SRL	264.97	720.67	264.97	720.67	1.4401	110060	1727.4	10.964	1	2.8402e-28	5.6804e-28	6.6156e-25	TRUE
Druggable_DBR1_9251	DBR1	726.72	1519	726.72	1519	1.0626	324230	5361.1	10.82	1	1.3853e-27	2.7706e-27	3.1874e-24	TRUE
nonDruggable_TFIP11_32283	TFIP11	99.132	357.56	99.132	357.56	1.8403	36602	574.41	10.783	1	2.0733e-27	4.1466e-27	4.7128e-24	TRUE
nonDruggable_C9orf41_46649	C9orf41	121.49	407.46	121.49	407.46	1.7375	44409	721.19	10.648	1	8.8664e-27	1.7733e-26	1.9915e-23	TRUE
nonDruggable_NELFCD_28992	NELFCD	234.04	645.83	234.04	645.83	1.4605	90016	1503	10.622	1	1.1807e-26	2.3614e-26	2.6208e-23	TRUE
nonDruggable_HNRNPC_4347	HNRNPC	196.4	568.22	196.4	568.22	1.5279	73777	1234.9	10.581	1	1.8279e-26	3.6559e-26	4.0102e-23	TRUE
Druggable_HOOK3_33332	HOOK3	2.9814	38.805	2.9814	38.805	3.3216	843.45	11.635	10.502	1	5.2157e-26	1.0431e-25	1.1311e-22	TRUE
nonDruggable_RTCB_8427	RTCB	3.3541	41.577	3.3541	41.577	3.2896	953.84	13.256	10.498	1	5.3425e-26	1.0685e-25	1.1454e-22	TRUE
nonDruggable_POGK_30187	POGK	71.554	279.95	71.554	279.95	1.9532	24054	398.96	10.433	1	8.7202e-26	1.744e-25	1.8486e-22	TRUE
nonDruggable_CACTIN_46677	CACTIN	56.274	238.38	56.274	238.38	2.0633	18562	305.06	10.426	1	9.4318e-26	1.8864e-25	1.9772e-22	TRUE
Druggable_ESD_32443	ESD	462.12	1050.5	462.12	1050.5	1.183	180200	3224.1	10.362	1	1.8367e-25	3.6734e-25	3.808e-22	TRUE
nonDruggable_OR4K14_29542	OR4K14	5.5902	55.436	5.5902	55.436	3.0982	1571.9	23.345	10.317	1	3.3854e-25	6.7707e-25	6.9426e-22	TRUE
nonDruggable_PROX1_7661	PROX1	234.79	634.74	234.79	634.74	1.431	84728	1508.4	10.298	1	3.5914e-25	7.1828e-25	7.2859e-22	TRUE
nonDruggable_ETF1_3179	ETF1	70.809	274.41	70.809	274.41	1.9393	22930	394.32	10.253	1	5.733e-25	1.1466e-24	1.1507e-21	TRUE
nonDruggable_LRRC63_39386	LRRC63	95.405	335.39	95.405	335.39	1.8029	31460	550.31	10.23	1	7.272e-25	1.4544e-24	1.4442e-21	TRUE
nonDruggable_DNAJC17_36788	DNAJC17	91.306	324.3	91.306	324.3	1.8173	29693	523.93	10.179	1	1.229e-24	2.4581e-24	2.4154e-21	TRUE
nonDruggable_PSMD8_52856	PSMD8	73.79	279.95	73.79	279.95	1.9094	23445	412.92	10.146	1	1.7339e-24	3.4677e-24	3.3725e-21	TRUE
Druggable_PSMD1_12841	PSMD1	43.603	196.8	43.603	196.8	2.1488	13251	229.45	10.113	1	2.4145e-24	4.8291e-24	4.6485e-21	TRUE
nonDruggable_CCDC94_1685	CCDC94	232.92	623.66	232.92	623.66	1.417	80781	1495	10.106	1	2.6065e-24	5.213e-24	4.9674e-21	TRUE
Druggable_PIGN_19973	PIGN	4.8448	49.893	4.8448	49.893	3.1222	1290.6	19.92	10.093	1	3.4401e-24	6.8803e-24	6.4905e-21	TRUE
nonDruggable_ZNF429_56054	ZNF429	1.4907	24.946	1.4907	24.946	3.3809	373.26	5.4089	10.085	1	4.3357e-24	8.6715e-24	8.0198e-21	TRUE
nonDruggable_ST7_54277	ST7	1.4907	24.946	1.4907	24.946	3.3809	373.26	5.4089	10.085	1	4.3357e-24	8.6715e-24	8.0198e-21	TRUE
nonDruggable_YTHDF2_10709	YTHDF2	0.74535	16.631	0.74535	16.631	3.3365	176.72	2.5193	10.008	1	1.0293e-23	2.0587e-23	1.815e-20	TRUE
Druggable_CHD9_23966	CHD9	0.74535	16.631	0.74535	16.631	3.3365	176.72	2.5193	10.008	1	1.0293e-23	2.0587e-23	1.815e-20	TRUE
nonDruggable_TELO2_20933	TELO2	160.25	473.98	160.25	473.98	1.5586	52657	983.25	10.005	1	7.2397e-24	1.4479e-23	1.3261e-20	TRUE
nonDruggable_PSMD8_19149	PSMD8	102.49	346.48	102.49	346.48	1.7475	32361	596.19	9.9926	1	8.2081e-24	1.6416e-23	1.4891e-20	TRUE
nonDruggable_C22orf42_23992	C22orf42	4.4721	47.121	4.4721	47.121	3.1365	1160.5	18.229	9.989	1	9.992e-24	1.9984e-23	1.7954e-20	TRUE
Druggable_IPO9_33568	IPO9	77.517	285.5	77.517	285.5	1.8674	23769	436.3	9.957	1	1.1752e-23	2.3504e-23	2.053e-20	TRUE
nonDruggable_RBM39_30663	RBM39	20.497	119.19	20.497	119.19	2.4831	5700.1	98.912	9.9232	1	1.6833e-23	3.3666e-23	2.9136e-20	TRUE
nonDruggable_CCT5_1744	CCT5	215.41	582.08	215.41	582.08	1.4299	71209	1369.5	9.9081	1	1.9197e-23	3.8394e-23	3.2926e-20	TRUE
nonDruggable_OR4C46_29524	OR4C46	0.37268	11.087	0.37268	11.087	3.1384	82.328	1.1758	9.881	1	3.9662e-23	7.9325e-23	6.3958e-20	TRUE
Druggable_CMA1_16499	CMA1	0.37268	11.087	0.37268	11.087	3.1384	82.328	1.1758	9.881	1	3.9662e-23	7.9325e-23	6.3958e-20	TRUE
nonDruggable_LCOR_50352	LCOR	0.37268	11.087	0.37268	11.087	3.1384	82.328	1.1758	9.881	1	3.9662e-23	7.9325e-23	6.3958e-20	TRUE
nonDruggable_OR52K2_40836	OR52K2	0	11.087	0.37268	11.087	3.1384	103.52	1.1758	9.881	1	3.9662e-23	7.9325e-23	6.3958e-20	TRUE
nonDruggable_TFEC_43489	TFEC	0.37268	11.087	0.37268	11.087	3.1384	82.328	1.1758	9.881	1	3.9662e-23	7.9325e-23	6.3958e-20	TRUE
nonDruggable_OR1L8_29442	OR1L8	0	11.087	0.37268	11.087	3.1384	103.52	1.1758	9.881	1	3.9662e-23	7.9325e-23	6.3958e-20	TRUE
nonDruggable_DGCR14_2676	DGCR14	222.12	593.17	222.12	593.17	1.4131	72827	1417.4	9.8556	1	3.2419e-23	6.4837e-23	5.5103e-20	TRUE
Druggable_COQ3_1411	COQ3	12.298	85.926	12.298	85.926	2.7085	3258.6	56.028	9.8364	1	4.129e-23	8.258e-23	6.6019e-20	TRUE
nonDruggable_ZNF25_55949	ZNF25	1.8634	27.718	1.8634	27.718	3.3262	446.74	6.9201	9.8284	1	5.5844e-23	1.1169e-22	8.6361e-20	TRUE
nonDruggable_TPRKB_55122	TPRKB	1.8634	27.718	1.8634	27.718	3.3262	446.74	6.9201	9.8284	1	5.5844e-23	1.1169e-22	8.6361e-20	TRUE
nonDruggable_OR6C4_6971	OR6C4	1.8634	27.718	1.8634	27.718	3.3262	446.74	6.9201	9.8284	1	5.5844e-23	1.1169e-22	8.6361e-20	TRUE
nonDruggable_CCDC94_13104	CCDC94	251.93	648.6	251.93	648.6	1.3608	82911	1632.4	9.818	1	4.7091e-23	9.4182e-23	7.4661e-20	TRUE
Druggable_TAS2R8_21913	TAS2R8	8.1989	66.523	8.1989	66.523	2.8759	2089.9	35.707	9.7605	1	9.0913e-23	1.8183e-22	1.3945e-19	TRUE
Druggable_RNF111_35933	RNF111	3.3541	38.805	3.3541	38.805	3.1925	812.23	13.256	9.7372	1	1.2739e-22	2.5478e-22	1.9228e-19	TRUE
nonDruggable_CACTIN_24204	CACTIN	367.83	853.72	367.83	853.72	1.2125	123120	2495.6	9.7262	1	1.1655e-22	2.3309e-22	1.7733e-19	TRUE
nonDruggable_WNT3A_44478	WNT3A	96.151	324.3	96.151	324.3	1.7435	28287	555.12	9.6834	1	1.7733e-22	3.5465e-22	2.6553e-19	TRUE
Druggable_PDHA2_12247	PDHA2	214.29	570.99	214.29	570.99	1.4097	67288	1361.6	9.6668	1	2.0851e-22	4.1703e-22	3.0977e-19	TRUE
nonDruggable_C1QBP_12554	C1QBP	16.77	102.56	16.77	102.56	2.5429	4338.3	79.11	9.645	1	2.6597e-22	5.3194e-22	3.9204e-19	TRUE
nonDruggable_SECISBP2_53648	SECISBP2	10.808	77.611	10.808	77.611	2.735	2693.1	48.532	9.5892	1	4.7259e-22	9.4518e-22	6.9119e-19	TRUE
Druggable_RNF113A_5613	RNF113A	178.14	493.38	178.14	493.38	1.4645	52775	1107	9.4749	1	1.3354e-21	2.6709e-21	1.9381e-18	TRUE
Druggable_PLEKHA1_35236	PLEKHA1	4.8448	47.121	4.8448	47.121	3.0414	1127	19.92	9.4721	1	1.5926e-21	3.1851e-21	2.2763e-18	TRUE
nonDruggable_SDHAF2_53630	SDHAF2	72.672	263.32	72.672	263.32	1.8431	19931	405.93	9.4626	1	1.5028e-21	3.0056e-21	2.1644e-18	TRUE
nonDruggable_FAM105A_25980	FAM105A	62.61	235.6	62.61	235.6	1.8952	16490	343.66	9.3318	1	5.2086e-21	1.0417e-20	7.3888e-18	TRUE
nonDruggable_CCT7_1746	CCT7	191.93	515.56	191.93	515.56	1.4209	55435	1203.4	9.3291	1	5.3408e-21	1.0682e-20	7.5197e-18	TRUE
nonDruggable_OR2A25_29452	OR2A25	7.0809	58.208	7.0809	58.208	2.8732	1608.7	30.345	9.2813	1	9.2929e-21	1.8586e-20	1.2987e-17	TRUE
Druggable_NAP1L4_11747	NAP1L4	1.118	19.403	1.118	19.403	3.268	227.37	3.938	9.214	1	2.2029e-20	4.4058e-20	2.9476e-17	TRUE
nonDruggable_GINS1_49107	GINS1	1.118	19.403	1.118	19.403	3.268	227.37	3.938	9.214	1	2.2029e-20	4.4058e-20	2.9476e-17	TRUE
nonDruggable_GAS2L3_37830	GAS2L3	1.118	19.403	1.118	19.403	3.268	227.37	3.938	9.214	1	2.2029e-20	4.4058e-20	2.9476e-17	TRUE
nonDruggable_VSNL1_10496	VSNL1	1.118	19.403	1.118	19.403	3.268	227.37	3.938	9.214	1	2.2029e-20	4.4058e-20	2.9476e-17	TRUE
nonDruggable_CSTF3_25142	CSTF3	24.224	124.73	24.224	124.73	2.3175	5809.3	119.14	9.2081	1	1.6821e-20	3.3642e-20	2.3335e-17	TRUE
Druggable_PIGA_35114	PIGA	14.162	88.698	14.162	88.698	2.5646	3286.2	65.545	9.2066	1	1.7542e-20	3.5084e-20	2.4158e-17	TRUE
Druggable_NQO2_27098	NQO2	5.5902	49.893	5.5902	49.893	2.9491	1222.3	23.345	9.1692	1	2.7197e-20	5.4394e-20	3.5388e-17	TRUE
Druggable_SGPL1_21143	SGPL1	5.5902	49.893	5.5902	49.893	2.9491	1222.3	23.345	9.1692	1	2.7197e-20	5.4394e-20	3.5388e-17	TRUE
Druggable_TAAR9_29431	TAAR9	5.5902	49.893	5.5902	49.893	2.9491	1222.3	23.345	9.1692	1	2.7197e-20	5.4394e-20	3.5388e-17	TRUE
nonDruggable_MIDN_28507	MIDN	177.77	482.29	177.77	482.29	1.4348	49138	1104.4	9.1636	1	2.5102e-20	5.0204e-20	3.3352e-17	TRUE
nonDruggable_KRTAP4-3_39068	KRTAP4-3	96.896	313.21	96.896	313.21	1.6824	25297	559.93	9.1416	1	3.0754e-20	6.1509e-20	3.9743e-17	TRUE
nonDruggable_TTI1_10291	TTI1	278.76	668.01	278.76	668.01	1.2578	79258	1828.5	9.1027	1	4.4062e-20	8.8124e-20	5.6552e-17	TRUE
nonDruggable_KRTAP25-1_50241	KRTAP25-1	3.7268	38.805	3.7268	38.805	3.074	783.22	14.896	9.0889	1	6.0051e-20	1.201e-19	7.6553e-17	TRUE
nonDruggable_KMT2C_50125	KMT2C	226.22	570.99	226.22	570.99	1.3319	62508	1446.8	9.0643	1	6.2678e-20	1.2536e-19	7.9366e-17	TRUE
Druggable_METTL14_11486	METTL14	164.35	451.8	164.35	451.8	1.4534	43845	1011.5	9.0384	1	7.9478e-20	1.5896e-19	9.9409e-17	TRUE
Druggable_CCT3_1048	CCT3	101.74	321.53	101.74	321.53	1.6504	26045	591.34	9.0383	1	7.9561e-20	1.5912e-19	9.9409e-17	TRUE
Druggable_DHPS_1767	DHPS	421.87	909.15	421.87	909.15	1.1059	122990	2910.6	9.0321	1	8.422e-20	1.6844e-19	1.0454e-16	TRUE
Druggable_APBA3_8051	APBA3	514.29	1056.1	514.29	1056.1	1.0366	151400	3635.6	8.9851	1	1.2925e-19	2.585e-19	1.5938e-16	TRUE
nonDruggable_UFD1L_33001	UFD1L	26.833	130.27	26.833	130.27	2.2377	6102.6	133.52	8.9521	1	1.7625e-19	3.525e-19	2.1593e-16	TRUE
nonDruggable_NELFB_6281	NELFB	442	936.87	442	936.87	1.0821	126670	3066.9	8.936	1	2.0171e-19	4.0341e-19	2.4552e-16	TRUE
Druggable_PSMD7_12846	PSMD7	62.237	227.29	62.237	227.29	1.852	14953	341.38	8.933	1	2.0731e-19	4.1462e-19	2.5073e-16	TRUE
Druggable_KRTCAP2_26309	KRTCAP2	12.671	80.382	12.671	80.382	2.5736	2716.8	57.919	8.8972	1	3.0091e-19	6.0182e-19	3.6161e-16	TRUE
Druggable_AP3D1_8040	AP3D1	507.59	1039.4	507.59	1039.4	1.0326	145870	3582.4	8.8858	1	3.1733e-19	6.3465e-19	3.7892e-16	TRUE
nonDruggable_FOXD4L1_15107	FOXD4L1	2.9814	33.262	2.9814	33.262	3.1052	589.1	11.635	8.877	1	4.2444e-19	8.4888e-19	4.9432e-16	TRUE
Druggable_USP41_7368	USP41	2.9814	33.262	2.9814	33.262	3.1052	589.1	11.635	8.877	1	4.2444e-19	8.4888e-19	4.9432e-16	TRUE
Druggable_SHROOM2_28735	SHROOM2	2.9814	33.262	2.9814	33.262	3.1052	589.1	11.635	8.877	1	4.2444e-19	8.4888e-19	4.9432e-16	TRUE
nonDruggable_SMG7_20266	SMG7	336.15	756.7	336.15	756.7	1.1682	91970	2255.8	8.8546	1	4.1998e-19	8.3996e-19	4.9432e-16	TRUE
Druggable_CCT2_1047	CCT2	214.29	540.5	214.29	540.5	1.3307	55954	1361.6	8.8406	1	4.7623e-19	9.5245e-19	5.5122e-16	TRUE
Druggable_NAE1_11734	NAE1	171.06	457.35	171.06	457.35	1.4135	43360	1057.8	8.8024	1	6.6975e-19	1.3395e-18	7.7049e-16	TRUE
nonDruggable_CYLC2_25263	CYLC2	2.6087	30.49	2.6087	30.49	3.1253	502.58	10.038	8.8003	1	8.5868e-19	1.7174e-18	9.7011e-16	TRUE
nonDruggable_OSGIN2_7065	OSGIN2	2.6087	30.49	2.6087	30.49	3.1253	502.58	10.038	8.8003	1	8.5868e-19	1.7174e-18	9.7011e-16	TRUE
nonDruggable_SPINK1_9120	SPINK1	7.0809	55.436	7.0809	55.436	2.804	1428.5	30.345	8.7781	1	9.2266e-19	1.8453e-18	1.0362e-15	TRUE
nonDruggable_DKKL1_47914	DKKL1	88.325	285.5	88.325	285.5	1.6814	21017	504.84	8.7754	1	8.5141e-19	1.7028e-18	9.7011e-16	TRUE
Druggable_ADAM9_30521	ADAM9	1.8634	24.946	1.8634	24.946	3.1797	350.71	6.9201	8.7747	1	1.1261e-18	2.2523e-18	1.2498e-15	TRUE
Druggable_RNF167_5641	RNF167	1.8634	24.946	1.8634	24.946	3.1797	350.71	6.9201	8.7747	1	1.1261e-18	2.2523e-18	1.2498e-15	TRUE
nonDruggable_ZNF879_56360	ZNF879	2.2361	27.718	2.2361	27.718	3.1496	423.11	8.4646	8.7585	1	1.2702e-18	2.5404e-18	1.4015e-15	TRUE
nonDruggable_IQSEC3_49842	IQSEC3	125.22	363.11	125.22	363.11	1.5284	30207	745.99	8.7097	1	1.523e-18	3.046e-18	1.6706e-15	TRUE
Druggable_HSD3B1_25801	HSD3B1	16.025	91.47	16.025	91.47	2.4413	3321.6	75.208	8.6995	1	1.7218e-18	3.4435e-18	1.8777e-15	TRUE
Druggable_SEPT3_28649	2022-09-03	14.534	85.926	14.534	85.926	2.4843	2989.3	67.466	8.6917	1	1.8569e-18	3.7139e-18	2.0135e-15	TRUE
nonDruggable_C20orf78_35249	C20orf78	9.6896	66.523	9.6896	66.523	2.6592	1936	42.987	8.6684	1	2.3556e-18	4.7113e-18	2.5252e-15	TRUE
nonDruggable_LAMA2_5144	LAMA2	23.479	116.42	23.479	116.42	2.262	4940.5	115.06	8.6641	1	2.309e-18	4.618e-18	2.4894e-15	TRUE
nonDruggable_BMP5_846	BMP5	7.8262	58.208	7.8262	58.208	2.7459	1539.2	33.91	8.6518	1	2.7827e-18	5.5654e-18	2.9661e-15	TRUE
Druggable_DDX41_9313	DDX41	53.293	199.57	53.293	199.57	1.8853	11782	287.07	8.6335	1	2.9786e-18	5.9572e-18	3.1572e-15	TRUE
nonDruggable_FRA10AC1_48934	FRA10AC1	10.435	69.295	10.435	69.295	2.62	2066.5	46.676	8.6154	1	3.7213e-18	7.4426e-18	3.9005e-15	TRUE
nonDruggable_NKAP_17759	NKAP	185.97	479.52	185.97	479.52	1.3618	45415	1161.6	8.6132	1	3.5537e-18	7.1073e-18	3.7456e-15	TRUE
nonDruggable_ZNF334_56003	ZNF334	18.634	99.785	18.634	99.785	2.3599	3808.1	88.953	8.6043	1	3.9353e-18	7.8705e-18	4.0572e-15	TRUE
nonDruggable_SH2D3C_42598	SH2D3C	18.634	99.785	18.634	99.785	2.3599	3808.1	88.953	8.6043	1	3.9353e-18	7.8705e-18	4.0572e-15	TRUE
nonDruggable_TFPT_20992	TFPT	434.54	906.38	434.54	906.38	1.0589	114990	3008.9	8.6018	1	3.9246e-18	7.8491e-18	4.0572e-15	TRUE
nonDruggable_GSDMA_38064	GSDMA	51.429	194.03	51.429	194.03	1.8952	11208	275.88	8.5852	1	4.5403e-18	9.0805e-18	4.6555e-15	TRUE
Druggable_CCT8_16233	CCT8	331.68	734.53	331.68	734.53	1.1446	84264	2222.1	8.5458	1	6.3811e-18	1.2762e-17	6.4997e-15	TRUE
nonDruggable_WDR63_55573	WDR63	65.219	227.29	65.219	227.29	1.7855	14332	359.7	8.5454	1	6.4077e-18	1.2815e-17	6.4997e-15	TRUE
Druggable_DBR1_1658	DBR1	178.51	462.89	178.51	462.89	1.3697	42645	1109.6	8.5373	1	6.8714e-18	1.3743e-17	6.9328e-15	TRUE
nonDruggable_THSD7B_32329	THSD7B	14.907	85.926	14.907	85.926	2.4501	2947.4	69.393	8.5254	1	7.9045e-18	1.5809e-17	7.9327e-15	TRUE
nonDruggable_RPRML_31023	RPRML	205.72	512.78	205.72	512.78	1.3135	49518	1300.7	8.5142	1	8.3867e-18	1.6773e-17	8.3721e-15	TRUE
Druggable_METTL3_26656	METTL3	247.09	584.85	247.09	584.85	1.2397	59609	1597.2	8.4515	1	1.4378e-17	2.8756e-17	1.4273e-14	TRUE
nonDruggable_NKAP_6366	NKAP	184.48	471.21	184.48	471.21	1.3482	43285	1151.2	8.4509	1	1.4449e-17	2.8899e-17	1.4273e-14	TRUE
Druggable_KCNC1_10926	KCNC1	45.839	177.4	45.839	177.4	1.9293	9571	242.63	8.4458	1	1.5117e-17	3.0235e-17	1.4855e-14	TRUE
nonDruggable_NELFB_40235	NELFB	29.814	133.05	29.814	133.05	2.1211	6007	150.16	8.4244	1	1.8261e-17	3.6522e-17	1.7851e-14	TRUE
nonDruggable_OR5M9_52063	OR5M9	53.666	196.8	53.666	196.8	1.8553	11251	289.31	8.4151	1	1.9649e-17	3.9299e-17	1.911e-14	TRUE
Druggable_AOC2_15612	AOC2	142.36	388.05	142.36	388.05	1.4403	32000	861.21	8.3721	1	2.8301e-17	5.6603e-17	2.7383e-14	TRUE
Druggable_TTPA_29873	TTPA	11.553	72.067	11.553	72.067	2.5412	2164.3	52.266	8.3704	1	3.039e-17	6.078e-17	2.9253e-14	TRUE
nonDruggable_CEP44_47165	CEP44	171.43	443.49	171.43	443.49	1.3661	39020	1060.4	8.3546	1	3.2824e-17	6.5648e-17	3.1436e-14	TRUE
Druggable_SMG6_13979	SMG6	439.39	898.07	439.39	898.07	1.0297	108480	3046.6	8.31	1	4.7856e-17	9.5713e-17	4.5601e-14	TRUE
nonDruggable_DNAJC17_2771	DNAJC17	174.04	446.26	174.04	446.26	1.3534	39030	1078.5	8.2892	1	5.7001e-17	1.14e-16	5.4042e-14	TRUE
nonDruggable_NACA_17582	NACA	199.76	493.38	199.76	493.38	1.3002	45237	1258.5	8.2768	1	6.3247e-17	1.2649e-16	5.9664e-14	TRUE
Druggable_ZDHHC21_15154	ZDHHC21	386.84	812.14	386.84	812.14	1.068	93478	2640.8	8.2762	1	6.3587e-17	1.2717e-16	5.9686e-14	TRUE
nonDruggable_HNRNPCL1_4348	HNRNPCL1	174.41	446.26	174.41	446.26	1.3504	38915	1081.1	8.268	1	6.8139e-17	1.3628e-16	6.364e-14	TRUE
nonDruggable_RPLP0_8347	RPLP0	35.404	146.91	35.404	146.91	2.0225	6939	181.87	8.2679	1	6.8473e-17	1.3695e-16	6.364e-14	TRUE
Druggable_DOHH_1862	DOHH	226.22	540.5	226.22	540.5	1.2529	51657	1446.8	8.2628	1	7.1177e-17	1.4235e-16	6.5828e-14	TRUE
nonDruggable_PRG4_30316	PRG4	0.74535	13.859	0.74535	13.859	3.0897	117.46	2.5193	8.262	1	1.0524e-16	2.1047e-16	9.278e-14	TRUE
nonDruggable_CSMD1_47583	CSMD1	0.74535	13.859	0.74535	13.859	3.0897	117.46	2.5193	8.262	1	1.0524e-16	2.1047e-16	9.278e-14	TRUE
Druggable_TRIM41_22211	TRIM41	0.74535	13.859	0.74535	13.859	3.0897	117.46	2.5193	8.262	1	1.0524e-16	2.1047e-16	9.278e-14	TRUE
nonDruggable_OR2D2_40711	OR2D2	0.74535	13.859	0.74535	13.859	3.0897	117.46	2.5193	8.262	1	1.0524e-16	2.1047e-16	9.278e-14	TRUE
nonDruggable_TCP1_54560	TCP1	134.16	368.65	134.16	368.65	1.4515	29174	805.88	8.2601	1	7.2801e-17	1.456e-16	6.7002e-14	TRUE
nonDruggable_TUBGCP3_21657	TUBGCP3	17.143	91.47	17.143	91.47	2.3496	3192.7	81.069	8.255	1	7.8194e-17	1.5639e-16	7.127e-14	TRUE
Druggable_TRAP1_14580	TRAP1	17.143	91.47	17.143	91.47	2.3496	3192.7	81.069	8.255	1	7.8194e-17	1.5639e-16	7.127e-14	TRUE
Druggable_SLC13A2_28783	SLC13A2	141.62	382.51	141.62	382.51	1.4271	30732	856.16	8.2327	1	9.1485e-17	1.8297e-16	8.2983e-14	TRUE
nonDruggable_IFI6_38482	IFI6	87.579	271.64	87.579	271.64	1.6219	18224	500.08	8.2307	1	9.3085e-17	1.8617e-16	8.403e-14	TRUE
Druggable_ZMYND11_22749	ZMYND11	67.827	227.29	67.827	227.29	1.7298	13807	375.81	8.2256	1	9.7123e-17	1.9425e-16	8.7258e-14	TRUE
nonDruggable_DGCR14_47887	DGCR14	89.07	274.41	89.07	274.41	1.6125	18464	509.61	8.2101	1	1.1048e-16	2.2097e-16	9.6954e-14	TRUE
nonDruggable_ZNF385B_22385	ZNF385B	207.21	504.47	207.21	504.47	1.2796	46297	1311.3	8.209	1	1.1149e-16	2.2298e-16	9.7384e-14	TRUE
Druggable_EP300_24818	EP300	417.4	856.49	417.4	856.49	1.0352	99446	2876	8.1876	1	1.3321e-16	2.6642e-16	1.1582e-13	TRUE
Druggable_MYLK2_11704	MYLK2	685.35	1263.9	685.35	1263.9	0.88205	171240	5019.4	8.1667	1	1.5852e-16	3.1703e-16	1.3719e-13	TRUE
nonDruggable_ZDHHC4_33424	ZDHHC4	141.24	379.74	141.24	379.74	1.4204	30108	853.64	8.1628	1	1.637e-16	3.2739e-16	1.4102e-13	TRUE
nonDruggable_NELFB_17674	NELFB	323.11	701.27	323.11	701.27	1.1155	74117	2157.8	8.1407	1	1.9644e-16	3.9288e-16	1.6846e-13	TRUE
nonDruggable_NELFA_28990	NELFA	207.21	501.7	207.21	501.7	1.2717	45412	1311.3	8.1325	1	2.1029e-16	4.2058e-16	1.7953e-13	TRUE
nonDruggable_KRT14_50151	KRT14	60.374	207.89	60.374	207.89	1.767	11855	329.98	8.1205	1	2.323e-16	4.646e-16	1.9742e-13	TRUE
Druggable_PSMD14_5252	PSMD14	54.784	194.03	54.784	194.03	1.8058	10600	296.05	8.0927	1	2.9207e-16	5.8414e-16	2.4711e-13	TRUE
Druggable_NAA10_11720	NAA10	153.92	401.91	153.92	401.91	1.379	32455	939.83	8.0895	1	2.9959e-16	5.9918e-16	2.5234e-13	TRUE
nonDruggable_MITD1_50948	MITD1	46.957	174.62	46.957	174.62	1.8727	8966.7	249.24	8.0866	1	3.0714e-16	6.1429e-16	2.5755e-13	TRUE
Druggable_YOD1_30265	YOD1	286.59	637.52	286.59	637.52	1.1507	63970	1886.2	8.0802	1	3.2326e-16	6.4651e-16	2.6986e-13	TRUE
Druggable_MAP2K3_3751	MAP2K3	31.305	133.05	31.305	133.05	2.0529	5796	158.55	8.08	1	3.2588e-16	6.5177e-16	2.7086e-13	TRUE
Druggable_UHRF1_7300	UHRF1	512.43	997.85	512.43	997.85	0.9601	121030	3620.8	8.0671	1	3.6007e-16	7.2015e-16	2.9796e-13	TRUE
nonDruggable_RPL26_53371	RPL26	32.423	135.82	32.423	135.82	2.0334	5974.3	164.88	8.0523	1	4.087e-16	8.174e-16	3.3672e-13	TRUE
Druggable_HMGCR_25744	HMGCR	25.715	116.42	25.715	116.42	2.1359	4646.1	127.34	8.0378	1	4.6263e-16	9.2526e-16	3.795e-13	TRUE
Druggable_DET1_16926	DET1	465.47	917.47	465.47	917.47	0.97743	105030	3250.4	7.928	1	1.1134e-15	2.2268e-15	9.0939e-13	TRUE
nonDruggable_DSCR4_14264	DSCR4	290.69	637.52	290.69	637.52	1.1303	62404	1916.5	7.9225	1	1.1641e-15	2.3282e-15	9.4669e-13	TRUE
nonDruggable_SAPCD1_19878	SAPCD1	158.39	404.68	158.39	404.68	1.3478	31938	970.46	7.9062	1	1.3267e-15	2.6534e-15	1.0743e-12	TRUE
Druggable_SLC25A12_28864	SLC25A12	97.641	285.5	97.641	285.5	1.5382	18854	564.75	7.9048	1	1.3415e-15	2.683e-15	1.0816e-12	TRUE
nonDruggable_RBM15_53048	RBM15	135.28	360.33	135.28	360.33	1.4067	26783	813.4	7.891	1	1.4987e-15	2.9974e-15	1.2032e-12	TRUE
nonDruggable_MTSS1L_6068	MTSS1L	404.73	820.45	404.73	820.45	1.0177	89055	2778.2	7.8873	1	1.5443e-15	3.0886e-15	1.2346e-12	TRUE
Druggable_PFN2_4710	PFN2	291.81	637.52	291.81	637.52	1.1248	61981	1924.7	7.88	1	1.6374e-15	3.2749e-15	1.3035e-12	TRUE
nonDruggable_EIF2S1_25751	EIF2S1	72.299	230.06	72.299	230.06	1.6564	13429	403.61	7.8527	1	2.0363e-15	4.0726e-15	1.6142e-12	TRUE
nonDruggable_FAM50A_14849	FAM50A	9.6896	60.98	9.6896	60.98	2.5356	1556.5	42.987	7.8229	1	2.7752e-15	5.5504e-15	2.1816e-12	TRUE
nonDruggable_ADAMTSL3_202	ADAMTSL3	5.2175	41.577	5.2175	41.577	2.7757	809.29	21.626	7.8187	1	3.071e-15	6.142e-15	2.3942e-12	TRUE
nonDruggable_ZNF334_11008	ZNF334	1.118	16.631	1.118	16.631	3.0573	160.11	3.938	7.8172	1	3.7856e-15	7.5712e-15	2.9034e-12	TRUE
nonDruggable_CCDC36_1630	CCDC36	1.118	16.631	1.118	16.631	3.0573	160.11	3.938	7.8172	1	3.7856e-15	7.5712e-15	2.9034e-12	TRUE
nonDruggable_PSMD3_7764	PSMD3	94.66	277.18	94.66	277.18	1.54	17802	545.5	7.8147	1	2.7542e-15	5.5084e-15	2.1742e-12	TRUE
Druggable_SLC38A5_6237	SLC38A5	17.516	88.698	17.516	88.698	2.2763	2906.4	83.033	7.8117	1	2.9006e-15	5.8012e-15	2.2708e-12	TRUE
nonDruggable_SMG7_8898	SMG7	146.83	379.74	146.83	379.74	1.3648	28595	891.55	7.8001	1	3.0925e-15	6.1849e-15	2.4011e-12	TRUE
nonDruggable_SPACA7_31693	SPACA7	48.821	174.62	48.821	174.62	1.8177	8663.5	260.31	7.7974	1	3.1641e-15	6.3282e-15	2.4466e-12	TRUE
Druggable_HDAC2_2900	HDAC2	422.99	842.63	422.99	842.63	0.99258	90611	2919.3	7.7668	1	4.026e-15	8.0521e-15	3.0753e-12	TRUE
nonDruggable_ZNF830_11349	ZNF830	264.97	587.62	264.97	587.62	1.1461	54061	1727.4	7.763	1	4.1456e-15	8.2912e-15	3.1538e-12	TRUE
Druggable_ASGR1_8176	ASGR1	261.99	582.08	261.99	582.08	1.1487	53214	1705.6	7.7504	1	4.5798e-15	9.1595e-15	3.4701e-12	TRUE
nonDruggable_CCT4_13162	CCT4	321.25	679.09	321.25	679.09	1.0776	66216	2143.9	7.7285	1	5.4401e-15	1.088e-14	4.1056e-12	TRUE
nonDruggable_HN1L_38323	HN1L	1.4907	19.403	1.4907	19.403	3.0341	209.96	5.4089	7.7018	1	9.0771e-15	1.8154e-14	6.716e-12	TRUE
nonDruggable_KIAA1586_27586	KIAA1586	1.4907	19.403	1.4907	19.403	3.0341	209.96	5.4089	7.7018	1	9.0771e-15	1.8154e-14	6.716e-12	TRUE
nonDruggable_ZNF556_11144	ZNF556	1.4907	19.403	1.4907	19.403	3.0341	209.96	5.4089	7.7018	1	9.0771e-15	1.8154e-14	6.716e-12	TRUE
nonDruggable_ZNF512_33746	ZNF512	26.087	113.64	26.087	113.64	2.0815	4306.7	129.39	7.6972	1	7.0323e-15	1.4065e-14	5.286e-12	TRUE
nonDruggable_GRAMD1C_26774	GRAMD1C	40.622	152.45	40.622	152.45	1.8824	6887.7	212.02	7.68	1	7.9744e-15	1.5949e-14	5.9704e-12	TRUE
nonDruggable_TJP3_9716	TJP3	80.498	243.92	80.498	243.92	1.5875	14327	455.1	7.6605	1	9.2635e-15	1.8527e-14	6.8271e-12	TRUE
Druggable_LIG1_3618	LIG1	239.63	540.5	239.63	540.5	1.1701	47082	1543.3	7.6587	1	9.3921e-15	1.8784e-14	6.895e-12	TRUE
nonDruggable_POU3F4_52636	POU3F4	89.815	263.32	89.815	263.32	1.5413	16089	514.38	7.6502	1	1.0031e-14	2.0061e-14	7.3352e-12	TRUE
nonDruggable_CCDC130_12988	CCDC130	459.88	889.75	459.88	889.75	0.95062	94862	3206.6	7.5912	1	1.5848e-14	3.1696e-14	1.1545e-11	TRUE
Druggable_ETNK1_32453	ETNK1	209.44	485.07	209.44	485.07	1.2077	39609	1327.1	7.5658	1	1.927e-14	3.8541e-14	1.3984e-11	TRUE
nonDruggable_ZNF223_22290	ZNF223	6.7082	47.121	6.7082	47.121	2.6422	981.64	28.578	7.5597	1	2.2569e-14	4.5138e-14	1.6314e-11	TRUE
nonDruggable_BUD31_34960	BUD31	32.796	130.27	32.796	130.27	1.9577	5272.5	166.99	7.5433	1	2.3038e-14	4.6076e-14	1.659e-11	TRUE
Druggable_LRTOMT_18870	LRTOMT	20.125	94.241	20.125	94.241	2.1727	3116.7	96.911	7.5289	1	2.6125e-14	5.225e-14	1.8742e-11	TRUE
nonDruggable_NSRP1_40476	NSRP1	56.647	188.48	56.647	188.48	1.7168	9428.9	307.32	7.5204	1	2.732e-14	5.464e-14	1.9525e-11	TRUE
nonDruggable_OSBP2_29745	OSBP2	109.19	299.36	109.19	299.36	1.4466	19182	640.01	7.5167	1	2.8085e-14	5.6171e-14	1.9996e-11	TRUE
nonDruggable_TTI1_32935	TTI1	74.163	227.29	74.163	227.29	1.6028	12595	415.25	7.5144	1	2.8599e-14	5.7199e-14	2.0285e-11	TRUE
Druggable_DHPS_16950	DHPS	307.09	645.83	307.09	645.83	1.0701	59310	2038.1	7.5034	1	3.1101e-14	6.2202e-14	2.1977e-11	TRUE
Druggable_INCENP_3202	INCENP	473.3	41.577	473.3	41.577	-3.4777	120610	3311.8	7.5019	3.1349e-14	1	6.2699e-14	2.207e-11	FALSE
nonDruggable_NKAP_40320	NKAP	102.49	285.5	102.49	285.5	1.4691	17797	596.19	7.4952	1	3.31e-14	6.6199e-14	2.3153e-11	TRUE
nonDruggable_MAML3_50735	MAML3	210.94	485.07	210.94	485.07	1.1975	39155	1337.7	7.4951	1	3.3133e-14	6.6267e-14	2.3153e-11	TRUE
Druggable_ATP10A_30968	ATP10A	39.504	146.91	39.504	146.91	1.8685	6345.8	205.52	7.4918	1	3.4063e-14	6.8125e-14	2.3714e-11	TRUE
nonDruggable_ZNF443_22423	ZNF443	61.864	199.57	61.864	199.57	1.6738	10249	339.1	7.4781	1	3.7725e-14	7.5451e-14	2.6168e-11	TRUE
Druggable_CXADR_9152	CXADR	256.03	559.91	256.03	559.91	1.1258	47892	1662.2	7.4535	1	4.5465e-14	9.093e-14	3.1421e-11	TRUE
Druggable_TERF1_37096	TERF1	5.5902	41.577	5.5902	41.577	2.6917	784.78	23.345	7.4481	1	5.4009e-14	1.0802e-13	3.6654e-11	TRUE
nonDruggable_HAX1_4166	HAX1	298.51	629.2	298.51	629.2	1.0732	56532	1974.4	7.4421	1	4.9563e-14	9.9127e-14	3.4128e-11	TRUE
Druggable_FBXO24_32567	FBXO24	53.666	180.17	53.666	180.17	1.7286	8690.9	289.31	7.4373	1	5.1421e-14	1.0284e-13	3.5279e-11	TRUE
Druggable_ZMYND11_37893	ZMYND11	103.23	285.5	103.23	285.5	1.4587	17639	601.04	7.4345	1	5.2491e-14	1.0498e-13	3.5882e-11	TRUE
Druggable_ACTR2_7741	ACTR2	37.64	141.36	37.64	141.36	1.8814	5925.8	194.73	7.4328	1	5.3365e-14	1.0673e-13	3.6348e-11	TRUE
nonDruggable_TELO2_43437	TELO2	235.16	523.87	235.16	523.87	1.1522	43304	1511.1	7.4272	1	5.5462e-14	1.1092e-13	3.7505e-11	TRUE
Druggable_SMG6_29142	SMG6	171.43	413	171.43	413	1.2636	30542	1060.4	7.4183	1	5.9317e-14	1.1863e-13	3.9969e-11	TRUE
nonDruggable_AAGAB_22791	AAGAB	4.4721	36.033	4.4721	36.033	2.7587	610.55	18.229	7.3922	1	8.4728e-14	1.6946e-13	5.6486e-11	TRUE
Druggable_MPND_34338	MPND	167.33	404.68	167.33	404.68	1.269	29497	1032	7.3883	1	7.436e-14	1.4872e-13	4.9927e-11	TRUE
nonDruggable_XAB2_22007	XAB2	52.92	177.4	52.92	177.4	1.7262	8413.1	284.83	7.3755	1	8.1914e-14	1.6383e-13	5.4804e-11	TRUE
Druggable_GPR19_33055	GPR19	23.479	102.56	23.479	102.56	2.0808	3514.2	115.06	7.3721	1	8.5221e-14	1.7044e-13	5.6615e-11	TRUE
nonDruggable_SVEP1_54367	SVEP1	39.131	144.13	39.131	144.13	1.8546	6057.9	203.36	7.3633	1	8.9983e-14	1.7997e-13	5.9569e-11	TRUE
nonDruggable_TCEB1_43380	TCEB1	97.269	271.64	97.269	271.64	1.4722	16161	562.34	7.353	1	9.6876e-14	1.9375e-13	6.3908e-11	TRUE
Druggable_STAM_36868	STAM	104.35	285.5	104.35	285.5	1.4433	17402	608.33	7.3445	1	1.0327e-13	2.0655e-13	6.789e-11	TRUE
nonDruggable_RPS15A_8363	RPS15A	6.3355	44.349	6.3355	44.349	2.6281	868	26.822	7.34	1	1.201e-13	2.4021e-13	7.8408e-11	TRUE
Druggable_SIAH1_5985	SIAH1	529.2	978.45	529.2	978.45	0.88543	103260	3754.1	7.3321	1	1.1327e-13	2.2654e-13	7.4204e-11	TRUE
Druggable_KBTBD8_18499	KBTBD8	0.37268	8.3154	0.37268	8.3154	2.7626	43.545	1.1758	7.3248	1	1.8851e-13	3.7702e-13	1.1855e-10	TRUE
nonDruggable_AC008914.1_11511	AC008914.1	0.37268	8.3154	0.37268	8.3154	2.7626	43.545	1.1758	7.3248	1	1.8851e-13	3.7702e-13	1.1855e-10	TRUE
nonDruggable_HAUS6_49338	HAUS6	0.37268	8.3154	0.37268	8.3154	2.7626	43.545	1.1758	7.3248	1	1.8851e-13	3.7702e-13	1.1855e-10	TRUE
Druggable_SLC16A4_28802	SLC16A4	0.37268	8.3154	0.37268	8.3154	2.7626	43.545	1.1758	7.3248	1	1.8851e-13	3.7702e-13	1.1855e-10	TRUE
Druggable_RRAS2_20915	RRAS2	0.37268	8.3154	0.37268	8.3154	2.7626	43.545	1.1758	7.3248	1	1.8851e-13	3.7702e-13	1.1855e-10	TRUE
nonDruggable_OR2AJ1_18146	OR2AJ1	0	8.3154	0.37268	8.3154	2.7626	56.889	1.1758	7.3248	1	1.8851e-13	3.7702e-13	1.1855e-10	TRUE
nonDruggable_LRRC8B_39399	LRRC8B	0.37268	8.3154	0.37268	8.3154	2.7626	43.545	1.1758	7.3248	1	1.8851e-13	3.7702e-13	1.1855e-10	TRUE
nonDruggable_CCNC_46952	CCNC	0.37268	8.3154	0.37268	8.3154	2.7626	43.545	1.1758	7.3248	1	1.8851e-13	3.7702e-13	1.1855e-10	TRUE
nonDruggable_CFAP61_24729	CFAP61	0.37268	8.3154	0.37268	8.3154	2.7626	43.545	1.1758	7.3248	1	1.8851e-13	3.7702e-13	1.1855e-10	TRUE
Druggable_CHST15_16434	CHST15	0.37268	8.3154	0.37268	8.3154	2.7626	43.545	1.1758	7.3248	1	1.8851e-13	3.7702e-13	1.1855e-10	TRUE
nonDruggable_TFIP11_9629	TFIP11	125.22	324.3	125.22	324.3	1.3658	20896	745.99	7.289	1	1.5618e-13	3.1237e-13	1.0161e-10	TRUE
Druggable_FBXO28_17413	FBXO28	21.988	97.013	21.988	97.013	2.0921	3167.4	106.96	7.2545	1	2.0503e-13	4.1006e-13	1.2852e-10	TRUE
nonDruggable_KIAA0319L_4814	KIAA0319L	27.951	113.64	27.951	113.64	1.9855	4087.1	139.74	7.2492	1	2.1147e-13	4.2293e-13	1.3211e-10	TRUE
nonDruggable_CLNK_36163	CLNK	125.96	324.3	125.96	324.3	1.3573	20727	750.96	7.2376	1	2.2836e-13	4.5673e-13	1.422e-10	TRUE
nonDruggable_PSMD8_7766	PSMD8	154.66	376.97	154.66	376.97	1.2798	25895	944.93	7.2319	1	2.3822e-13	4.7645e-13	1.4785e-10	TRUE
Druggable_MTHFR_34394	MTHFR	285.47	598.71	285.47	598.71	1.0659	50703	1877.9	7.2283	1	2.4457e-13	4.8915e-13	1.5129e-10	TRUE
Druggable_CLC_1274	CLC	5.2175	38.805	5.2175	38.805	2.6786	683.52	21.626	7.2226	1	2.9334e-13	5.8669e-13	1.8028e-10	TRUE
nonDruggable_AC069063.2_11542	AC069063.2	5.2175	38.805	5.2175	38.805	2.6786	683.52	21.626	7.2226	1	2.9334e-13	5.8669e-13	1.8028e-10	TRUE
Druggable_EYA3_24905	EYA3	44.721	155.22	44.721	155.22	1.7727	6658.5	236.03	7.1925	1	3.1873e-13	6.3747e-13	1.9525e-10	TRUE
nonDruggable_INSL6_16042	INSL6	112.18	296.58	112.18	296.58	1.3947	17968	659.59	7.1803	1	3.4785e-13	6.957e-13	2.1239e-10	TRUE
Druggable_PIP5K1A_20009	PIP5K1A	36.895	135.82	36.895	135.82	1.8522	5376.3	190.44	7.1684	1	3.8073e-13	7.6146e-13	2.3172e-10	TRUE
nonDruggable_TCEB3CL_54542	TCEB3CL	200.13	454.58	200.13	454.58	1.1796	33696	1261.2	7.165	1	3.8897e-13	7.7794e-13	2.3539e-10	TRUE
Druggable_GJD2_17731	GJD2	249.69	537.73	249.69	537.73	1.1036	42971	1616.1	7.1649	1	3.8926e-13	7.7852e-13	2.3539e-10	TRUE
Druggable_TRAPPC6B_29749	TRAPPC6B	57.02	182.94	57.02	182.94	1.6646	8563.6	309.57	7.1567	1	4.1356e-13	8.2713e-13	2.4929e-10	TRUE
nonDruggable_AVL9_45958	AVL9	145.72	357.56	145.72	357.56	1.2892	23532	883.96	7.1253	1	5.1911e-13	1.0382e-12	3.1191e-10	TRUE
nonDruggable_KIF15_38857	KIF15	193.05	440.72	193.05	440.72	1.1867	31939	1211.3	7.1163	1	5.5434e-13	1.1087e-12	3.3203e-10	TRUE
nonDruggable_CRNKL1_36355	CRNKL1	5.9628	41.577	5.9628	41.577	2.6123	761.36	25.077	7.1119	1	6.481e-13	1.2962e-12	3.8695e-10	TRUE
nonDruggable_TELO2_54596	TELO2	185.59	426.86	185.59	426.86	1.1972	30330	1159	7.0868	1	6.8602e-13	1.372e-12	4.083e-10	TRUE
Druggable_PSMD2_5253	PSMD2	73.045	216.2	73.045	216.2	1.5526	10964	408.26	7.085	1	6.9521e-13	1.3904e-12	4.1247e-10	TRUE
nonDruggable_DFNB59_47885	DFNB59	70.436	210.66	70.436	210.66	1.567	10532	392	7.0822	1	7.0936e-13	1.4187e-12	4.1955e-10	TRUE
nonDruggable_ZNF275_44812	ZNF275	87.952	246.69	87.952	246.69	1.4774	13400	502.46	7.0816	1	7.1235e-13	1.4247e-12	4.2e-10	TRUE
Druggable_DHPS_32107	DHPS	281	584.85	281	584.85	1.0548	47679	1845	7.074	1	7.5253e-13	1.5051e-12	4.4231e-10	TRUE
Druggable_AUH_717	AUH	459.14	859.26	459.14	859.26	0.9027	81981	3200.8	7.0724	1	7.6159e-13	1.5232e-12	4.4624e-10	TRUE
Druggable_ATPAF2_709	ATPAF2	102.11	274.41	102.11	274.41	1.4173	15713	593.76	7.0708	1	7.7037e-13	1.5407e-12	4.4999e-10	TRUE
nonDruggable_TELO2_32227	TELO2	189.32	432.4	189.32	432.4	1.1873	30768	1185.1	7.0611	1	8.2574e-13	1.6515e-12	4.8084e-10	TRUE
nonDruggable_CCDC132_24329	CCDC132	2.6087	24.946	2.6087	24.946	2.846	313.12	10.038	7.0505	1	1.1215e-12	2.2429e-12	6.4903e-10	TRUE
nonDruggable_PSMD11_19144	PSMD11	38.758	138.59	38.758	138.59	1.8119	5455.2	201.2	7.0382	1	9.7706e-13	1.9541e-12	5.6721e-10	TRUE
nonDruggable_EIF5A_25771	EIF5A	349.57	690.18	349.57	690.18	0.97935	59652	2357	7.0157	1	1.1437e-12	2.2873e-12	6.5986e-10	TRUE
nonDruggable_MUM1_40046	MUM1	81.989	232.83	81.989	232.83	1.4945	12116	464.53	6.9987	1	1.2917e-12	2.5833e-12	7.4298e-10	TRUE
Druggable_TMPRSS12_14474	TMPRSS12	10.435	58.208	10.435	58.208	2.3723	1326.9	46.676	6.9925	1	1.4411e-12	2.8821e-12	8.264e-10	TRUE
Druggable_RBBP5_28236	RBBP5	84.97	238.38	84.97	238.38	1.4774	12515	483.45	6.9769	1	1.5089e-12	3.0179e-12	8.627e-10	TRUE
Druggable_USP6_30132	USP6	99.132	266.09	99.132	266.09	1.4154	14753	574.41	6.9664	1	1.6261e-12	3.2523e-12	9.269e-10	TRUE
Druggable_SNRK_36738	SNRK	26.087	105.33	26.087	105.33	1.9728	3491.4	129.39	6.9662	1	1.6465e-12	3.2931e-12	9.357e-10	TRUE
nonDruggable_FAM72A_37474	FAM72A	130.44	324.3	130.44	324.3	1.3074	19732	780.86	6.9376	1	1.9938e-12	3.9877e-12	1.1297e-09	TRUE
nonDruggable_DOCK7_14216	DOCK7	216.53	473.98	216.53	473.98	1.1267	34380	1377.5	6.9367	1	2.0073e-12	4.0146e-12	1.1339e-09	TRUE
nonDruggable_ITSN1_27462	ITSN1	462.49	856.49	462.49	856.49	0.88757	79429	3227	6.9357	1	2.0212e-12	4.0425e-12	1.1384e-09	TRUE
nonDruggable_ZNF846_45199	ZNF846	3.7268	30.49	3.7268	30.49	2.736	439.77	14.896	6.9344	1	2.4495e-12	4.8989e-12	1.3592e-09	TRUE
nonDruggable_SNUPN_31636	SNUPN	3.7268	30.49	3.7268	30.49	2.736	439.77	14.896	6.9344	1	2.4495e-12	4.8989e-12	1.3592e-09	TRUE
nonDruggable_ZNF81_33971	ZNF81	3.7268	30.49	3.7268	30.49	2.736	439.77	14.896	6.9344	1	2.4495e-12	4.8989e-12	1.3592e-09	TRUE
nonDruggable_BLOC1S5_46075	BLOC1S5	101	268.87	101	268.87	1.4037	14901	586.5	6.9317	1	2.079e-12	4.1581e-12	1.1674e-09	TRUE
Druggable_SIAE_28737	SIAE	283.23	582.08	283.23	582.08	1.0366	46071	1861.5	6.9266	1	2.1557e-12	4.3113e-12	1.2068e-09	TRUE
Druggable_NLN_11880	NLN	31.678	119.19	31.678	119.19	1.8789	4219	160.66	6.9041	1	2.5423e-12	5.0845e-12	1.4066e-09	TRUE
Druggable_PRPF18_5199	PRPF18	413.67	781.65	413.67	781.65	0.9164	69388	2847.2	6.8962	1	2.6698e-12	5.3397e-12	1.4729e-09	TRUE
Druggable_PTGFR_28031	PTGFR	69.691	205.11	69.691	205.11	1.5438	9805.4	387.37	6.8807	1	2.9793e-12	5.9585e-12	1.6388e-09	TRUE
Druggable_SMC3_29138	SMC3	5.5902	38.805	5.5902	38.805	2.5946	661.71	23.345	6.8745	1	3.55e-12	7.1e-12	1.9302e-09	TRUE
Druggable_PAFAH1B1_12127	PAFAH1B1	12.298	63.752	12.298	63.752	2.2837	1523.3	56.028	6.874	1	3.2863e-12	6.5725e-12	1.8024e-09	TRUE
nonDruggable_CWC15_47688	CWC15	58.138	180.17	58.138	180.17	1.6152	8009.5	316.36	6.8608	1	3.426e-12	6.8521e-12	1.8736e-09	TRUE
nonDruggable_GTF2H4_15502	GTF2H4	547.46	119.19	547.46	119.19	-2.1901	103830	3899.9	6.858	3.4925e-12	1	6.985e-12	1.9044e-09	FALSE
nonDruggable_PNMA1_52580	PNMA1	23.479	97.013	23.479	97.013	2.0015	3015.9	115.06	6.8553	1	3.6107e-12	7.2215e-12	1.952e-09	TRUE
Druggable_NPR1_11920	NPR1	225.1	485.07	225.1	485.07	1.1042	35006	1438.8	6.8537	1	3.598e-12	7.196e-12	1.9507e-09	TRUE
Druggable_TNFRSF25_29667	TNFRSF25	2.2361	22.174	2.2361	22.174	2.8402	250.62	8.4646	6.8531	1	4.6395e-12	9.279e-12	2.4727e-09	TRUE
nonDruggable_KLHDC4_38912	KLHDC4	2.2361	22.174	2.2361	22.174	2.8402	250.62	8.4646	6.8531	1	4.6395e-12	9.279e-12	2.4727e-09	TRUE
Druggable_APOBEC3B_30817	APOBEC3B	242.24	512.78	242.24	512.78	1.0788	37853	1562.2	6.845	1	3.8225e-12	7.645e-12	2.0605e-09	TRUE
Druggable_DBF4_31995	DBF4	29.814	113.64	29.814	113.64	1.8955	3878.1	150.16	6.8411	1	3.9602e-12	7.9203e-12	2.1287e-09	TRUE
Druggable_RNF113A_13203	RNF113A	229.2	490.61	229.2	490.61	1.0946	35375	1468.2	6.8224	1	4.4758e-12	8.9516e-12	2.399e-09	TRUE
nonDruggable_C17orf59_12500	C17orf59	6.3355	41.577	6.3355	41.577	2.5371	738.92	26.822	6.8048	1	5.69e-12	1.138e-11	2.9738e-09	TRUE
Druggable_CXCR4_1566	CXCR4	10.808	58.208	10.808	58.208	2.3261	1299.7	48.532	6.804	1	5.4139e-12	1.0828e-11	2.8532e-09	TRUE
nonDruggable_SPATA31D1_31728	SPATA31D1	10.808	58.208	10.808	58.208	2.3261	1299.7	48.532	6.804	1	5.4139e-12	1.0828e-11	2.8532e-09	TRUE
nonDruggable_TBCB_20830	TBCB	349.2	679.09	349.2	679.09	0.95756	55892	2354.2	6.7991	1	5.2632e-12	1.0526e-11	2.7972e-09	TRUE
nonDruggable_GORASP1_15401	GORASP1	184.85	415.77	184.85	415.77	1.1651	27728	1153.8	6.7984	1	5.2904e-12	1.0581e-11	2.8038e-09	TRUE
Druggable_XRN1_7504	XRN1	233.3	496.15	233.3	496.15	1.0854	35747	1497.6	6.7923	1	5.5182e-12	1.1036e-11	2.9001e-09	TRUE
nonDruggable_TMEM236_9907	TMEM236	226.59	485.07	226.59	485.07	1.0947	34586	1449.5	6.7892	1	5.636e-12	1.1272e-11	2.9538e-09	TRUE
nonDruggable_NFIA_17707	NFIA	105.84	274.41	105.84	274.41	1.3661	14983	618.06	6.7805	1	5.9875e-12	1.1975e-11	3.1206e-09	TRUE
Druggable_GABRB3_32748	GABRB3	39.131	135.82	39.131	135.82	1.7695	5097.8	203.36	6.7802	1	6.0195e-12	1.2039e-11	3.1287e-09	TRUE
Druggable_ZADH2_22694	ZADH2	117.77	296.58	117.77	296.58	1.3252	16810	696.48	6.7757	1	6.1889e-12	1.2378e-11	3.2079e-09	TRUE
Druggable_AQP11_497	AQP11	203.48	446.26	203.48	446.26	1.1291	30578	1284.9	6.773	1	6.306e-12	1.2612e-11	3.2596e-09	TRUE
Druggable_BRD1_23609	BRD1	7.0809	44.349	7.0809	44.349	2.4885	820.83	30.345	6.7654	1	7.3788e-12	1.4758e-11	3.783e-09	TRUE
Druggable_SLC41A2_13849	SLC41A2	7.0809	44.349	7.0809	44.349	2.4885	820.83	30.345	6.7654	1	7.3788e-12	1.4758e-11	3.783e-09	TRUE
Druggable_XRN1_37821	XRN1	139.38	335.39	139.38	335.39	1.2608	20105	841.04	6.7587	1	6.9614e-12	1.3923e-11	3.5886e-09	TRUE
Druggable_ASAH1_564	ASAH1	7.8262	47.121	7.8262	47.121	2.4468	907.4	33.91	6.7479	1	8.2382e-12	1.6476e-11	4.1589e-09	TRUE
Druggable_PITPNB_35165	PITPNB	8.5716	49.893	8.5716	49.893	2.4106	998.59	37.514	6.7464	1	8.2441e-12	1.6488e-11	4.1589e-09	TRUE
nonDruggable_CASP14_46746	CASP14	131.93	321.53	131.93	321.53	1.2788	18836	790.86	6.7421	1	7.8076e-12	1.5615e-11	3.992e-09	TRUE
Druggable_ACSM3_30482	ACSM3	24.969	99.785	24.969	99.785	1.9564	3108	123.23	6.7396	1	8.0406e-12	1.6081e-11	4.1001e-09	TRUE
nonDruggable_DBNL_36573	DBNL	192.67	426.86	192.67	426.86	1.1435	28477	1208.6	6.7361	1	8.1359e-12	1.6272e-11	4.1375e-09	TRUE
Druggable_ADAMTS1_30522	ADAMTS1	73.79	210.66	73.79	210.66	1.5008	9981.1	412.92	6.7355	1	8.1722e-12	1.6344e-11	4.1448e-09	TRUE
Druggable_KSR2_33883	KSR2	272.8	557.13	272.8	557.13	1.0275	41683	1784.7	6.7304	1	8.459e-12	1.6918e-11	4.2559e-09	TRUE
Druggable_ING1_10794	ING1	358.89	690.18	358.89	690.18	0.94151	56317	2427.6	6.7239	1	8.8474e-12	1.7695e-11	4.4395e-09	TRUE
Druggable_RPS6KC1_13320	RPS6KC1	12.671	63.752	12.671	63.752	2.2438	1494.9	57.919	6.7119	1	1.009e-11	2.0179e-11	5.0494e-09	TRUE
Druggable_SEC22A_5867	SEC22A	28.323	108.1	28.323	108.1	1.8955	3512.7	141.81	6.6991	1	1.0576e-11	2.1152e-11	5.251e-09	TRUE
nonDruggable_XAB2_44500	XAB2	28.323	108.1	28.323	108.1	1.8955	3512.7	141.81	6.6991	1	1.0576e-11	2.1152e-11	5.251e-09	TRUE
Druggable_FBXO39_2238	FBXO39	28.323	108.1	28.323	108.1	1.8955	3512.7	141.81	6.6991	1	1.0576e-11	2.1152e-11	5.251e-09	TRUE
Druggable_SLCO1C1_29103	SLCO1C1	67.455	196.8	67.455	196.8	1.5308	8935.8	373.51	6.6926	1	1.0963e-11	2.1927e-11	5.429e-09	TRUE
Druggable_PIGO_12388	PIGO	3.3541	27.718	3.3541	27.718	2.7215	364.87	13.256	6.6919	1	1.3407e-11	2.6814e-11	6.4858e-09	TRUE
Druggable_B4GALT4_757	B4GALT4	3.3541	27.718	3.3541	27.718	2.7215	364.87	13.256	6.6919	1	1.3407e-11	2.6814e-11	6.4858e-09	TRUE
Druggable_NR3C2_19537	NR3C2	3.3541	27.718	3.3541	27.718	2.7215	364.87	13.256	6.6919	1	1.3407e-11	2.6814e-11	6.4858e-09	TRUE
nonDruggable_RTKN2_19801	RTKN2	3.3541	27.718	3.3541	27.718	2.7215	364.87	13.256	6.6919	1	1.3407e-11	2.6814e-11	6.4858e-09	TRUE
Druggable_COIL_31691	COIL	268.7	548.82	268.7	548.82	1.0276	40457	1754.7	6.6871	1	1.1378e-11	2.2756e-11	5.6197e-09	TRUE
Druggable_PIK3C2B_27564	PIK3C2B	20.125	85.926	20.125	85.926	2.0409	2425.5	96.911	6.6842	1	1.1854e-11	2.3707e-11	5.8392e-09	TRUE
nonDruggable_ATCAY_12086	ATCAY	167.7	382.51	167.7	382.51	1.1848	24023	1034.6	6.6781	1	1.2101e-11	2.4202e-11	5.9455e-09	TRUE
Druggable_PARP4_19756	PARP4	24.224	97.013	24.224	97.013	1.9582	2942.7	119.14	6.6687	1	1.308e-11	2.6159e-11	6.4097e-09	TRUE
nonDruggable_MYO10_40091	MYO10	1.8634	19.403	1.8634	19.403	2.833	195.13	6.9201	6.6674	1	1.7118e-11	3.4236e-11	8.1557e-09	TRUE
Druggable_BIRC5_31158	BIRC5	435.29	69.295	435.29	69.295	-2.6338	79322	3014.7	6.6657	1.3166e-11	1	2.6332e-11	6.4353e-09	FALSE
Druggable_PSMB2_20418	PSMB2	61.119	182.94	61.119	182.94	1.5661	7949.7	334.54	6.6604	1	1.3664e-11	2.7328e-11	6.5934e-09	TRUE
nonDruggable_RANBP3L_30586	RANBP3L	137.89	329.85	137.89	329.85	1.2522	19271	830.98	6.6589	1	1.3793e-11	2.7586e-11	6.6386e-09	TRUE
nonDruggable_HYPK_27196	HYPK	412.93	767.79	412.93	767.79	0.89322	64454	2841.4	6.6572	1	1.3953e-11	2.7907e-11	6.6987e-09	TRUE
nonDruggable_OLFM2_6634	OLFM2	221.37	471.21	221.37	471.21	1.0865	32296	1412.1	6.6485	1	1.4805e-11	2.961e-11	7.0896e-09	TRUE
Druggable_PRTFDC1_20395	PRTFDC1	119.63	296.58	119.63	296.58	1.3027	16435	708.82	6.6465	1	1.5009e-11	3.0017e-11	7.1688e-09	TRUE
Druggable_NME5_19473	NME5	5.2175	36.033	5.2175	36.033	2.5744	569.04	21.626	6.6266	1	1.9763e-11	3.9526e-11	9.2985e-09	TRUE
nonDruggable_EOMES_37116	EOMES	210.19	451.8	210.19	451.8	1.1003	30231	1332.4	6.6191	1	1.8064e-11	3.6129e-11	8.5849e-09	TRUE
nonDruggable_SRRM2_43075	SRRM2	185.22	410.23	185.22	410.23	1.1429	26288	1156.4	6.6167	1	1.8362e-11	3.6724e-11	8.7043e-09	TRUE
nonDruggable_ISY1_38690	ISY1	76.399	213.43	76.399	213.43	1.4701	9980.8	429.27	6.6138	1	1.873e-11	3.7459e-11	8.8564e-09	TRUE
Druggable_TINAGL1_37146	TINAGL1	162.49	371.42	162.49	371.42	1.1878	22733	998.63	6.6116	1	1.9006e-11	3.8013e-11	8.9648e-09	TRUE
nonDruggable_CLEC4G_13533	CLEC4G	357.4	681.86	357.4	681.86	0.93004	53988	2416.3	6.6008	1	2.0452e-11	4.0905e-11	9.5989e-09	TRUE
Druggable_ATP8B4_23471	ATP8B4	40.249	135.82	40.249	135.82	1.7298	4963.2	209.85	6.5973	1	2.0995e-11	4.199e-11	9.8292e-09	TRUE
nonDruggable_THOC7_32323	THOC7	23.479	94.241	23.479	94.241	1.9601	2782	115.06	6.5969	1	2.1302e-11	4.2605e-11	9.9238e-09	TRUE
Druggable_USP28_7353	USP28	55.156	169.08	55.156	169.08	1.5987	6971.8	298.3	6.5961	1	2.1115e-11	4.223e-11	9.8608e-09	TRUE
nonDruggable_SERPINB11_31319	SERPINB11	86.461	232.83	86.461	232.83	1.4188	11342	492.95	6.5926	1	2.1616e-11	4.3231e-11	1.0045e-08	TRUE
Druggable_AP1M2_30778	AP1M2	39.131	133.05	39.131	133.05	1.7399	4797.3	203.36	6.5858	1	2.269e-11	4.5379e-11	1.0518e-08	TRUE
nonDruggable_TRIM69_10163	TRIM69	89.443	238.38	89.443	238.38	1.4042	11730	511.99	6.582	1	2.3205e-11	4.641e-11	1.0731e-08	TRUE
Druggable_RP2_28445	RP2	24.597	97.013	24.597	97.013	1.937	2906.8	121.18	6.5783	1	2.4093e-11	4.8186e-11	1.1114e-08	TRUE
nonDruggable_ZNF845_56351	ZNF845	68.573	196.8	68.573	196.8	1.5074	8765.6	380.43	6.5741	1	2.4478e-11	4.8955e-11	1.1264e-08	TRUE
Druggable_TDRD10_6762	TDRD10	92.424	243.92	92.424	243.92	1.3904	12124	531.11	6.5736	1	2.4552e-11	4.9104e-11	1.1271e-08	TRUE
Druggable_P2RY13_27274	P2RY13	36.895	127.5	36.895	127.5	1.7617	4474.4	190.44	6.5659	1	2.5964e-11	5.1928e-11	1.189e-08	TRUE
nonDruggable_SSBP4_54258	SSBP4	150.56	349.25	150.56	349.25	1.2085	20586	916.93	6.5615	1	2.6643e-11	5.3285e-11	1.2171e-08	TRUE
Druggable_SLC16A9_36376	SLC16A9	86.834	232.83	86.834	232.83	1.4126	11279	495.32	6.56	1	2.6908e-11	5.3815e-11	1.2262e-08	TRUE
Druggable_APOB_472	APOB	5.9628	38.805	5.9628	38.805	2.5152	640.87	25.077	6.5584	1	3.0798e-11	6.1596e-11	1.3935e-08	TRUE
nonDruggable_NUDCD1_6554	NUDCD1	13.044	63.752	13.044	63.752	2.205	1467.2	59.816	6.5564	1	2.8885e-11	5.7769e-11	1.31e-08	TRUE
Druggable_LRP1_26431	LRP1	89.815	238.38	89.815	238.38	1.3983	11666	514.38	6.5503	1	2.871e-11	5.742e-11	1.3052e-08	TRUE
nonDruggable_FAM20A_37390	FAM20A	113.67	282.72	113.67	282.72	1.307	15006	669.41	6.5342	1	3.1982e-11	6.3964e-11	1.4435e-08	TRUE
nonDruggable_C19orf67_35160	C19orf67	163.98	371.42	163.98	371.42	1.1747	22390	1008.9	6.531	1	3.2673e-11	6.5346e-11	1.4712e-08	TRUE
Druggable_KLHL8_26275	KLHL8	8.9443	49.893	8.9443	49.893	2.3555	974.66	39.33	6.5294	1	3.5764e-11	7.1529e-11	1.599e-08	TRUE
nonDruggable_ZNF471_11086	ZNF471	14.907	69.295	14.907	69.295	2.1438	1676.2	69.393	6.529	1	3.4376e-11	6.8752e-11	1.5442e-08	TRUE
nonDruggable_CCDC186_1618	CCDC186	140.13	329.85	140.13	329.85	1.2292	18796	846.08	6.5224	1	3.4607e-11	6.9214e-11	1.5509e-08	TRUE
Druggable_NEIL3_27000	NEIL3	0.74535	11.087	0.74535	11.087	2.7919	70.777	2.5193	6.5157	1	5.3156e-11	1.0631e-10	2.2793e-08	TRUE
Druggable_PRPF19_35523	PRPF19	0.74535	11.087	0.74535	11.087	2.7919	70.777	2.5193	6.5157	1	5.3156e-11	1.0631e-10	2.2793e-08	TRUE
nonDruggable_FITM2_26371	FITM2	0.74535	11.087	0.74535	11.087	2.7919	70.777	2.5193	6.5157	1	5.3156e-11	1.0631e-10	2.2793e-08	TRUE
nonDruggable_WDR63_44420	WDR63	0.74535	11.087	0.74535	11.087	2.7919	70.777	2.5193	6.5157	1	5.3156e-11	1.0631e-10	2.2793e-08	TRUE
nonDruggable_GTF2H2_4097	GTF2H2	430.07	74.839	430.07	74.839	-2.5069	73755	2974.2	6.5137	3.6664e-11	1	7.3328e-11	1.6305e-08	FALSE
nonDruggable_ANKS3_441	ANKS3	349.2	665.23	349.2	665.23	0.92785	51213	2354.2	6.5135	1	3.6715e-11	7.3429e-11	1.6305e-08	TRUE
Druggable_ACOT9_7708	ACOT9	177.39	393.6	177.39	393.6	1.1453	24275	1101.8	6.5134	1	3.6728e-11	7.3457e-11	1.6305e-08	TRUE
nonDruggable_CWC25_2473	CWC25	252.3	515.56	252.3	515.56	1.0281	35733	1635.1	6.5104	1	3.7484e-11	7.4968e-11	1.6601e-08	TRUE
nonDruggable_FBXO47_37554	FBXO47	1.4907	16.631	1.4907	16.631	2.8235	146.64	5.4089	6.5099	1	5.085e-11	1.017e-10	2.2106e-08	TRUE
Druggable_RC3H1_28250	RC3H1	1.4907	16.631	1.4907	16.631	2.8235	146.64	5.4089	6.5099	1	5.085e-11	1.017e-10	2.2106e-08	TRUE
nonDruggable_TPX2_43969	TPX2	1.4907	16.631	1.4907	16.631	2.8235	146.64	5.4089	6.5099	1	5.085e-11	1.017e-10	2.2106e-08	TRUE
nonDruggable_BCL7B_12207	BCL7B	153.17	352.02	153.17	352.02	1.1952	20601	934.73	6.504	1	3.9109e-11	7.8219e-11	1.728e-08	TRUE
Druggable_CHRAC1_31563	CHRAC1	355.16	673.55	355.16	673.55	0.92139	51960	2399.4	6.4999	1	4.0178e-11	8.0356e-11	1.7711e-08	TRUE
nonDruggable_TIMM23B_43565	TIMM23B	4.0995	30.49	4.0995	30.49	2.6265	421.69	16.554	6.4863	1	5.2178e-11	1.0436e-10	2.2631e-08	TRUE
nonDruggable_CCDC103_46778	CCDC103	35.032	121.96	35.032	121.96	1.7708	4122.1	179.74	6.4839	1	4.4894e-11	8.9788e-11	1.9744e-08	TRUE
nonDruggable_ZNF830_45188	ZNF830	101	257.78	101	257.78	1.3432	12940	586.5	6.4739	1	4.7757e-11	9.5514e-11	2.0954e-08	TRUE
nonDruggable_C19orf84_12552	C19orf84	272.8	546.05	272.8	546.05	0.99854	38433	1784.7	6.468	1	4.9664e-11	9.9328e-11	2.174e-08	TRUE
nonDruggable_GOLGA4_26706	GOLGA4	65.591	188.48	65.591	188.48	1.5087	8052.6	362	6.4591	1	5.2691e-11	1.0538e-10	2.2793e-08	TRUE
Druggable_XRN1_22677	XRN1	113.29	279.95	113.29	279.95	1.2976	14574	666.95	6.4533	1	5.4725e-11	1.0945e-10	2.3413e-08	TRUE
nonDruggable_TMC5_43613	TMC5	49.939	155.22	49.939	155.22	1.6168	5963.9	266.97	6.4435	1	5.8425e-11	1.1685e-10	2.4939e-08	TRUE
nonDruggable_NIPAL1_40309	NIPAL1	2.9814	24.946	2.9814	24.946	2.7042	296.96	11.635	6.4393	1	7.4205e-11	1.4841e-10	3.132e-08	TRUE
nonDruggable_OR2L3_51900	OR2L3	2.9814	24.946	2.9814	24.946	2.7042	296.96	11.635	6.4393	1	7.4205e-11	1.4841e-10	3.132e-08	TRUE
nonDruggable_CREB3L3_25059	CREB3L3	428.95	778.88	428.95	778.88	0.85907	62565	2965.5	6.4258	1	6.5592e-11	1.3118e-10	2.7935e-08	TRUE
nonDruggable_HIATL1_15629	HIATL1	1.118	13.859	1.118	13.859	2.8105	105.18	3.938	6.4204	1	9.524e-11	1.9048e-10	3.9492e-08	TRUE
nonDruggable_GLB1L3_26673	GLB1L3	24.224	94.241	24.224	94.241	1.9168	2712.5	119.14	6.4147	1	7.1483e-11	1.4297e-10	3.0375e-08	TRUE
nonDruggable_TP53I13_10080	TP53I13	356.28	670.78	356.28	670.78	0.91093	50671	2407.8	6.4092	1	7.3137e-11	1.4627e-10	3.1009e-08	TRUE
Druggable_DHX8_16976	DHX8	193.05	415.77	193.05	415.77	1.1028	25693	1211.3	6.3995	1	7.7936e-11	1.5587e-10	3.2822e-08	TRUE
nonDruggable_SYNGR3_43241	SYNGR3	176.65	388.05	176.65	388.05	1.1309	23188	1096.6	6.3839	1	8.6314e-11	1.7263e-10	3.6269e-08	TRUE
Druggable_LIFR_3617	LIFR	421.13	765.02	421.13	765.02	0.85971	60429	2904.8	6.3806	1	8.8192e-11	1.7638e-10	3.6976e-08	TRUE
Druggable_PRODH2_35517	PRODH2	66.337	188.48	66.337	188.48	1.4926	7945.2	366.6	6.3795	1	8.8862e-11	1.7772e-10	3.7174e-08	TRUE
nonDruggable_KISS1_27633	KISS1	490.44	864.8	490.44	864.8	0.81701	71463	3446.8	6.3765	1	9.0597e-11	1.8119e-10	3.7816e-08	TRUE
nonDruggable_MGC50722_50917	MGC50722	185.22	401.91	185.22	401.91	1.1135	24336	1156.4	6.3722	1	9.3169e-11	1.8634e-10	3.8804e-08	TRUE
nonDruggable_TMED8_54785	TMED8	57.02	169.08	57.02	169.08	1.5516	6719.6	309.57	6.369	1	9.5199e-11	1.904e-10	3.9492e-08	TRUE
nonDruggable_PKIB_52498	PKIB	106.96	266.09	106.96	266.09	1.3069	13296	625.36	6.3636	1	9.8572e-11	1.9714e-10	4.0784e-08	TRUE
Druggable_FBXL12_24968	FBXL12	110.31	271.64	110.31	271.64	1.2924	13651	647.34	6.3406	1	1.1441e-10	2.2882e-10	4.7233e-08	TRUE
nonDruggable_OSBPL10_52157	OSBPL10	66.709	188.48	66.709	188.48	1.4846	7891.8	368.9	6.3402	1	1.148e-10	2.2959e-10	4.729e-08	TRUE
nonDruggable_C20orf144_46439	C20orf144	182.61	396.37	182.61	396.37	1.1138	23682	1138.2	6.336	1	1.1788e-10	2.3575e-10	4.8319e-08	TRUE
nonDruggable_DUOXA2_14284	DUOXA2	185.97	401.91	185.97	401.91	1.1077	24160	1161.6	6.336	1	1.179e-10	2.3579e-10	4.8319e-08	TRUE
nonDruggable_APPBP2_502	APPBP2	699.14	1153.1	699.14	1153.1	0.72101	104620	5133	6.3358	1	1.1806e-10	2.3613e-10	4.8319e-08	TRUE
nonDruggable_GTF3C2_15510	GTF3C2	481.87	113.64	481.87	113.64	-2.0745	75916	3379.2	6.3344	1.1911e-10	1	2.3823e-10	4.8644e-08	FALSE
nonDruggable_MSC_51138	MSC	159.51	357.56	159.51	357.56	1.1596	20390	978.13	6.3327	1	1.2043e-10	2.4085e-10	4.9073e-08	TRUE
nonDruggable_OR5V1_29657	OR5V1	9.3169	49.893	9.3169	49.893	2.3024	951.42	41.154	6.325	1	1.3665e-10	2.7331e-10	5.5209e-08	TRUE
nonDruggable_ANGEL1_368	ANGEL1	158.02	354.79	158.02	354.79	1.1619	20130	967.9	6.3249	1	1.2667e-10	2.5333e-10	5.1504e-08	TRUE
Druggable_ENTPD1_9638	ENTPD1	309.32	595.94	309.32	595.94	0.94382	42158	2054.8	6.3229	1	1.2834e-10	2.5669e-10	5.2074e-08	TRUE
nonDruggable_OR1A1_40664	OR1A1	30.187	108.1	30.187	108.1	1.8066	3323.2	152.25	6.3144	1	1.3661e-10	2.7322e-10	5.5209e-08	TRUE
nonDruggable_IRX2_4695	IRX2	410.32	745.62	410.32	745.62	0.86011	57447	2821.3	6.3126	1	1.3722e-10	2.7443e-10	5.5318e-08	TRUE
nonDruggable_CIB3_13463	CIB3	557.9	956.27	557.9	956.27	0.77635	80774	3983.5	6.3119	1	1.3782e-10	2.7564e-10	5.5443e-08	TRUE
Druggable_RCVRN_13097	RCVRN	178.14	388.05	178.14	388.05	1.1189	22845	1107	6.3091	1	1.4031e-10	2.8062e-10	5.6323e-08	TRUE
Druggable_DUSP22_32263	DUSP22	286.22	559.91	286.22	559.91	0.96562	38487	1883.4	6.3064	1	1.4281e-10	2.8563e-10	5.7207e-08	TRUE
nonDruggable_APPBP2_11925	APPBP2	326.47	620.88	326.47	620.88	0.9253	44441	2183	6.3015	1	1.4739e-10	2.9479e-10	5.8916e-08	TRUE
nonDruggable_CCBE1_12962	CCBE1	556.41	953.5	556.41	953.5	0.77602	80254	3971.6	6.3011	1	1.4781e-10	2.9562e-10	5.8959e-08	TRUE
Druggable_DHX8_32133	DHX8	62.982	180.17	62.982	180.17	1.5016	7318.4	345.95	6.3004	1	1.4854e-10	2.9707e-10	5.9123e-08	TRUE
Druggable_PDE5A_34965	PDE5A	20.497	83.154	20.497	83.154	1.9689	2184.1	98.912	6.3001	1	1.5174e-10	3.0347e-10	6.0143e-08	TRUE
Druggable_SOCS1_14034	SOCS1	478.15	842.63	478.15	842.63	0.81615	67739	3349.9	6.2974	1	1.5132e-10	3.0265e-10	6.0106e-08	TRUE
Druggable_EP300_2053	EP300	632.43	1058.8	632.43	1058.8	0.74257	92399	4586.1	6.2964	1	1.523e-10	3.0461e-10	6.0241e-08	TRUE
nonDruggable_C5orf28_12727	C5orf28	509.45	886.98	509.45	886.98	0.79875	72615	3597.1	6.2946	1	1.5406e-10	3.0813e-10	6.081e-08	TRUE
nonDruggable_ZNF513_44956	ZNF513	191.93	410.23	191.93	410.23	1.0919	24666	1203.4	6.2928	1	1.559e-10	3.118e-10	6.1406e-08	TRUE
nonDruggable_PCDHA11_29891	PCDHA11	121.87	291.04	121.87	291.04	1.2491	14966	723.66	6.2888	1	1.5999e-10	3.1998e-10	6.2887e-08	TRUE
nonDruggable_NUDT16L1_17953	NUDT16L1	316.03	604.25	316.03	604.25	0.93292	42608	2104.8	6.2823	1	1.6678e-10	3.3357e-10	6.5421e-08	TRUE
nonDruggable_ZNF687_11247	ZNF687	103.6	257.78	103.6	257.78	1.3068	12480	603.47	6.276	1	1.7369e-10	3.4738e-10	6.7987e-08	TRUE
Druggable_RNF148_5635	RNF148	61.864	177.4	61.864	177.4	1.5048	7115.2	339.1	6.2739	1	1.7613e-10	3.5227e-10	6.8802e-08	TRUE
nonDruggable_CCDC149_1583	CCDC149	316.4	604.25	316.4	604.25	0.93122	42494	2107.6	6.27	1	1.8047e-10	3.6094e-10	7.035e-08	TRUE
Druggable_STAT1_36877	STAT1	15.652	69.295	15.652	69.295	2.0777	1619.7	73.264	6.2671	1	1.9037e-10	3.8073e-10	7.3902e-08	TRUE
Druggable_HK1_33293	HK1	177.39	385.28	177.39	385.28	1.1146	22400	1101.8	6.2629	1	1.8893e-10	3.7786e-10	7.3496e-08	TRUE
nonDruggable_NELFE_17676	NELFE	477.77	839.86	477.77	839.86	0.81252	66839	3347	6.2587	1	1.941e-10	3.8819e-10	7.5195e-08	TRUE
Druggable_NT5C1B_11976	NT5C1B	18.634	77.611	18.634	77.611	2.0014	1941.8	88.953	6.2532	1	2.0608e-10	4.1216e-10	7.9675e-08	TRUE
nonDruggable_DENND2D_36668	DENND2D	76.026	205.11	76.026	205.11	1.42	8823.6	426.93	6.2475	1	2.0856e-10	4.1712e-10	8.0468e-08	TRUE
Druggable_DDX41_24485	DDX41	116.28	279.95	116.28	279.95	1.2604	14021	686.62	6.2464	1	2.1e-10	4.2001e-10	8.086e-08	TRUE
nonDruggable_HEY2_49390	HEY2	89.07	230.06	89.07	230.06	1.3592	10477	509.61	6.2456	1	2.1115e-10	4.223e-10	8.1135e-08	TRUE
nonDruggable_ANKRD6_11853	ANKRD6	101	252.23	101	252.23	1.312	12014	586.5	6.245	1	2.1193e-10	4.2386e-10	8.127e-08	TRUE
nonDruggable_NRCAM_17894	NRCAM	93.542	238.38	93.542	238.38	1.3402	11041	538.3	6.2425	1	2.1538e-10	4.3075e-10	8.2424e-08	TRUE
Druggable_RNF113A_20788	RNF113A	162.86	360.33	162.86	360.33	1.1409	20246	1001.2	6.241	1	2.1743e-10	4.3487e-10	8.3043e-08	TRUE
nonDruggable_FAM92B_37506	FAM92B	58.138	169.08	58.138	169.08	1.5241	6571.6	316.36	6.2374	1	2.2252e-10	4.4504e-10	8.4814e-08	TRUE
nonDruggable_PSMD12_30448	PSMD12	26.087	97.013	26.087	97.013	1.8554	2767	129.39	6.2351	1	2.2817e-10	4.5635e-10	8.6445e-08	TRUE
Druggable_MCM8_3863	MCM8	380.88	698.5	380.88	698.5	0.87321	51582	2595.1	6.2349	1	2.2608e-10	4.5217e-10	8.5998e-08	TRUE
nonDruggable_TBCB_9469	TBCB	379.01	695.72	379.01	695.72	0.87454	51291	2580.9	6.2342	1	2.271e-10	4.542e-10	8.621e-08	TRUE
nonDruggable_ZNF728_33916	ZNF728	27.205	99.785	27.205	99.785	1.8372	2892.5	135.59	6.2331	1	2.3095e-10	4.6189e-10	8.7145e-08	TRUE
nonDruggable_C19orf43_1113	C19orf43	247.09	496.15	247.09	496.15	1.0029	31940	1597.2	6.2321	1	2.3006e-10	4.6013e-10	8.6986e-08	TRUE
nonDruggable_EDIL3_2942	EDIL3	47.703	146.91	47.703	146.91	1.6026	5289.2	253.66	6.2287	1	2.3546e-10	4.7092e-10	8.8495e-08	TRUE
Druggable_DUOX1_9501	DUOX1	108.82	266.09	108.82	266.09	1.2822	12964	637.56	6.2286	1	2.3536e-10	4.7072e-10	8.8495e-08	TRUE
nonDruggable_WDFY2_33175	WDFY2	81.989	216.2	81.989	216.2	1.388	9514.8	464.53	6.2271	1	2.3761e-10	4.7521e-10	8.9123e-08	TRUE
nonDruggable_TCP1_20897	TCP1	159.88	354.79	159.88	354.79	1.1451	19730	980.69	6.2241	1	2.4223e-10	4.8447e-10	9.0679e-08	TRUE
nonDruggable_WDPCP_44387	WDPCP	59.628	171.85	59.628	171.85	1.5115	6717.4	325.44	6.2209	1	2.4731e-10	4.9461e-10	9.2394e-08	TRUE
nonDruggable_NIPBL_51492	NIPBL	207.21	432.4	207.21	432.4	1.0577	26194	1311.3	6.2189	1	2.504e-10	5.0079e-10	9.3365e-08	TRUE
nonDruggable_NELFA_51413	NELFA	228.08	465.66	228.08	465.66	1.0265	29103	1460.1	6.2176	1	2.5246e-10	5.0492e-10	9.3949e-08	TRUE
nonDruggable_HORMAD1_49538	HORMAD1	16.77	72.067	16.77	72.067	2.0397	1714.2	79.11	6.217	1	2.6112e-10	5.2224e-10	9.6598e-08	TRUE
Druggable_AASS_30359	AASS	3.7268	27.718	3.7268	27.718	2.603	348.4	14.896	6.2162	1	3.0578e-10	6.1156e-10	1.1116e-07	TRUE
nonDruggable_ICAM2_38457	ICAM2	87.952	227.29	87.952	227.29	1.3598	10234	502.46	6.216	1	2.5493e-10	5.0986e-10	9.468e-08	TRUE
nonDruggable_NELFCD_51415	NELFCD	98.387	246.69	98.387	246.69	1.3174	11557	569.58	6.2141	1	2.5814e-10	5.1628e-10	9.5685e-08	TRUE
Druggable_RAC2_35753	RAC2	238.89	482.29	238.89	482.29	1.0106	30519	1537.9	6.2068	1	2.7037e-10	5.4074e-10	9.9825e-08	TRUE
nonDruggable_METTL20_28456	METTL20	20.87	83.154	20.87	83.154	1.9441	2153	100.92	6.2001	1	2.8759e-10	5.7519e-10	1.0554e-07	TRUE
Druggable_ULK2_30055	ULK2	20.87	83.154	20.87	83.154	1.9441	2153	100.92	6.2001	1	2.8759e-10	5.7519e-10	1.0554e-07	TRUE
Druggable_TRAF5_6985	TRAF5	13.044	60.98	13.044	60.98	2.1419	1303	59.816	6.198	1	2.9963e-10	5.9927e-10	1.0956e-07	TRUE
nonDruggable_CCT4_35775	CCT4	80.871	213.43	80.871	213.43	1.3891	9282.6	457.45	6.1977	1	2.8642e-10	5.7283e-10	1.0554e-07	TRUE
nonDruggable_TMEM81_32637	TMEM81	131.18	304.9	131.18	304.9	1.2105	15739	785.86	6.1968	1	2.881e-10	5.7619e-10	1.0554e-07	TRUE
nonDruggable_KRT5_38992	KRT5	172.18	374.19	172.18	374.19	1.1154	21154	1065.6	6.1887	1	3.0334e-10	6.0668e-10	1.107e-07	TRUE
Druggable_TNIK_22098	TNIK	33.168	113.64	33.168	113.64	1.7464	3525.8	169.11	6.1884	1	3.0553e-10	6.1105e-10	1.1116e-07	TRUE
Druggable_SIN3A_28747	SIN3A	144.23	327.07	144.23	327.07	1.1757	17397	873.84	6.1855	1	3.0958e-10	6.1917e-10	1.1233e-07	TRUE
Druggable_NEDD8_26997	NEDD8	91.306	232.83	91.306	232.83	1.341	10543	523.93	6.183	1	3.1452e-10	6.2903e-10	1.139e-07	TRUE
nonDruggable_RBL1_19338	RBL1	21.988	85.926	21.988	85.926	1.9189	2263.1	106.96	6.1824	1	3.2101e-10	6.4203e-10	1.1603e-07	TRUE
nonDruggable_OR52N2_52014	OR52N2	126.71	296.58	126.71	296.58	1.2204	15061	755.94	6.1785	1	3.236e-10	6.4719e-10	1.1674e-07	TRUE
nonDruggable_C8orf82_46623	C8orf82	2.6087	22.174	2.6087	22.174	2.683	236.04	10.038	6.1756	1	4.1457e-10	8.2914e-10	1.4702e-07	TRUE
nonDruggable_CR392000.1_36321	CR392000.1	141.24	321.53	141.24	321.53	1.1811	16919	853.64	6.1705	1	3.4031e-10	6.8063e-10	1.2253e-07	TRUE
Druggable_ANO6_23178	ANO6	30.932	108.1	30.932	108.1	1.7726	3249.9	156.45	6.1695	1	3.4481e-10	6.8962e-10	1.2391e-07	TRUE
Druggable_MPND_11600	MPND	469.95	823.23	469.95	823.23	0.80748	63613	3285.5	6.1634	1	3.5601e-10	7.1201e-10	1.277e-07	TRUE
Druggable_SUDS3_14202	SUDS3	312.3	593.17	312.3	593.17	0.92331	40439	2077	6.1627	1	3.5747e-10	7.1494e-10	1.2798e-07	TRUE
Druggable_TIMM10_21991	TIMM10	25.342	94.241	25.342	94.241	1.8542	2611.2	125.28	6.1556	1	3.784e-10	7.568e-10	1.3502e-07	TRUE
nonDruggable_FPR2_3739	FPR2	151.31	338.16	151.31	338.16	1.155	18144	922.01	6.1537	1	3.7858e-10	7.5716e-10	1.3502e-07	TRUE
nonDruggable_BTNL3_23682	BTNL3	402.86	726.21	402.86	726.21	0.84851	53395	2763.8	6.1506	1	3.8604e-10	7.7209e-10	1.3742e-07	TRUE
nonDruggable_ARHGAP20_23297	ARHGAP20	272.8	532.19	272.8	532.19	0.96152	34562	1784.7	6.1399	1	4.1283e-10	8.2565e-10	1.4668e-07	TRUE
nonDruggable_RASIP1_19315	RASIP1	426.34	759.48	426.34	759.48	0.83151	56628	2945.3	6.1384	1	4.1683e-10	8.3367e-10	1.4755e-07	TRUE
Druggable_GUCY2C_18026	GUCY2C	9.6896	49.893	9.6896	49.893	2.2512	928.84	42.987	6.1318	1	4.6695e-10	9.3389e-10	1.6436e-07	TRUE
Druggable_RAB3D_12995	RAB3D	361.87	665.23	361.87	665.23	0.87658	47064	2450.3	6.1286	1	4.4342e-10	8.8683e-10	1.5667e-07	TRUE
nonDruggable_LUM_50629	LUM	14.162	63.752	14.162	63.752	2.0945	1387.3	65.545	6.1252	1	4.7166e-10	9.4333e-10	1.6571e-07	TRUE
nonDruggable_RAI14_19271	RAI14	168.45	365.88	168.45	365.88	1.1144	20203	1039.8	6.1227	1	4.6005e-10	9.201e-10	1.6224e-07	TRUE
nonDruggable_ATG9A_34725	ATG9A	76.026	202.34	76.026	202.34	1.4005	8436.4	426.93	6.1134	1	4.8785e-10	9.757e-10	1.7108e-07	TRUE
Druggable_CRAMP1L_16654	CRAMP1L	429.32	762.25	429.32	762.25	0.82673	56544	2968.4	6.1106	1	4.9637e-10	9.9274e-10	1.7375e-07	TRUE
nonDruggable_SYTL3_54414	SYTL3	44.721	138.59	44.721	138.59	1.6103	4739.2	236.03	6.11	1	4.9918e-10	9.9836e-10	1.7441e-07	TRUE
Druggable_CDS2_23915	CDS2	4.4721	30.49	4.4721	30.49	2.5247	404.7	18.229	6.0938	1	6.4684e-10	1.2937e-09	2.227e-07	TRUE
Druggable_ATP8B3_15887	ATP8B3	391.68	706.81	391.68	706.81	0.85	50718	2677.9	6.0896	1	5.6604e-10	1.1321e-09	1.974e-07	TRUE
Druggable_NADSYN1_11733	NADSYN1	115.53	274.41	115.53	274.41	1.2409	13193	681.7	6.0851	1	5.8194e-10	1.1639e-09	2.0257e-07	TRUE
nonDruggable_FSCN3_37774	FSCN3	51.429	152.45	51.429	152.45	1.5493	5460.5	275.88	6.082	1	5.9414e-10	1.1883e-09	2.0644e-07	TRUE
nonDruggable_RGPD1_53159	RGPD1	46.212	141.36	46.212	141.36	1.5923	4862	244.83	6.081	1	5.9794e-10	1.1959e-09	2.0738e-07	TRUE
nonDruggable_KLRD1_50118	KLRD1	39.876	127.5	39.876	127.5	1.6525	4145.1	207.68	6.0805	1	6.009e-10	1.2018e-09	2.0802e-07	TRUE
nonDruggable_OR10H1_51796	OR10H1	76.399	202.34	76.399	202.34	1.3935	8382.3	429.27	6.0787	1	6.0594e-10	1.2119e-09	2.0938e-07	TRUE
Druggable_UBXN6_37575	UBXN6	125.22	291.04	125.22	291.04	1.2102	14341	745.99	6.0712	1	6.3499e-10	1.27e-09	2.1902e-07	TRUE
Druggable_NUDT7_34736	NUDT7	18.261	74.839	18.261	74.839	1.9772	1783.1	86.975	6.0666	1	6.6998e-10	1.34e-09	2.2983e-07	TRUE
nonDruggable_LSR_39439	LSR	82.362	213.43	82.362	213.43	1.363	9057.5	466.89	6.0658	1	6.5655e-10	1.3131e-09	2.2563e-07	TRUE
nonDruggable_SPATA31E1_54104	SPATA31E1	65.219	180.17	65.219	180.17	1.452	7014.5	359.7	6.0609	1	6.7716e-10	1.3543e-09	2.3187e-07	TRUE
Druggable_PTER_35589	PTER	122.24	285.5	122.24	285.5	1.2171	13908	726.14	6.0585	1	6.8704e-10	1.3741e-09	2.3483e-07	TRUE
nonDruggable_SPIN3_31776	SPIN3	131.93	302.13	131.93	302.13	1.1893	15087	790.86	6.0521	1	7.1474e-10	1.4295e-09	2.4385e-07	TRUE
Druggable_PLA2G2A_4869	PLA2G2A	112.92	268.87	112.92	268.87	1.2442	12713	664.5	6.0495	1	7.2629e-10	1.4526e-09	2.4734e-07	TRUE
Druggable_TGM7_37123	TGM7	75.281	199.57	75.281	199.57	1.3947	8164.5	422.25	6.0485	1	7.3114e-10	1.4623e-09	2.4855e-07	TRUE
nonDruggable_SPINT4_43002	SPINT4	62.61	174.62	62.61	174.62	1.4652	6667.9	343.66	6.0423	1	7.5975e-10	1.5195e-09	2.5781e-07	TRUE
Druggable_RHOB_13156	RHOB	211.31	432.4	211.31	432.4	1.0295	25208	1340.4	6.039	1	7.754e-10	1.5508e-09	2.6254e-07	TRUE
nonDruggable_GPN2_15429	GPN2	363.36	63.752	363.36	63.752	-2.4924	52402	2461.6	6.0387	7.7646e-10	1	1.5529e-09	2.6254e-07	FALSE
nonDruggable_FHL1_15020	FHL1	239.63	476.75	239.63	476.75	0.98943	28928	1543.3	6.0359	1	7.9046e-10	1.5809e-09	2.6679e-07	TRUE
nonDruggable_ELMSAN1_14463	ELMSAN1	5.2175	33.262	5.2175	33.262	2.4622	465.73	21.626	6.0306	1	9.4007e-10	1.8801e-09	3.1333e-07	TRUE
Druggable_ZMYND11_30326	ZMYND11	254.17	498.93	254.17	498.93	0.97028	30789	1648.6	6.0281	1	8.296e-10	1.6592e-09	2.795e-07	TRUE
Druggable_UGT2A2_22461	UGT2A2	36.522	119.19	36.522	119.19	1.6795	3698.1	188.29	6.0243	1	8.5248e-10	1.705e-09	2.867e-07	TRUE
Druggable_RPH3A_36019	RPH3A	7.4535	41.577	7.4535	41.577	2.3324	676.67	32.122	6.0208	1	9.5835e-10	1.9167e-09	3.1727e-07	TRUE
Druggable_RERE_13120	RERE	139.01	313.21	139.01	313.21	1.1662	15782	838.52	6.0159	1	8.9418e-10	1.7884e-09	3.0019e-07	TRUE
Druggable_ACAD11_83	ACAD11	129.32	296.58	129.32	296.58	1.1912	14574	773.38	6.0146	1	9.0157e-10	1.8031e-09	3.0213e-07	TRUE
nonDruggable_BEND6_12223	BEND6	267.21	518.33	267.21	518.33	0.95328	32379	1743.8	6.0136	1	9.0732e-10	1.8146e-09	3.0345e-07	TRUE
nonDruggable_PLRG1_7458	PLRG1	67.082	182.94	67.082	182.94	1.4339	7115.8	371.2	6.0134	1	9.0872e-10	1.8174e-09	3.0345e-07	TRUE
Druggable_CRYZL1_24258	CRYZL1	10.808	52.664	10.808	52.664	2.1842	999.1	48.532	6.0083	1	9.9783e-10	1.9957e-09	3.2855e-07	TRUE
Druggable_PIGS_27557	PIGS	160.62	349.25	160.62	349.25	1.1157	18443	985.82	6.0076	1	9.4165e-10	1.8833e-09	3.1333e-07	TRUE
nonDruggable_KANK3_16171	KANK3	381.25	687.41	381.25	687.41	0.84875	47870	2598	6.0066	1	9.4721e-10	1.8944e-09	3.1463e-07	TRUE
Druggable_RAB18_28130	RAB18	5.9628	36.033	5.9628	36.033	2.4111	531.43	25.077	6.0049	1	1.0842e-09	2.1683e-09	3.5512e-07	TRUE
Druggable_SNX17_29181	SNX17	311.56	584.85	311.56	584.85	0.90641	38255	2071.5	6.0047	1	9.5853e-10	1.9171e-09	3.1727e-07	TRUE
nonDruggable_ZCCHC14_22117	ZCCHC14	83.107	213.43	83.107	213.43	1.3502	8946.4	471.62	6.001	1	9.8056e-10	1.9611e-09	3.24e-07	TRUE
nonDruggable_RBM39_19361	RBM39	169.2	363.11	169.2	363.11	1.0972	19469	1044.9	5.9988	1	9.9413e-10	1.9883e-09	3.2791e-07	TRUE
nonDruggable_MORC2_17258	MORC2	462.49	121.96	462.49	121.96	-1.9144	63967	3227	5.9946	1.0202e-09	1	2.0404e-09	3.3533e-07	FALSE
nonDruggable_DIP2C_2690	DIP2C	364.85	662.46	364.85	662.46	0.85876	45256	2472.9	5.9847	1	1.0839e-09	2.1677e-09	3.5512e-07	TRUE
nonDruggable_TMEM181_21212	TMEM181	403.24	717.9	403.24	717.9	0.83059	50521	2766.7	5.9822	1	1.1007e-09	2.2015e-09	3.5992e-07	TRUE
Druggable_COX4I2_9014	COX4I2	355.53	648.6	355.53	648.6	0.86552	43900	2402.2	5.9795	1	1.119e-09	2.2379e-09	3.6525e-07	TRUE
nonDruggable_CTC-273B12.7_47630	CTC-273B12.7	95.405	235.6	95.405	235.6	1.2953	10312	550.31	5.9764	1	1.1407e-09	2.2813e-09	3.7169e-07	TRUE
nonDruggable_LYRM9_16918	LYRM9	314.54	587.62	314.54	587.62	0.89952	38183	2093.7	5.9681	1	1.2001e-09	2.4001e-09	3.9037e-07	TRUE
Druggable_KLK13_26280	KLK13	230.69	460.12	230.69	460.12	0.99296	27088	1478.9	5.9661	1	1.2152e-09	2.4303e-09	3.946e-07	TRUE
nonDruggable_SUMF2_43191	SUMF2	223.61	449.03	223.61	449.03	1.0026	26165	1428.1	5.9652	1	1.2216e-09	2.4432e-09	3.9602e-07	TRUE
Druggable_SV2B_21819	SV2B	36.895	119.19	36.895	119.19	1.6652	3660.3	190.44	5.9633	1	1.2407e-09	2.4814e-09	4.0083e-07	TRUE
Druggable_CD79A_1087	CD79A	211.31	429.63	211.31	429.63	1.0203	24566	1340.4	5.9633	1	1.2361e-09	2.4722e-09	4.0003e-07	TRUE
Druggable_SELE_13471	SELE	433.05	759.48	433.05	759.48	0.80904	54313	2997.3	5.9623	1	1.2435e-09	2.4871e-09	4.0106e-07	TRUE
Druggable_GOLGA5_2643	GOLGA5	290.69	551.59	290.69	551.59	0.92178	34892	1916.5	5.9597	1	1.2635e-09	2.5271e-09	4.0635e-07	TRUE
Druggable_KDM4B_33774	KDM4B	166.59	357.56	166.59	357.56	1.0973	18885	1026.9	5.9596	1	1.2643e-09	2.5285e-09	4.0635e-07	TRUE
Druggable_PSMD6_12845	PSMD6	171.8	365.88	171.8	365.88	1.0862	19489	1063	5.9526	1	1.3197e-09	2.6395e-09	4.2346e-07	TRUE
Druggable_MERTK_34217	MERTK	231.06	460.12	231.06	460.12	0.99064	26997	1481.6	5.951	1	1.3326e-09	2.6652e-09	4.2686e-07	TRUE
Druggable_CDH17_16296	CDH17	10.062	49.893	10.062	49.893	2.2018	906.86	44.828	5.9489	1	1.4454e-09	2.8908e-09	4.5602e-07	TRUE
Druggable_IL6ST_25949	IL6ST	10.062	49.893	10.062	49.893	2.2018	906.86	44.828	5.9489	1	1.4454e-09	2.8908e-09	4.5602e-07	TRUE
Druggable_ERCC2_17274	ERCC2	296.65	33.262	296.65	33.262	-3.119	43282	1960.6	5.9484	1.3433e-09	1	2.6866e-09	4.2956e-07	FALSE
Druggable_ANKFY1_30745	ANKFY1	114.41	268.87	114.41	268.87	1.2254	12455	674.32	5.9479	1	1.3579e-09	2.7158e-09	4.335e-07	TRUE
nonDruggable_THBS1_43516	THBS1	30.932	105.33	30.932	105.33	1.7354	3010.8	156.45	5.9479	1	1.3671e-09	2.7342e-09	4.3495e-07	TRUE
nonDruggable_SCAF8_8531	SCAF8	185.59	388.05	185.59	388.05	1.0601	21176	1159	5.947	1	1.3656e-09	2.7312e-09	4.3495e-07	TRUE
nonDruggable_TBC1D9B_43333	TBC1D9B	201.25	413	201.25	413	1.0335	23128	1269.1	5.9442	1	1.3894e-09	2.7788e-09	4.4131e-07	TRUE
Druggable_SMYD3_29161	SMYD3	192.67	399.14	192.67	399.14	1.0469	22005	1208.6	5.9388	1	1.4356e-09	2.8712e-09	4.5523e-07	TRUE
nonDruggable_MROH2B_28614	MROH2B	215.41	435.17	215.41	435.17	1.0112	24879	1369.5	5.9384	1	1.4387e-09	2.8773e-09	4.5543e-07	TRUE
Druggable_RNF216_5659	RNF216	172.18	365.88	172.18	365.88	1.0831	19410	1065.6	5.9339	1	1.4787e-09	2.9574e-09	4.6575e-07	TRUE
nonDruggable_PNMA3_18863	PNMA3	194.54	401.91	194.54	401.91	1.043	22194	1221.8	5.9329	1	1.4886e-09	2.9772e-09	4.6809e-07	TRUE
Druggable_HUNK_25840	HUNK	3.3541	24.946	3.3541	24.946	2.5751	282.1	13.256	5.9306	1	1.8371e-09	3.6742e-09	5.6267e-07	TRUE
Druggable_DUSP1_9504	DUSP1	3.3541	24.946	3.3541	24.946	2.5751	282.1	13.256	5.9306	1	1.8371e-09	3.6742e-09	5.6267e-07	TRUE
nonDruggable_SF3A2_42555	SF3A2	3.3541	24.946	3.3541	24.946	2.5751	282.1	13.256	5.9306	1	1.8371e-09	3.6742e-09	5.6267e-07	TRUE
nonDruggable_CPLX4_36302	CPLX4	3.3541	24.946	3.3541	24.946	2.5751	282.1	13.256	5.9306	1	1.8371e-09	3.6742e-09	5.6267e-07	TRUE
nonDruggable_C17orf77_35122	C17orf77	100.62	243.92	100.62	243.92	1.2691	10753	584.08	5.9293	1	1.5216e-09	3.0432e-09	4.7767e-07	TRUE
nonDruggable_RPRM_31022	RPRM	54.038	155.22	54.038	155.22	1.5051	5458.6	291.55	5.9258	1	1.555e-09	3.11e-09	4.8734e-07	TRUE
Druggable_PIN1_27581	PIN1	329.07	607.03	329.07	607.03	0.88134	39519	2202.5	5.9225	1	1.5851e-09	3.1702e-09	4.9595e-07	TRUE
Druggable_CISH_1264	CISH	310.44	579.31	310.44	579.31	0.89786	37010	2063.1	5.9194	1	1.6159e-09	3.2318e-09	5.0475e-07	TRUE
nonDruggable_MILR1_39758	MILR1	21.988	83.154	21.988	83.154	1.8722	2062.3	106.96	5.9144	1	1.6938e-09	3.3876e-09	5.2734e-07	TRUE
nonDruggable_TSPAN9_44088	TSPAN9	21.988	83.154	21.988	83.154	1.8722	2062.3	106.96	5.9144	1	1.6938e-09	3.3876e-09	5.2734e-07	TRUE
Druggable_ACY1_30500	ACY1	55.529	157.99	55.529	157.99	1.4919	5591.7	300.55	5.9104	1	1.7081e-09	3.4161e-09	5.3091e-07	TRUE
nonDruggable_ZNF677_45079	ZNF677	33.541	110.87	33.541	110.87	1.6955	3241.2	171.23	5.9097	1	1.7229e-09	3.4458e-09	5.3464e-07	TRUE
Druggable_SERPINB1_5915	SERPINB1	88.697	221.74	88.697	221.74	1.3123	9298.8	507.22	5.9075	1	1.7363e-09	3.4725e-09	5.3735e-07	TRUE
nonDruggable_OR9I1_29726	OR9I1	182.98	382.51	182.98	382.51	1.0597	20566	1140.8	5.9074	1	1.7374e-09	3.4747e-09	5.3735e-07	TRUE
nonDruggable_FOXF2_48899	FOXF2	66.709	180.17	66.709	180.17	1.4199	6817	368.9	5.9072	1	1.7402e-09	3.4804e-09	5.3735e-07	TRUE
Druggable_ADAMTS5_30534	ADAMTS5	270.19	518.33	270.19	518.33	0.93734	31588	1765.6	5.9053	1	1.7596e-09	3.5192e-09	5.4246e-07	TRUE
nonDruggable_RP11-849H4.2_53328	RP11-849H4.2	2.2361	19.403	2.2361	19.403	2.6564	182.12	8.4646	5.9004	1	2.3281e-09	4.6561e-09	6.9062e-07	TRUE
nonDruggable_ACBD7_45406	ACBD7	2.2361	19.403	2.2361	19.403	2.6564	182.12	8.4646	5.9004	1	2.3281e-09	4.6561e-09	6.9062e-07	TRUE
nonDruggable_BCL10_774	BCL10	2.2361	19.403	2.2361	19.403	2.6564	182.12	8.4646	5.9004	1	2.3281e-09	4.6561e-09	6.9062e-07	TRUE
nonDruggable_TEX11_20949	TEX11	2.2361	19.403	2.2361	19.403	2.6564	182.12	8.4646	5.9004	1	2.3281e-09	4.6561e-09	6.9062e-07	TRUE
nonDruggable_ZXDA_11426	ZXDA	664.86	1075.5	664.86	1075.5	0.69301	85505	4851.1	5.8953	1	1.87e-09	3.74e-09	5.7182e-07	TRUE
nonDruggable_SAMD9_53548	SAMD9	9.3169	47.121	9.3169	47.121	2.2216	819.15	41.154	5.8929	1	2.0474e-09	4.0948e-09	6.2104e-07	TRUE
nonDruggable_FCRL4_37569	FCRL4	9.3169	47.121	9.3169	47.121	2.2216	819.15	41.154	5.8929	1	2.0474e-09	4.0948e-09	6.2104e-07	TRUE
nonDruggable_LCE3E_27917	LCE3E	396.9	704.04	396.9	704.04	0.82529	48122	2718	5.8913	1	1.916e-09	3.832e-09	5.8494e-07	TRUE
nonDruggable_UTS2B_33063	UTS2B	280.25	27.718	280.25	27.718	-3.2918	40540	1839.5	5.8881	1.9218e-09	1	3.8436e-09	5.8576e-07	FALSE
Druggable_CHRND_31583	CHRND	118.51	274.41	118.51	274.41	1.2044	12672	701.41	5.8864	1	1.973e-09	3.946e-09	6.004e-07	TRUE
nonDruggable_MRPL54_39905	MRPL54	117.02	271.64	117.02	271.64	1.2079	12467	691.55	5.8796	1	2.0568e-09	4.1136e-09	6.2288e-07	TRUE
nonDruggable_PACRG_7103	PACRG	110.69	260.55	110.69	260.55	1.2276	11728	649.79	5.8791	1	2.0623e-09	4.1246e-09	6.2354e-07	TRUE
Druggable_PGRMC2_19919	PGRMC2	334.29	612.57	334.29	612.57	0.87181	39593	2241.8	5.8774	1	2.0839e-09	4.1677e-09	6.2906e-07	TRUE
nonDruggable_APC2_11904	APC2	543.74	909.15	543.74	909.15	0.74055	67855	3870.1	5.8739	1	2.1284e-09	4.2568e-09	6.4148e-07	TRUE
nonDruggable_FAM153C_3290	FAM153C	347.71	631.97	347.71	631.97	0.86012	41291	2342.9	5.8728	1	2.143e-09	4.286e-09	6.4485e-07	TRUE
nonDruggable_FBN3_3534	FBN3	269.45	515.56	269.45	515.56	0.93359	31068	1760.1	5.8662	1	2.2296e-09	4.4592e-09	6.6984e-07	TRUE
nonDruggable_FAM183A_3337	FAM183A	215.41	432.4	215.41	432.4	1.002	24243	1369.5	5.8635	1	2.2654e-09	4.5308e-09	6.7857e-07	TRUE
nonDruggable_KLF4_50089	KLF4	177.02	371.42	177.02	371.42	1.0649	19529	1099.2	5.8635	1	2.2659e-09	4.5317e-09	6.7857e-07	TRUE
nonDruggable_SHBG_53790	SHBG	61.492	169.08	61.492	169.08	1.4445	6141.8	336.82	5.8623	1	2.2832e-09	4.5664e-09	6.8268e-07	TRUE
nonDruggable_PCDHGA7_18616	PCDHGA7	258.64	498.93	258.64	498.93	0.94521	29634	1681.2	5.8604	1	2.3094e-09	4.6188e-09	6.8942e-07	TRUE
nonDruggable_CHAC2_2006	CHAC2	371.19	665.23	371.19	665.23	0.84	44138	2521.2	5.8562	1	2.3678e-09	4.7355e-09	7.013e-07	TRUE
nonDruggable_RBM8A_19374	RBM8A	29.069	99.785	29.069	99.785	1.7449	2723	145.98	5.8529	1	2.4349e-09	4.8697e-09	7.2004e-07	TRUE
nonDruggable_CALB2_35488	CALB2	150.19	327.07	150.19	327.07	1.1177	16221	914.39	5.8496	1	2.4641e-09	4.9282e-09	7.2754e-07	TRUE
nonDruggable_RAB11FIP1_19235	RAB11FIP1	687.96	1103.2	687.96	1103.2	0.68048	87393	5040.9	5.8482	1	2.4848e-09	4.9695e-09	7.325e-07	TRUE
Druggable_WDR61_15055	WDR61	894.05	413	894.05	413	-1.1123	119910	6767.3	5.8477	2.4918e-09	1	4.9835e-09	7.3342e-07	FALSE
Druggable_SLC1A3_28824	SLC1A3	33.914	110.87	33.914	110.87	1.68	3205.8	173.35	5.8451	1	2.5446e-09	5.0892e-09	7.4613e-07	TRUE
Druggable_EEF2_24730	EEF2	76.026	196.8	76.026	196.8	1.3606	7689.6	426.93	5.8451	1	2.5323e-09	5.0645e-09	7.4418e-07	TRUE
nonDruggable_CADM1_12864	CADM1	427.83	745.62	427.83	745.62	0.79995	51454	2956.8	5.8441	1	2.5468e-09	5.0937e-09	7.4613e-07	TRUE
nonDruggable_MNDA_50982	MNDA	27.951	97.013	27.951	97.013	1.7594	2600.7	139.74	5.8424	1	2.5969e-09	5.1938e-09	7.5728e-07	TRUE
nonDruggable_RPA3_42183	RPA3	83.48	210.66	83.48	210.66	1.3251	8504.5	473.98	5.8416	1	2.5855e-09	5.1711e-09	7.563e-07	TRUE
Druggable_EPHA2_2062	EPHA2	8.5716	44.349	8.5716	44.349	2.2442	735.99	37.514	5.8413	1	2.8174e-09	5.6348e-09	8.1527e-07	TRUE
nonDruggable_RBM12_19342	RBM12	145.34	318.76	145.34	318.76	1.1276	15601	881.42	5.841	1	2.5937e-09	5.1874e-09	7.5728e-07	TRUE
Druggable_NOS3_27070	NOS3	50.684	146.91	50.684	146.91	1.5169	4941.4	271.42	5.8405	1	2.605e-09	5.21e-09	7.5847e-07	TRUE
nonDruggable_EBF4_48132	EBF4	170.69	360.33	170.69	360.33	1.0736	18596	1055.2	5.8381	1	2.6392e-09	5.2784e-09	7.6724e-07	TRUE
nonDruggable_SAMD3_8494	SAMD3	430.07	748.39	430.07	748.39	0.79779	51622	2974.2	5.8368	1	2.6601e-09	5.3202e-09	7.7213e-07	TRUE
nonDruggable_CATSPERD_24281	CATSPERD	485.6	826	485.6	826	0.76515	58946	3408.6	5.8304	1	2.764e-09	5.528e-09	8.0105e-07	TRUE
Druggable_CLK1_24069	CLK1	21.243	80.382	21.243	80.382	1.8714	1928	102.93	5.8293	1	2.8339e-09	5.6678e-09	8.1879e-07	TRUE
Druggable_MBD3_3833	MBD3	493.8	837.09	493.8	837.09	0.76026	59937	3473.3	5.8249	1	2.8573e-09	5.7145e-09	8.2428e-07	TRUE
Druggable_TOP2A_29703	TOP2A	174.41	365.88	174.41	365.88	1.0645	18944	1081.1	5.8232	1	2.8864e-09	5.7727e-09	8.3141e-07	TRUE
Druggable_PSMD6_35578	PSMD6	70.436	185.71	70.436	185.71	1.3861	7019	392	5.8223	1	2.9034e-09	5.8067e-09	8.3503e-07	TRUE
nonDruggable_MIR1-1HG_5805	MIR1-1HG	588.83	967.36	588.83	967.36	0.71524	72735	4232.4	5.8184	1	2.97e-09	5.94e-09	8.5289e-07	TRUE
nonDruggable_EMC7_14476	EMC7	332.43	607.03	332.43	607.03	0.86676	38543	2227.7	5.8179	1	2.9799e-09	5.9599e-09	8.5444e-07	TRUE
nonDruggable_KY_50276	KY	181.49	376.97	181.49	376.97	1.0504	19728	1130.4	5.814	1	3.0495e-09	6.0991e-09	8.7308e-07	TRUE
nonDruggable_UTP23_10419	UTP23	57.765	160.76	57.765	160.76	1.4609	5636.5	314.1	5.8117	1	3.0936e-09	6.1872e-09	8.8435e-07	TRUE
nonDruggable_ZEB1_44638	ZEB1	252.68	487.84	252.68	487.84	0.94637	28385	1637.8	5.8109	1	3.1076e-09	6.2153e-09	8.8702e-07	TRUE
Druggable_DCAF12_24427	DCAF12	39.131	121.96	39.131	121.96	1.6154	3692.3	203.36	5.8083	1	3.1647e-09	6.3295e-09	9.0195e-07	TRUE
Druggable_SRD5A3_36821	SRD5A3	4.0995	27.718	4.0995	27.718	2.4935	333.01	16.554	5.805	1	3.8167e-09	7.6334e-09	1.0684e-06	TRUE
Druggable_RAB10_20544	RAB10	4.0995	27.718	4.0995	27.718	2.4935	333.01	16.554	5.805	1	3.8167e-09	7.6334e-09	1.0684e-06	TRUE
Druggable_UBA2_7184	UBA2	232.92	457.35	232.92	457.35	0.97041	25886	1495	5.8044	1	3.2301e-09	6.4603e-09	9.192e-07	TRUE
Druggable_EFNB2_24737	EFNB2	35.404	113.64	35.404	113.64	1.655	3306.1	181.87	5.8015	1	3.3002e-09	6.6004e-09	9.3772e-07	TRUE
nonDruggable_ZCCHC14_44609	ZCCHC14	152.8	329.85	152.8	329.85	1.1051	16238	932.19	5.7988	1	3.3397e-09	6.6793e-09	9.4537e-07	TRUE
nonDruggable_MAGEA12_39516	MAGEA12	152.8	329.85	152.8	329.85	1.1051	16238	932.19	5.7988	1	3.3397e-09	6.6793e-09	9.4537e-07	TRUE
nonDruggable_SEZ6_42551	SEZ6	116.65	268.87	116.65	268.87	1.1978	12075	689.08	5.7987	1	3.3422e-09	6.6843e-09	9.4537e-07	TRUE
Druggable_SULT2B1_14214	SULT2B1	17.143	69.295	17.143	69.295	1.954	1512.3	81.069	5.7922	1	3.5754e-09	7.1507e-09	1.0053e-06	TRUE
nonDruggable_SPOCD1_31794	SPOCD1	115.16	266.09	115.16	266.09	1.2013	11875	679.24	5.7914	1	3.4903e-09	6.9806e-09	9.858e-07	TRUE
Druggable_STAT3_6556	STAT3	108.82	255.01	108.82	255.01	1.221	11154	637.56	5.7895	1	3.5304e-09	7.0608e-09	9.9457e-07	TRUE
Druggable_FBXO43_17426	FBXO43	264.23	504.47	264.23	504.47	0.93039	29599	1722	5.7894	1	3.5319e-09	7.0638e-09	9.9457e-07	TRUE
Druggable_P2RY14_27275	P2RY14	48.448	141.36	48.448	141.36	1.5256	4611	258.09	5.7836	1	3.6611e-09	7.3221e-09	1.0279e-06	TRUE
nonDruggable_AHRR_11685	AHRR	14.162	60.98	14.162	60.98	2.0314	1229	65.545	5.7829	1	3.8253e-09	7.6506e-09	1.0692e-06	TRUE
Druggable_SLC3A1_21430	SLC3A1	10.435	49.893	10.435	49.893	2.154	885.45	46.676	5.7754	1	4.0979e-09	8.1957e-09	1.137e-06	TRUE
Druggable_METTL3_11489	METTL3	335.78	609.8	335.78	609.8	0.85888	38365	2253	5.7729	1	3.8949e-09	7.7899e-09	1.0871e-06	TRUE
nonDruggable_TEX19_54617	TEX19	273.92	518.33	273.92	518.33	0.91765	30614	1792.9	5.7721	1	3.9134e-09	7.8269e-09	1.0906e-06	TRUE
Druggable_ASB5_23340	ASB5	18.261	72.067	18.261	72.067	1.9235	1604.6	86.975	5.7694	1	4.08e-09	8.1599e-09	1.1337e-06	TRUE
Druggable_UGT1A9_30036	UGT1A9	255.66	490.61	255.66	490.61	0.93767	28321	1659.5	5.7676	1	4.0197e-09	8.0394e-09	1.1186e-06	TRUE
Druggable_BIRC5_816	BIRC5	444.6	124.73	444.6	124.73	-1.8254	55992	3087.3	5.7569	4.2827e-09	1	8.5655e-09	1.1865e-06	FALSE
Druggable_ABCA4_7618	ABCA4	198.64	401.91	198.64	401.91	1.0131	21288	1250.6	5.748	1	4.5147e-09	9.0294e-09	1.249e-06	TRUE
nonDruggable_AFF1_23002	AFF1	361.5	645.83	361.5	645.83	0.83542	41261	2447.4	5.7474	1	4.5305e-09	9.0611e-09	1.2515e-06	TRUE
nonDruggable_TM4SF4_54758	TM4SF4	32.05	105.33	32.05	105.33	1.6858	2908.3	162.77	5.7437	1	4.6594e-09	9.3188e-09	1.2833e-06	TRUE
nonDruggable_SFSWAP_42566	SFSWAP	78.635	199.57	78.635	199.57	1.3326	7694.6	443.34	5.7436	1	4.634e-09	9.2681e-09	1.2782e-06	TRUE
nonDruggable_PLSCR2_52563	PLSCR2	24.969	88.698	24.969	88.698	1.7883	2220.9	123.23	5.7408	1	4.7695e-09	9.5389e-09	1.3117e-06	TRUE
Druggable_KCMF1_18500	KCMF1	15.28	63.752	15.28	63.752	1.9918	1311.8	71.326	5.7394	1	4.9246e-09	9.8493e-09	1.3524e-06	TRUE
Druggable_POLR3G_27760	POLR3G	6.3355	36.033	6.3355	36.033	2.3359	513.84	26.822	5.7344	1	5.5029e-09	1.1006e-08	1.4874e-06	TRUE
nonDruggable_ZNF560_56143	ZNF560	101.74	241.15	101.74	241.15	1.2369	10155	591.34	5.7328	1	4.9404e-09	9.8809e-09	1.3532e-06	TRUE
Druggable_ENTPD4_17231	ENTPD4	222.12	437.95	222.12	437.95	0.97625	23949	1417.4	5.7327	1	4.9418e-09	9.8836e-09	1.3532e-06	TRUE
nonDruggable_ERAL1_25872	ERAL1	348.83	626.43	348.83	626.43	0.84281	39345	2351.4	5.7248	1	5.1774e-09	1.0355e-08	1.4157e-06	TRUE
nonDruggable_HIST1H3I_4283	HIST1H3I	427.46	116.42	427.46	116.42	-1.8675	53145	2953.9	5.723	5.2336e-09	1	1.0467e-08	1.429e-06	FALSE
nonDruggable_CCL3L3_13129	CCL3L3	190.44	388.05	190.44	388.05	1.0231	20131	1192.9	5.7215	1	5.2797e-09	1.0559e-08	1.4395e-06	TRUE
nonDruggable_OR8B12_29701	OR8B12	60.001	163.54	60.001	163.54	1.4315	5682.3	327.71	5.7193	1	5.3495e-09	1.0699e-08	1.4564e-06	TRUE
nonDruggable_SSR1_31893	SSR1	121.12	274.41	121.12	274.41	1.1733	12226	718.71	5.7179	1	5.394e-09	1.0788e-08	1.4664e-06	TRUE
Druggable_TNNI2_22106	TNNI2	249.69	479.52	249.69	479.52	0.93868	27101	1616.1	5.717	1	5.4221e-09	1.0844e-08	1.4698e-06	TRUE
Druggable_GPR183_17899	GPR183	213.54	424.09	213.54	424.09	0.98648	22803	1356.3	5.717	1	5.4221e-09	1.0844e-08	1.4698e-06	TRUE
nonDruggable_TNPO3_10052	TNPO3	162.86	343.7	162.86	343.7	1.0729	16909	1001.2	5.7154	1	5.4732e-09	1.0946e-08	1.4815e-06	TRUE
nonDruggable_FAM63A_48652	FAM63A	73.045	188.48	73.045	188.48	1.3556	7023	408.26	5.7132	1	5.544e-09	1.1088e-08	1.4964e-06	TRUE
nonDruggable_TCTEX1D2_32203	TCTEX1D2	94.287	227.29	94.287	227.29	1.2605	9258.6	543.1	5.7071	1	5.7467e-09	1.1493e-08	1.5489e-06	TRUE
nonDruggable_PSMD8_30452	PSMD8	47.703	138.59	47.703	138.59	1.5191	4409.9	253.66	5.7066	1	5.7703e-09	1.1541e-08	1.553e-06	TRUE
nonDruggable_CNNM2_13603	CNNM2	979.02	485.07	979.02	485.07	-1.0117	125680	7494.6	5.7058	5.7906e-09	1	1.1581e-08	1.5563e-06	FALSE
nonDruggable_REEP6_30710	REEP6	338.02	609.8	338.02	609.8	0.84933	37724	2269.8	5.7046	1	5.8324e-09	1.1665e-08	1.5653e-06	TRUE
nonDruggable_IL32_4598	IL32	118.14	268.87	118.14	268.87	1.1796	11826	698.94	5.7012	1	5.9473e-09	1.1895e-08	1.5938e-06	TRUE
Druggable_FBXL7_2217	FBXL7	513.18	856.49	513.18	856.49	0.73785	59887	3626.7	5.7008	1	5.964e-09	1.1928e-08	1.5961e-06	TRUE
nonDruggable_ARHGEF33_23336	ARHGEF33	311.56	570.99	311.56	570.99	0.87187	34413	2071.5	5.7002	1	5.9841e-09	1.1968e-08	1.5992e-06	TRUE
Druggable_EED_32302	EED	163.23	343.7	163.23	343.7	1.0696	16836	1003.8	5.6963	1	6.1218e-09	1.2244e-08	1.6337e-06	TRUE
nonDruggable_OR2G3_40716	OR2G3	99.132	235.6	99.132	235.6	1.2406	9734.6	574.41	5.6942	1	6.1978e-09	1.2396e-08	1.6516e-06	TRUE
Druggable_KMO_18715	KMO	451.68	770.56	451.68	770.56	0.76928	51737	3142.5	5.6883	1	6.4138e-09	1.2828e-08	1.7059e-06	TRUE
Druggable_DCAF4_16849	DCAF4	346.22	620.88	346.22	620.88	0.84081	38514	2331.7	5.6882	1	6.4196e-09	1.2839e-08	1.7059e-06	TRUE
Druggable_KPNA2_11129	KPNA2	68.945	180.17	68.945	180.17	1.373	6528	382.74	5.6851	1	6.5381e-09	1.3076e-08	1.7349e-06	TRUE
nonDruggable_ZMYM4_55867	ZMYM4	225.1	440.72	225.1	440.72	0.96618	23889	1438.8	5.6845	1	6.5593e-09	1.3119e-08	1.7381e-06	TRUE
nonDruggable_CDH4_24592	CDH4	269.07	507.24	269.07	507.24	0.91216	29062	1757.4	5.6813	1	6.6846e-09	1.3369e-08	1.7688e-06	TRUE
nonDruggable_OR4D6_18221	OR4D6	212.8	421.31	212.8	421.31	0.98206	22361	1351	5.673	1	7.014e-09	1.4028e-08	1.8534e-06	TRUE
nonDruggable_AC008914.1_34141	AC008914.1	18.634	72.067	18.634	72.067	1.8959	1578.3	88.953	5.6654	1	7.5159e-09	1.5032e-08	1.9777e-06	TRUE
nonDruggable_RIMS4_42041	RIMS4	202.36	404.68	202.36	404.68	0.99629	21069	1277	5.6617	1	7.4919e-09	1.4984e-08	1.9753e-06	TRUE
nonDruggable_PAN3_18516	PAN3	110.69	255.01	110.69	255.01	1.1967	10854	649.79	5.6616	1	7.4964e-09	1.4993e-08	1.9753e-06	TRUE
Druggable_ERCC8_32435	ERCC8	104.35	243.92	104.35	243.92	1.2171	10165	608.33	5.6588	1	7.6232e-09	1.5246e-08	2.0032e-06	TRUE
nonDruggable_TRMT6_10185	TRMT6	52.175	146.91	52.175	146.91	1.4759	4773.9	280.35	5.6577	1	7.6773e-09	1.5355e-08	2.0146e-06	TRUE
nonDruggable_TARBP1_43292	TARBP1	206.09	410.23	206.09	410.23	0.98967	21441	1303.3	5.6545	1	7.8158e-09	1.5632e-08	2.0448e-06	TRUE
Druggable_ADAMTS12_15364	ADAMTS12	692.06	1094.9	692.06	1094.9	0.66101	82182	5074.7	5.6544	1	7.8185e-09	1.5637e-08	2.0448e-06	TRUE
Druggable_PNLIP_4946	PNLIP	240.38	462.89	240.38	462.89	0.9425	25409	1548.7	5.6543	1	7.825e-09	1.565e-08	2.0448e-06	TRUE
Druggable_HERC2_18109	HERC2	24.224	85.926	24.224	85.926	1.785	2081.5	119.14	5.6529	1	7.9939e-09	1.5988e-08	2.0832e-06	TRUE
nonDruggable_KRT77_50187	KRT77	84.225	207.89	84.225	207.89	1.2934	8022.6	478.71	5.6519	1	7.9357e-09	1.5871e-08	2.0709e-06	TRUE
nonDruggable_G0S2_48990	G0S2	193.79	390.82	193.79	390.82	1.0083	19995	1216.5	5.6491	1	8.064e-09	1.6128e-08	2.0985e-06	TRUE
nonDruggable_GTF2IRD1_4103	GTF2IRD1	339.88	609.8	339.88	609.8	0.84142	37194	2283.8	5.648	1	8.1163e-09	1.6233e-08	2.1092e-06	TRUE
Druggable_SLC2A9_6182	SLC2A9	301.87	554.36	301.87	554.36	0.87473	32601	1999.3	5.6468	1	8.1711e-09	1.6342e-08	2.1206e-06	TRUE
nonDruggable_FAM205A_3369	FAM205A	21.988	80.382	21.988	80.382	1.8238	1871.4	106.96	5.6464	1	8.3324e-09	1.6665e-08	2.1575e-06	TRUE
nonDruggable_PRC1_19002	PRC1	475.16	149.68	475.16	149.68	-1.66	57151	3326.5	5.6434	8.3362e-09	1	1.6672e-08	2.1575e-06	FALSE
Druggable_ALG11_15525	ALG11	268.33	504.47	268.33	504.47	0.90826	28564	1752	5.6417	1	8.4187e-09	1.6837e-08	2.1758e-06	TRUE
nonDruggable_ZNF709_45109	ZNF709	40.249	121.96	40.249	121.96	1.5757	3581.4	209.85	5.6406	1	8.4973e-09	1.6995e-08	2.1931e-06	TRUE
nonDruggable_FADD_48430	FADD	111.06	255.01	111.06	255.01	1.1919	10795	652.24	5.6364	1	8.6812e-09	1.7362e-08	2.2375e-06	TRUE
nonDruggable_MTRNR2L10_28769	MTRNR2L10	248.2	473.98	248.2	473.98	0.93054	26142	1605.3	5.635	1	8.7511e-09	1.7502e-08	2.2525e-06	TRUE
nonDruggable_ADAL_11617	ADAL	323.11	584.85	323.11	584.85	0.85405	34996	2157.8	5.6346	1	8.7733e-09	1.7547e-08	2.2551e-06	TRUE
Druggable_PDP2_4670	PDP2	33.914	108.1	33.914	108.1	1.6438	2969.9	173.35	5.6345	1	8.8202e-09	1.764e-08	2.261e-06	TRUE
nonDruggable_SEPT8_53688	2022-09-08	135.65	296.58	135.65	296.58	1.1228	13431	815.91	5.634	1	8.8063e-09	1.7613e-08	2.2605e-06	TRUE
Druggable_EHMT2_9579	EHMT2	171.43	354.79	171.43	354.79	1.045	17354	1060.4	5.6308	1	8.9692e-09	1.7938e-08	2.2961e-06	TRUE
Druggable_KCTD4_11019	KCTD4	119.26	268.87	119.26	268.87	1.1661	11641	706.35	5.6292	1	9.0525e-09	1.8105e-08	2.3143e-06	TRUE
nonDruggable_RPL36AL_42218	RPL36AL	2.9814	22.174	2.9814	22.174	2.5412	222.79	11.635	5.6267	1	1.1355e-08	2.2711e-08	2.7932e-06	TRUE
nonDruggable_MAP9_50754	MAP9	2.9814	22.174	2.9814	22.174	2.5412	222.79	11.635	5.6267	1	1.1355e-08	2.2711e-08	2.7932e-06	TRUE
nonDruggable_PIBF1_30055	PIBF1	2.9814	22.174	2.9814	22.174	2.5412	222.79	11.635	5.6267	1	1.1355e-08	2.2711e-08	2.7932e-06	TRUE
Druggable_NEDD8_4239	NEDD8	51.057	144.13	51.057	144.13	1.4792	4610	273.65	5.6266	1	9.2006e-09	1.8401e-08	2.3465e-06	TRUE
nonDruggable_TMEM237_43770	TMEM237	183.73	374.19	183.73	374.19	1.0222	18700	1146	5.6263	1	9.2034e-09	1.8407e-08	2.3465e-06	TRUE
nonDruggable_ACTL9_11600	ACTL9	442.37	753.93	442.37	753.93	0.76784	49388	3069.8	5.6233	1	9.3683e-09	1.8737e-08	2.3853e-06	TRUE
Druggable_CHD5_8789	CHD5	428.58	734.53	428.58	734.53	0.77586	47641	2962.6	5.621	1	9.4935e-09	1.8987e-08	2.4139e-06	TRUE
Druggable_UBE2Q1_29971	UBE2Q1	399.14	692.95	399.14	692.95	0.79434	43974	2735.2	5.618	1	9.6596e-09	1.9319e-08	2.4529e-06	TRUE
Druggable_ECEL1_9540	ECEL1	93.915	224.52	93.915	224.52	1.2485	8920.3	540.7	5.6166	1	9.7402e-09	1.948e-08	2.47e-06	TRUE
nonDruggable_ARVCF_34680	ARVCF	58.138	157.99	58.138	157.99	1.4268	5283.8	316.36	5.6141	1	9.8855e-09	1.9771e-08	2.5001e-06	TRUE
Druggable_DNAJC5B_24605	DNAJC5B	41.74	124.73	41.74	124.73	1.5567	3688.7	218.54	5.6139	1	9.9118e-09	1.9824e-08	2.5001e-06	TRUE
nonDruggable_LYRM2_16914	LYRM2	1.8634	16.631	1.8634	16.631	2.6223	135.19	6.9201	5.6137	1	1.3018e-08	2.6036e-08	3.1529e-06	TRUE
nonDruggable_RCE1_41926	RCE1	1.8634	16.631	1.8634	16.631	2.6223	135.19	6.9201	5.6137	1	1.3018e-08	2.6036e-08	3.1529e-06	TRUE
nonDruggable_FAM72C_14874	FAM72C	166.59	346.48	166.59	346.48	1.052	16710	1026.9	5.6136	1	9.9071e-09	1.9814e-08	2.5001e-06	TRUE
nonDruggable_KIR3DX1_4904	KIR3DX1	80.126	199.57	80.126	199.57	1.3059	7491.7	452.74	5.6136	1	9.9093e-09	1.9819e-08	2.5001e-06	TRUE
nonDruggable_C19orf10_23866	C19orf10	214.29	421.31	214.29	421.31	0.97204	22030	1361.6	5.6105	1	1.0087e-08	2.0174e-08	2.5381e-06	TRUE
Druggable_SIAH1_28738	SIAH1	72.672	185.71	72.672	185.71	1.3416	6727.3	405.93	5.6105	1	1.0089e-08	2.0179e-08	2.5381e-06	TRUE
Druggable_GCNT2_2486	GCNT2	74.163	188.48	74.163	188.48	1.334	6876.8	415.25	5.6101	1	1.0114e-08	2.0229e-08	2.541e-06	TRUE
Druggable_COMTD1_8987	COMTD1	297.4	546.05	297.4	546.05	0.87443	31615	1966.1	5.6076	1	1.0256e-08	2.0512e-08	2.5731e-06	TRUE
nonDruggable_FCRLA_14970	FCRLA	207.21	410.23	207.21	410.23	0.98191	21197	1311.3	5.6065	1	1.0323e-08	2.0647e-08	2.5844e-06	TRUE
nonDruggable_EMILIN2_3075	EMILIN2	173.67	357.56	173.67	357.56	1.0376	17448	1075.9	5.6064	1	1.0328e-08	2.0657e-08	2.5844e-06	TRUE
nonDruggable_MRPL32_5927	MRPL32	127.83	282.72	127.83	282.72	1.139	12456	763.4	5.6061	1	1.0345e-08	2.0691e-08	2.5853e-06	TRUE
nonDruggable_RAET1G_19269	RAET1G	449.08	762.25	449.08	762.25	0.76198	49886	3122.1	5.6047	1	1.0428e-08	2.0857e-08	2.6025e-06	TRUE
nonDruggable_C8orf22_12793	C8orf22	380.13	665.23	380.13	665.23	0.80574	41427	2589.4	5.6027	1	1.055e-08	2.1101e-08	2.6295e-06	TRUE
Druggable_AHCYL2_30625	AHCYL2	165.1	343.7	165.1	343.7	1.0533	16474	1016.6	5.6018	1	1.0609e-08	2.1218e-08	2.6406e-06	TRUE
Druggable_APBA3_23224	APBA3	326.09	587.62	326.09	587.62	0.84764	34929	2180.2	5.6012	1	1.0646e-08	2.1293e-08	2.6464e-06	TRUE
Druggable_KLK11_26278	KLK11	45.839	133.05	45.839	133.05	1.5169	4059.5	242.63	5.5987	1	1.0818e-08	2.1636e-08	2.6855e-06	TRUE
nonDruggable_TIGD5_9693	TIGD5	589.2	953.5	589.2	953.5	0.69354	67308	4235.4	5.5977	1	1.0861e-08	2.1722e-08	2.6928e-06	TRUE
Druggable_GARS_25226	GARS	108.45	249.46	108.45	249.46	1.1943	10361	635.12	5.5954	1	1.1005e-08	2.201e-08	2.7248e-06	TRUE
nonDruggable_PPP6R3_18969	PPP6R3	441.62	751.16	441.62	751.16	0.76496	48741	3064	5.592	1	1.1224e-08	2.2447e-08	2.7753e-06	TRUE
nonDruggable_RP11-505K9.4_8249	RP11-505K9.4	84.97	207.89	84.97	207.89	1.2808	7919.2	483.45	5.5902	1	1.134e-08	2.2681e-08	2.7932e-06	TRUE
Druggable_CXADR_31900	CXADR	168.82	349.25	168.82	349.25	1.0443	16802	1042.3	5.5885	1	1.1455e-08	2.291e-08	2.8141e-06	TRUE
nonDruggable_TNS1_32706	TNS1	193.42	388.05	193.42	388.05	1.0008	19503	1213.9	5.5863	1	1.1595e-08	2.319e-08	2.8447e-06	TRUE
Druggable_DNAH5_17013	DNAH5	643.61	1025.6	643.61	1025.6	0.67132	73925	4677.3	5.5849	1	1.1691e-08	2.3382e-08	2.8646e-06	TRUE
nonDruggable_GOLGA8A_49164	GOLGA8A	247.83	471.21	247.83	471.21	0.92426	25581	1602.6	5.5799	1	1.2036e-08	2.4072e-08	2.9453e-06	TRUE
nonDruggable_EVI5L_3199	EVI5L	386.84	673.55	386.84	673.55	0.79847	41881	2640.8	5.5793	1	1.2076e-08	2.4152e-08	2.9513e-06	TRUE
nonDruggable_CCDC124_35595	CCDC124	70.063	180.17	70.063	180.17	1.3501	6386.7	389.68	5.5776	1	1.2195e-08	2.4391e-08	2.9766e-06	TRUE
Druggable_PIGS_35127	PIGS	231.43	446.26	231.43	446.26	0.9443	23686	1484.2	5.5762	1	1.229e-08	2.4581e-08	2.9959e-06	TRUE
nonDruggable_SH2D1B_53760	SH2D1B	17.889	69.295	17.889	69.295	1.8959	1461.1	85.002	5.5758	1	1.2652e-08	2.5305e-08	3.0802e-06	TRUE
nonDruggable_RD3_30700	RD3	140.13	302.13	140.13	302.13	1.1029	13594	846.08	5.5694	1	1.2779e-08	2.5558e-08	3.1069e-06	TRUE
nonDruggable_CDH19_24586	CDH19	13.789	58.208	13.789	58.208	2.0013	1103.3	63.629	5.5685	1	1.3409e-08	2.6817e-08	3.2227e-06	TRUE
nonDruggable_CELF1_13311	CELF1	346.59	77.611	346.59	77.611	-2.1446	40795	2334.5	5.567	1.2955e-08	1	2.5911e-08	3.1458e-06	FALSE
nonDruggable_MYO1F_6143	MYO1F	696.91	1094.9	696.91	1094.9	0.65096	80186	5114.6	5.5646	1	1.3141e-08	2.6281e-08	3.1785e-06	TRUE
nonDruggable_SMIM5_20286	SMIM5	375.66	656.92	375.66	656.92	0.80465	40315	2555.3	5.564	1	1.3181e-08	2.6363e-08	3.1843e-06	TRUE
nonDruggable_WDR4_55559	WDR4	86.834	210.66	86.834	210.66	1.2689	8029.9	495.32	5.5636	1	1.3211e-08	2.6421e-08	3.1873e-06	TRUE
Druggable_RNF217_20835	RNF217	107.33	246.69	107.33	246.69	1.1931	10119	627.8	5.5619	1	1.334e-08	2.668e-08	3.2144e-06	TRUE
nonDruggable_TFAP4_43480	TFAP4	217.27	424.09	217.27	424.09	0.96164	21973	1382.8	5.5616	1	1.3366e-08	2.6732e-08	3.2166e-06	TRUE
nonDruggable_LRRIQ1_16840	LRRIQ1	20.125	74.839	20.125	74.839	1.844	1646.5	96.911	5.5579	1	1.3935e-08	2.787e-08	3.3407e-06	TRUE
Druggable_DAPK1_16832	DAPK1	291.43	534.96	291.43	534.96	0.87401	30325	1922	5.5548	1	1.3897e-08	2.7794e-08	3.3358e-06	TRUE
nonDruggable_SAP30BP_19876	SAP30BP	130.44	285.5	130.44	285.5	1.1241	12471	780.86	5.5489	1	1.4371e-08	2.8742e-08	3.4408e-06	TRUE
nonDruggable_FAM186A_26088	FAM186A	77.89	194.03	77.89	194.03	1.3058	7082.6	438.64	5.5452	1	1.4684e-08	2.9369e-08	3.5114e-06	TRUE
Druggable_NPPB_4328	NPPB	507.96	839.86	507.96	839.86	0.72431	55939	3585.3	5.5429	1	1.4871e-08	2.9743e-08	3.5516e-06	TRUE
Druggable_NEK6_4250	NEK6	660.38	1045	660.38	1045	0.66128	74918	4814.4	5.5427	1	1.489e-08	2.978e-08	3.5516e-06	TRUE
nonDruggable_C16orf45_35083	C16orf45	173.29	354.79	173.29	354.79	1.0295	16987	1073.3	5.5399	1	1.513e-08	3.026e-08	3.6043e-06	TRUE
nonDruggable_POLDIP2_41428	POLDIP2	112.55	255.01	112.55	255.01	1.1729	10559	662.04	5.5366	1	1.542e-08	3.0841e-08	3.668e-06	TRUE
Druggable_DDX31_16897	DDX31	11.926	52.664	11.926	52.664	2.0537	933.65	54.144	5.5365	1	1.6288e-08	3.2576e-08	3.8558e-06	TRUE
Druggable_AGA_23023	AGA	11.926	52.664	11.926	52.664	2.0537	933.65	54.144	5.5365	1	1.6288e-08	3.2576e-08	3.8558e-06	TRUE
Druggable_SEC61B_36198	SEC61B	362.99	637.52	362.99	637.52	0.81083	38420	2458.8	5.5364	1	1.5436e-08	3.0873e-08	3.668e-06	TRUE
Druggable_PLIN3_35239	PLIN3	203.48	401.91	203.48	401.91	0.97849	20246	1284.9	5.5358	1	1.5492e-08	3.0984e-08	3.6766e-06	TRUE
nonDruggable_ZNF436_56060	ZNF436	7.4535	38.805	7.4535	38.805	2.2353	565.56	32.122	5.5317	1	1.7507e-08	3.5015e-08	4.0931e-06	TRUE
nonDruggable_OR8H2_40950	OR8H2	14.907	60.98	14.907	60.98	1.9621	1182	69.393	5.5308	1	1.6552e-08	3.3103e-08	3.9084e-06	TRUE
nonDruggable_LEKR1_39188	LEKR1	84.225	205.11	84.225	205.11	1.2741	7656.7	478.71	5.5252	1	1.6457e-08	3.2915e-08	3.891e-06	TRUE
Druggable_SMYD3_6408	SMYD3	406.59	698.5	406.59	698.5	0.77919	43374	2792.6	5.5238	1	1.6585e-08	3.3171e-08	3.9115e-06	TRUE
nonDruggable_RTN3_53484	RTN3	61.864	163.54	61.864	163.54	1.3881	5461.7	339.1	5.5213	1	1.6833e-08	3.3667e-08	3.965e-06	TRUE
Druggable_GPLD1_2665	GPLD1	390.94	676.32	390.94	676.32	0.78921	41476	2672.2	5.5207	1	1.6884e-08	3.3767e-08	3.9719e-06	TRUE
Druggable_RNF113A_28366	RNF113A	205.72	404.68	205.72	404.68	0.97269	20349	1300.7	5.5168	1	1.7257e-08	3.4514e-08	4.0547e-06	TRUE
nonDruggable_CRNKL1_13744	CRNKL1	129.32	282.72	129.32	282.72	1.1224	12205	773.38	5.5163	1	1.7314e-08	3.4628e-08	4.063e-06	TRUE
nonDruggable_POU5F2_30234	POU5F2	309.69	559.91	309.69	559.91	0.85226	31978	2057.6	5.516	1	1.7336e-08	3.4672e-08	4.0631e-06	TRUE
Druggable_NPEPPS_27080	NPEPPS	170.31	349.25	170.31	349.25	1.0317	16513	1052.7	5.5151	1	1.7433e-08	3.4866e-08	4.0808e-06	TRUE
Druggable_PSMB11_35564	PSMB11	220.25	426.86	220.25	426.86	0.95144	21916	1404.1	5.5137	1	1.757e-08	3.514e-08	4.1026e-06	TRUE
nonDruggable_DNAJC30_47990	DNAJC30	242.24	460.12	242.24	460.12	0.92276	24336	1562.2	5.5126	1	1.768e-08	3.536e-08	4.1232e-06	TRUE
Druggable_EDAR_9548	EDAR	411.06	704.04	411.06	704.04	0.77484	43685	2827.1	5.5102	1	1.7925e-08	3.585e-08	4.1727e-06	TRUE
Druggable_USP39_14955	USP39	272.05	504.47	272.05	504.47	0.88843	27641	1779.3	5.5099	1	1.7953e-08	3.5905e-08	4.1727e-06	TRUE
nonDruggable_FCN2_14963	FCN2	477.03	795.51	477.03	795.51	0.7366	51535	3341.1	5.5098	1	1.7958e-08	3.5917e-08	4.1727e-06	TRUE
Druggable_PEBP4_35010	PEBP4	42.485	124.73	42.485	124.73	1.5317	3615.4	222.9	5.5089	1	1.8099e-08	3.6198e-08	4.2002e-06	TRUE
nonDruggable_MEX3D_5756	MEX3D	427.09	726.21	427.09	726.21	0.76447	45516	2951.1	5.5064	1	1.8317e-08	3.6633e-08	4.2455e-06	TRUE
Druggable_SLC25A23_36445	SLC25A23	231.43	443.49	231.43	443.49	0.93534	23068	1484.2	5.5043	1	1.8535e-08	3.707e-08	4.2908e-06	TRUE
nonDruggable_RPRD1A_53400	RPRD1A	39.876	119.19	39.876	119.19	1.5559	3368.9	207.68	5.5034	1	1.8675e-08	3.7349e-08	4.3138e-06	TRUE
Druggable_UBXN4_22429	UBXN4	16.025	63.752	16.025	63.752	1.9272	1263.7	75.208	5.5034	1	1.9253e-08	3.8507e-08	4.4353e-06	TRUE
nonDruggable_ZNF500_33738	ZNF500	149.82	315.99	149.82	315.99	1.0716	14275	911.85	5.5029	1	1.868e-08	3.736e-08	4.3138e-06	TRUE
Druggable_IL10RA_25902	IL10RA	181.12	365.88	181.12	365.88	1.0104	17584	1127.8	5.5017	1	1.8812e-08	3.7623e-08	4.3389e-06	TRUE
nonDruggable_ARL15_23360	ARL15	3.7268	24.946	3.7268	24.946	2.4566	268.31	14.896	5.498	1	2.3058e-08	4.6116e-08	5.1914e-06	TRUE
Druggable_DCTN6_16867	DCTN6	3.7268	24.946	3.7268	24.946	2.4566	268.31	14.896	5.498	1	2.3058e-08	4.6116e-08	5.1914e-06	TRUE
Druggable_OAZ1_4443	OAZ1	274.29	507.24	274.29	507.24	0.88456	27764	1795.7	5.4973	1	1.9282e-08	3.8563e-08	4.4364e-06	TRUE
nonDruggable_TFAP2A_54634	TFAP2A	126.34	277.18	126.34	277.18	1.1274	11804	753.45	5.4954	1	1.9492e-08	3.8984e-08	4.4794e-06	TRUE
nonDruggable_ZNF569_33791	ZNF569	43.976	127.5	43.976	127.5	1.5146	3723.6	231.64	5.488	1	2.0361e-08	4.0722e-08	4.6733e-06	TRUE
nonDruggable_TMC5_54772	TMC5	6.7082	36.033	6.7082	36.033	2.2644	496.95	28.578	5.4857	1	2.3006e-08	4.6012e-08	5.1914e-06	TRUE
nonDruggable_CCT5_46976	CCT5	169.2	346.48	169.2	346.48	1.0297	16208	1044.9	5.4843	1	2.0758e-08	4.1516e-08	4.7587e-06	TRUE
nonDruggable_OR1A2_29424	OR1A2	208.33	407.46	208.33	407.46	0.96442	20373	1319.2	5.4825	1	2.0966e-08	4.1931e-08	4.8005e-06	TRUE
nonDruggable_PLAGL1_18795	PLAGL1	254.17	476.75	254.17	476.75	0.90482	25374	1648.6	5.482	1	2.1033e-08	4.2065e-08	4.81e-06	TRUE
Druggable_RNF38_13258	RNF38	23.851	83.154	23.851	83.154	1.7597	1918.5	117.1	5.4802	1	2.1535e-08	4.307e-08	4.913e-06	TRUE
Druggable_FSHR_17529	FSHR	23.851	83.154	23.851	83.154	1.7597	1918.5	117.1	5.4802	1	2.1535e-08	4.307e-08	4.913e-06	TRUE
Druggable_SLC40A1_13847	SLC40A1	36.15	110.87	36.15	110.87	1.5904	2999.2	186.15	5.4767	1	2.1753e-08	4.3505e-08	4.9566e-06	TRUE
nonDruggable_ISY1_16113	ISY1	172.92	352.02	172.92	352.02	1.0213	16534	1070.7	5.4733	1	2.2088e-08	4.4175e-08	5.0269e-06	TRUE
nonDruggable_TRAPPC9_55150	TRAPPC9	71.181	180.17	71.181	180.17	1.3276	6247.4	396.64	5.4723	1	2.221e-08	4.4421e-08	5.0487e-06	TRUE
nonDruggable_DEFB115_36641	DEFB115	22.733	80.382	22.733	80.382	1.7778	1816.2	111	5.4718	1	2.2627e-08	4.5255e-08	5.1201e-06	TRUE
nonDruggable_OR2Z1_6811	OR2Z1	626.1	257.78	626.1	257.78	-1.277	71060	4534.5	5.4697	2.2544e-08	1	4.5088e-08	5.1127e-06	FALSE
nonDruggable_PUM1_52903	PUM1	245.22	462.89	245.22	462.89	0.91383	24278	1583.7	5.4697	1	2.2546e-08	4.5092e-08	5.1127e-06	TRUE
Druggable_RRAGA_36057	RRAGA	86.461	207.89	86.461	207.89	1.256	7715	492.95	5.469	1	2.2633e-08	4.5266e-08	5.1201e-06	TRUE
Druggable_GTF3C4_33172	GTF3C4	436.41	135.82	436.41	135.82	-1.6767	48812	3023.4	5.4666	2.2932e-08	1	4.5863e-08	5.1815e-06	FALSE
nonDruggable_ZNF175_10910	ZNF175	190.81	379.74	190.81	379.74	0.98911	18364	1195.6	5.464	1	2.3281e-08	4.6563e-08	5.2354e-06	TRUE
nonDruggable_H2AFY_38123	H2AFY	92.797	218.97	92.797	218.97	1.2297	8315.4	533.51	5.4627	1	2.3449e-08	4.6898e-08	5.2668e-06	TRUE
Druggable_SULT1E1_36943	SULT1E1	9.3169	44.349	9.3169	44.349	2.1361	697.44	41.154	5.4608	1	2.5569e-08	5.1139e-08	5.6642e-06	TRUE
nonDruggable_HIST1H2BA_4260	HIST1H2BA	171.43	349.25	171.43	349.25	1.0224	16299	1060.4	5.4606	1	2.3733e-08	4.7465e-08	5.3242e-06	TRUE
nonDruggable_ZNF573_33796	ZNF573	51.057	141.36	51.057	141.36	1.4514	4330.2	273.65	5.459	1	2.3963e-08	4.7927e-08	5.3696e-06	TRUE
nonDruggable_DAND5_36558	DAND5	162.86	335.39	162.86	335.39	1.0377	15358	1001.2	5.4526	1	2.4823e-08	4.9647e-08	5.5556e-06	TRUE
nonDruggable_TEX28_54622	TEX28	102.49	235.6	102.49	235.6	1.193	9232.5	596.19	5.4518	1	2.4926e-08	4.9852e-08	5.572e-06	TRUE
Druggable_TRHR_29760	TRHR	5.9628	33.262	5.9628	33.262	2.2988	432.9	25.077	5.4514	1	2.8301e-08	5.6602e-08	6.1943e-06	TRUE
nonDruggable_RPL36AL_19704	RPL36AL	5.9628	33.262	5.9628	33.262	2.2988	432.9	25.077	5.4514	1	2.8301e-08	5.6602e-08	6.1943e-06	TRUE
nonDruggable_TMEM131_54814	TMEM131	5.9628	33.262	5.9628	33.262	2.2988	432.9	25.077	5.4514	1	2.8301e-08	5.6602e-08	6.1943e-06	TRUE
nonDruggable_KATNAL2_16177	KATNAL2	107.33	243.92	107.33	243.92	1.1769	9709.8	627.8	5.4513	1	2.5e-08	5e-08	5.5764e-06	TRUE
nonDruggable_SH3GLB2_42615	SH3GLB2	137.15	293.81	137.15	293.81	1.0936	12706	825.95	5.4513	1	2.5005e-08	5.0009e-08	5.5764e-06	TRUE
Druggable_AQP10_15679	AQP10	189.32	376.97	189.32	376.97	0.98983	18117	1185.1	5.4508	1	2.5071e-08	5.0142e-08	5.5846e-06	TRUE
nonDruggable_ZNF442_44913	ZNF442	115.53	257.78	115.53	257.78	1.151	10513	681.7	5.4482	1	2.5445e-08	5.089e-08	5.6525e-06	TRUE
Druggable_NEDD8_34568	NEDD8	115.53	257.78	115.53	257.78	1.151	10513	681.7	5.4482	1	2.5445e-08	5.089e-08	5.6525e-06	TRUE
Druggable_ALDH1A2_15503	ALDH1A2	281.37	515.56	281.37	515.56	0.87133	28040	1847.7	5.448	1	2.5466e-08	5.0931e-08	5.6525e-06	TRUE
nonDruggable_GOLGA8A_15385	GOLGA8A	336.9	595.94	336.9	595.94	0.82098	34223	2261.4	5.4472	1	2.5579e-08	5.1157e-08	5.6642e-06	TRUE
Druggable_OGT_19638	OGT	4.4721	27.718	4.4721	27.718	2.3918	318.55	18.229	5.4446	1	3.0459e-08	6.0917e-08	6.5303e-06	TRUE
nonDruggable_OR52A5_51996	OR52A5	4.4721	27.718	4.4721	27.718	2.3918	318.55	18.229	5.4446	1	3.0459e-08	6.0917e-08	6.5303e-06	TRUE
Druggable_SLC38A9_13830	SLC38A9	4.4721	27.718	4.4721	27.718	2.3918	318.55	18.229	5.4446	1	3.0459e-08	6.0917e-08	6.5303e-06	TRUE
Druggable_PIK3R3_19994	PIK3R3	118.88	263.32	118.88	263.32	1.1407	10832	703.88	5.4442	1	2.6025e-08	5.205e-08	5.7564e-06	TRUE
nonDruggable_EIF5A_14436	EIF5A	270.19	498.93	270.19	498.93	0.8824	26765	1765.6	5.4436	1	2.611e-08	5.222e-08	5.7683e-06	TRUE
Druggable_TMEM38A_37191	TMEM38A	64.101	166.31	64.101	166.31	1.3618	5508.5	352.82	5.4414	1	2.6443e-08	5.2887e-08	5.8351e-06	TRUE
Druggable_COPS8_9000	COPS8	14.162	58.208	14.162	58.208	1.9654	1081	65.545	5.4405	1	2.7676e-08	5.5352e-08	6.0787e-06	TRUE
nonDruggable_ARFGEF1_23283	ARFGEF1	54.038	146.91	54.038	146.91	1.4262	4570.3	291.55	5.4388	1	2.6839e-08	5.3677e-08	5.9152e-06	TRUE
Druggable_TRIM68_22226	TRIM68	114.04	255.01	114.04	255.01	1.1541	10327	671.86	5.4385	1	2.6869e-08	5.3738e-08	5.9152e-06	TRUE
nonDruggable_OR5B21_18314	OR5B21	70.063	177.4	70.063	177.4	1.3279	6059.4	389.68	5.4372	1	2.707e-08	5.4139e-08	5.9525e-06	TRUE
nonDruggable_FSTL4_48975	FSTL4	83.852	202.34	83.852	202.34	1.2609	7349.1	476.35	5.429	1	2.834e-08	5.668e-08	6.1957e-06	TRUE
Druggable_RHBDL2_28310	RHBDL2	26.46	88.698	26.46	88.698	1.7077	2102.9	131.46	5.4283	1	2.875e-08	5.7499e-08	6.2563e-06	TRUE
Druggable_SIAH1_36307	SIAH1	26.46	88.698	26.46	88.698	1.7077	2102.9	131.46	5.4283	1	2.875e-08	5.7499e-08	6.2563e-06	TRUE
nonDruggable_NELFCD_17675	NELFCD	193.42	382.51	193.42	382.51	0.98009	18387	1213.9	5.4272	1	2.8617e-08	5.7234e-08	6.249e-06	TRUE
Druggable_SUPT4H1_14222	SUPT4H1	300.01	58.208	300.01	58.208	-2.3459	33637	1985.5	5.4265	2.8734e-08	1	5.7468e-08	6.2563e-06	FALSE
Druggable_USP31_14947	USP31	579.14	928.56	579.14	928.56	0.68014	61888	4154.3	5.4212	1	2.9603e-08	5.9206e-08	6.4274e-06	TRUE
nonDruggable_CMC4_13574	CMC4	161.74	332.62	161.74	332.62	1.0356	15063	993.5	5.4212	1	2.9604e-08	5.9208e-08	6.4274e-06	TRUE
nonDruggable_CLSTN1_47372	CLSTN1	119.26	263.32	119.26	263.32	1.1362	10773	706.35	5.4206	1	2.9698e-08	5.9395e-08	6.4403e-06	TRUE
nonDruggable_GPANK1_4007	GPANK1	80.871	196.8	80.871	196.8	1.2726	7040.6	457.45	5.4202	1	2.9774e-08	5.9547e-08	6.4494e-06	TRUE
Druggable_B4GALT7_760	B4GALT7	310.81	557.13	310.81	557.13	0.83993	30973	2065.9	5.4193	1	2.9912e-08	5.9824e-08	6.472e-06	TRUE
nonDruggable_METTL20_50881	METTL20	36.522	110.87	36.522	110.87	1.576	2965.8	188.29	5.4183	1	3.0199e-08	6.0398e-08	6.5179e-06	TRUE
nonDruggable_SIGLEC15_20149	SIGLEC15	444.6	745.62	444.6	745.62	0.7446	46052	3087.3	5.4175	1	3.0221e-08	6.0442e-08	6.5179e-06	TRUE
nonDruggable_CACHD1_46676	CACHD1	101.37	232.83	101.37	232.83	1.1917	9003.8	588.92	5.4172	1	3.0263e-08	6.0526e-08	6.5179e-06	TRUE
nonDruggable_TMEM175_21202	TMEM175	101.37	232.83	101.37	232.83	1.1917	9003.8	588.92	5.4172	1	3.0263e-08	6.0526e-08	6.5179e-06	TRUE
nonDruggable_ZC3H15_44594	ZC3H15	129.32	279.95	129.32	279.95	1.1083	11757	773.38	5.4166	1	3.0373e-08	6.0746e-08	6.5303e-06	TRUE
Druggable_TGM5_29553	TGM5	163.61	335.39	163.61	335.39	1.0311	15220	1006.3	5.4152	1	3.0618e-08	6.1237e-08	6.5571e-06	TRUE
Druggable_SUDS3_6612	SUDS3	560.88	903.61	560.88	903.61	0.68703	59559	4007.4	5.414	1	3.0815e-08	6.1629e-08	6.5916e-06	TRUE
Druggable_MLLT4_19137	MLLT4	15.28	60.98	15.28	60.98	1.9287	1159.2	71.326	5.4112	1	3.2448e-08	6.4896e-08	6.8864e-06	TRUE
nonDruggable_TGIF1_43500	TGIF1	206.46	401.91	206.46	401.91	0.95761	19620	1306	5.4084	1	3.1804e-08	6.3608e-08	6.7955e-06	TRUE
nonDruggable_C1orf61_23957	C1orf61	208.33	404.68	208.33	404.68	0.9546	19799	1319.2	5.4062	1	3.2187e-08	6.4375e-08	6.8619e-06	TRUE
nonDruggable_HELT_4195	HELT	405.1	690.18	405.1	690.18	0.76723	41348	2781.1	5.4058	1	3.2259e-08	6.4519e-08	6.8695e-06	TRUE
nonDruggable_PITX1_52490	PITX1	127.83	277.18	127.83	277.18	1.1106	11560	763.4	5.4055	1	3.2317e-08	6.4633e-08	6.8739e-06	TRUE
Druggable_GRHPR_33111	GRHPR	228.45	435.17	228.45	435.17	0.92672	21912	1462.8	5.405	1	3.2413e-08	6.4826e-08	6.8864e-06	TRUE
nonDruggable_PSMC2_7755	PSMC2	234.04	443.49	234.04	443.49	0.91923	22485	1503	5.4025	1	3.2857e-08	6.5715e-08	6.9624e-06	TRUE
Druggable_SCARA3_20985	SCARA3	162.11	332.62	162.11	332.62	1.0323	14994	996.07	5.4024	1	3.288e-08	6.576e-08	6.9624e-06	TRUE
nonDruggable_AQR_11929	AQR	98.387	227.29	98.387	227.29	1.1997	8661	569.58	5.4011	1	3.312e-08	6.6239e-08	7.0053e-06	TRUE
nonDruggable_YTHDF2_22060	YTHDF2	248.95	465.66	248.95	465.66	0.90075	24049	1610.7	5.3998	1	3.3356e-08	6.6712e-08	7.0474e-06	TRUE
nonDruggable_ALS2_11760	ALS2	12.298	52.664	12.298	52.664	2.0127	912.82	56.028	5.3928	1	3.6521e-08	7.3043e-08	7.6731e-06	TRUE
nonDruggable_DNAJC12_47977	DNAJC12	35.404	108.1	35.404	108.1	1.5835	2837.3	181.87	5.3905	1	3.5293e-08	7.0585e-08	7.4398e-06	TRUE
nonDruggable_TUBGCP2_32944	TUBGCP2	35.404	108.1	35.404	108.1	1.5835	2837.3	181.87	5.3905	1	3.5293e-08	7.0585e-08	7.4398e-06	TRUE
nonDruggable_BUD13_922	BUD13	232.55	440.72	232.55	440.72	0.91939	22210	1492.3	5.3887	1	3.5479e-08	7.0958e-08	7.4708e-06	TRUE
nonDruggable_PELI2_18692	PELI2	79.753	194.03	79.753	194.03	1.2721	6840.9	450.39	5.3846	1	3.631e-08	7.2619e-08	7.6372e-06	TRUE
nonDruggable_GPM6B_15427	GPM6B	279.51	510.01	279.51	510.01	0.86532	27157	1834	5.3824	1	3.6744e-08	7.3488e-08	7.7114e-06	TRUE
Druggable_ENTPD5_32389	ENTPD5	21.988	77.611	21.988	77.611	1.7738	1690.4	106.96	5.3784	1	3.8222e-08	7.6445e-08	7.9861e-06	TRUE
nonDruggable_LAMC2_27870	LAMC2	394.29	673.55	394.29	673.55	0.771	39682	2697.9	5.3763	1	3.8006e-08	7.6012e-08	7.9673e-06	TRUE
nonDruggable_LCE3D_27916	LCE3D	472.55	781.65	472.55	781.65	0.72483	48518	3306	5.3758	1	3.8124e-08	7.6248e-08	7.9832e-06	TRUE
Druggable_CELA3A_8755	CELA3A	108.45	243.92	108.45	243.92	1.162	9542.3	635.12	5.3754	1	3.8198e-08	7.6396e-08	7.9861e-06	TRUE
Druggable_CCT8_8643	CCT8	86.088	205.11	86.088	205.11	1.2429	7406.5	490.57	5.3739	1	3.8531e-08	7.7062e-08	8.0417e-06	TRUE
nonDruggable_C6orf57_12766	C6orf57	323.86	573.76	323.86	573.76	0.82317	31856	2163.4	5.3729	1	3.8735e-08	7.747e-08	8.0752e-06	TRUE
nonDruggable_FAM46A_3427	FAM46A	312.3	557.13	312.3	557.13	0.83305	30589	2077	5.3721	1	3.8914e-08	7.7828e-08	8.1037e-06	TRUE
Druggable_CUL3_24317	CUL3	18.634	69.295	18.634	69.295	1.8401	1411.6	88.953	5.3715	1	4.0007e-08	8.0014e-08	8.3129e-06	TRUE
nonDruggable_MROH9_28618	MROH9	61.864	160.76	61.864	160.76	1.3636	5158.6	339.1	5.3708	1	3.9218e-08	7.8436e-08	8.158e-06	TRUE
Druggable_ADAMTS10_180	ADAMTS10	410.69	695.72	410.69	695.72	0.75903	41319	2824.2	5.3635	1	4.081e-08	8.162e-08	8.4611e-06	TRUE
nonDruggable_TNIP1_10041	TNIP1	410.69	695.72	410.69	695.72	0.75903	41319	2824.2	5.3635	1	4.081e-08	8.162e-08	8.4611e-06	TRUE
nonDruggable_MYOG_40110	MYOG	83.107	199.57	83.107	199.57	1.2538	7096.5	471.62	5.3628	1	4.0966e-08	8.1932e-08	8.4842e-06	TRUE
nonDruggable_TTI2_55301	TTI2	131.93	282.72	131.93	282.72	1.0938	11772	790.86	5.3622	1	4.1111e-08	8.2222e-08	8.5048e-06	TRUE
Druggable_SIAH1_13575	SIAH1	384.98	659.69	384.98	659.69	0.77546	38410	2626.5	5.3603	1	4.1531e-08	8.3062e-08	8.5823e-06	TRUE
Druggable_CXCL2_16745	CXCL2	299.26	537.73	299.26	537.73	0.84335	29036	1980	5.3593	1	4.178e-08	8.356e-08	8.6243e-06	TRUE
nonDruggable_PSMD11_52851	PSMD11	47.703	133.05	47.703	133.05	1.4607	3870.6	253.66	5.3585	1	4.2006e-08	8.4012e-08	8.6615e-06	TRUE
Druggable_EZH2_9736	EZH2	345.84	604.25	345.84	604.25	0.80325	34029	2328.8	5.3547	1	4.2842e-08	8.5684e-08	8.8243e-06	TRUE
nonDruggable_METTL12_28451	METTL12	117.02	257.78	117.02	257.78	1.1327	10282	691.55	5.3525	1	4.3362e-08	8.6725e-08	8.9217e-06	TRUE
nonDruggable_CCDC96_24445	CCDC96	421.13	709.58	421.13	709.58	0.75133	42303	2904.8	5.352	1	4.3483e-08	8.6966e-08	8.9367e-06	TRUE
nonDruggable_TMEM207_54901	TMEM207	191.56	376.97	191.56	376.97	0.97298	17671	1200.8	5.3505	1	4.3846e-08	8.7691e-08	8.9962e-06	TRUE
nonDruggable_ZNF777_45153	ZNF777	87.952	207.89	87.952	207.89	1.2316	7514.2	502.46	5.3505	1	4.3868e-08	8.7735e-08	8.9962e-06	TRUE
Druggable_NAP1L2_11745	NAP1L2	30.56	97.013	30.56	97.013	1.6349	2381.8	154.35	5.3489	1	4.455e-08	8.9101e-08	9.0967e-06	TRUE
nonDruggable_COL19A1_2228	COL19A1	13.416	55.436	13.416	55.436	1.9689	984.46	61.72	5.3486	1	4.6346e-08	9.2693e-08	9.4429e-06	TRUE
Druggable_CYBRD1_24347	CYBRD1	286.22	518.33	286.22	518.33	0.85451	27523	1883.4	5.3484	1	4.4378e-08	8.8755e-08	9.0765e-06	TRUE
nonDruggable_C19orf10_12523	C19orf10	286.22	518.33	286.22	518.33	0.85451	27523	1883.4	5.3484	1	4.4378e-08	8.8755e-08	9.0765e-06	TRUE
nonDruggable_MED25_5694	MED25	263.48	485.07	263.48	485.07	0.87798	25112	1716.5	5.3483	1	4.4403e-08	8.8807e-08	9.0765e-06	TRUE
nonDruggable_INSIG1_16038	INSIG1	551.94	886.98	551.94	886.98	0.68341	56909	3935.7	5.3406	1	4.6325e-08	9.2649e-08	9.4429e-06	TRUE
Druggable_CBR4_8598	CBR4	490.44	803.82	490.44	803.82	0.71165	49845	3446.8	5.3378	1	4.7035e-08	9.4071e-08	9.573e-06	TRUE
Druggable_GSTM4_25591	GSTM4	101	230.06	101	230.06	1.1798	8671.4	586.5	5.3293	1	4.9284e-08	9.8567e-08	1.002e-05	TRUE
nonDruggable_TNMD_21406	TNMD	127.46	274.41	127.46	274.41	1.1003	11185	760.91	5.3274	1	4.9828e-08	9.9656e-08	1.012e-05	TRUE
Druggable_DHX16_24545	DHX16	124.1	268.87	124.1	268.87	1.1091	10860	738.54	5.3269	1	4.9957e-08	9.9914e-08	1.0135e-05	TRUE
nonDruggable_LSR_5474	LSR	448.33	745.62	448.33	745.62	0.73259	44896	3116.3	5.3254	1	5.0364e-08	1.0073e-07	1.0206e-05	TRUE
nonDruggable_SCIMP_42437	SCIMP	7.8262	38.805	7.8262	38.805	2.1731	548.42	33.91	5.3199	1	5.7011e-08	1.1402e-07	1.1358e-05	TRUE
nonDruggable_CCDC7_35690	CCDC7	7.8262	38.805	7.8262	38.805	2.1731	548.42	33.91	5.3199	1	5.7011e-08	1.1402e-07	1.1358e-05	TRUE
nonDruggable_DCUN1D4_25336	DCUN1D4	538.52	867.58	538.52	867.58	0.68698	54901	3828.4	5.3181	1	5.2416e-08	1.0483e-07	1.0611e-05	TRUE
Druggable_KLK6_26287	KLK6	1.4907	13.859	1.4907	13.859	2.5767	95.248	5.4089	5.3181	1	7.0913e-08	1.4183e-07	1.3569e-05	TRUE
Druggable_SV2A_21818	SV2A	1.4907	13.859	1.4907	13.859	2.5767	95.248	5.4089	5.3181	1	7.0913e-08	1.4183e-07	1.3569e-05	TRUE
nonDruggable_MPP7_51020	MPP7	1.4907	13.859	1.4907	13.859	2.5767	95.248	5.4089	5.3181	1	7.0913e-08	1.4183e-07	1.3569e-05	TRUE
nonDruggable_SPANXN3_20415	SPANXN3	1.4907	13.859	1.4907	13.859	2.5767	95.248	5.4089	5.3181	1	7.0913e-08	1.4183e-07	1.3569e-05	TRUE
Druggable_UBL7_22412	UBL7	1.4907	13.859	1.4907	13.859	2.5767	95.248	5.4089	5.3181	1	7.0913e-08	1.4183e-07	1.3569e-05	TRUE
nonDruggable_FCRL5_14968	FCRL5	1.4907	13.859	1.4907	13.859	2.5767	95.248	5.4089	5.3181	1	7.0913e-08	1.4183e-07	1.3569e-05	TRUE
nonDruggable_ANKRD36C_23186	ANKRD36C	1.4907	13.859	1.4907	13.859	2.5767	95.248	5.4089	5.3181	1	7.0913e-08	1.4183e-07	1.3569e-05	TRUE
Druggable_DHRS7_24540	DHRS7	14.534	58.208	14.534	58.208	1.9303	1059.1	67.466	5.3171	1	5.4823e-08	1.0965e-07	1.1027e-05	TRUE
Druggable_QPCTL_35683	QPCTL	234.41	440.72	234.41	440.72	0.90792	21802	1505.7	5.3167	1	5.2845e-08	1.0569e-07	1.0686e-05	TRUE
Druggable_B3GNT3_31085	B3GNT3	238.14	446.26	238.14	446.26	0.90326	22182	1532.5	5.3163	1	5.2957e-08	1.0591e-07	1.0697e-05	TRUE
nonDruggable_FLCN_15052	FLCN	501.62	817.68	501.62	817.68	0.70383	50684	3535.2	5.3157	1	5.311e-08	1.0622e-07	1.0717e-05	TRUE
Druggable_EEF2_9558	EEF2	169.2	340.93	169.2	340.93	1.0065	15190	1044.9	5.3128	1	5.3982e-08	1.0796e-07	1.0881e-05	TRUE
Druggable_GPR56_25501	GPR56	214.29	410.23	214.29	410.23	0.93366	19693	1361.6	5.31	1	5.4804e-08	1.0961e-07	1.1027e-05	TRUE
nonDruggable_RRP12_8398	RRP12	174.79	0	174.79	0	-7.4577	29156	1083.7	5.3096	3.1963e-08	1	6.3927e-08	6.8218e-06	FALSE
Druggable_COX4I2_1421	COX4I2	32.05	99.785	32.05	99.785	1.6085	2468.8	162.77	5.3092	1	5.5391e-08	1.1078e-07	1.1118e-05	TRUE
Druggable_B4GALT6_8352	B4GALT6	310.44	551.59	310.44	551.59	0.82725	29668	2063.1	5.3091	1	5.5075e-08	1.1015e-07	1.1066e-05	TRUE
Druggable_GBP1_17653	GBP1	260.87	479.52	260.87	479.52	0.87573	24448	1697.5	5.3069	1	5.5741e-08	1.1148e-07	1.1176e-05	TRUE
nonDruggable_ZNF471_56081	ZNF471	56.647	149.68	56.647	149.68	1.3861	4572.4	307.32	5.3068	1	5.5815e-08	1.1163e-07	1.1179e-05	TRUE
Druggable_PWP1_12935	PWP1	471.44	776.11	471.44	776.11	0.71799	47125	3297.2	5.3059	1	5.6068e-08	1.1214e-07	1.1218e-05	TRUE
nonDruggable_ESRP2_37188	ESRP2	127.83	274.41	127.83	274.41	1.0961	11125	763.4	5.3052	1	5.6286e-08	1.1257e-07	1.1249e-05	TRUE
nonDruggable_CLDN17_13498	CLDN17	23.479	80.382	23.479	80.382	1.7332	1762.4	115.06	5.3049	1	5.72e-08	1.144e-07	1.1384e-05	TRUE
nonDruggable_R3HDM1_41766	R3HDM1	101.37	230.06	101.37	230.06	1.1745	8618.5	588.92	5.303	1	5.6951e-08	1.139e-07	1.1358e-05	TRUE
Druggable_GABRD_2410	GABRD	314.54	557.13	314.54	557.13	0.82279	30019	2093.7	5.3018	1	5.7342e-08	1.1468e-07	1.14e-05	TRUE
Druggable_ATP6V1B2_15870	ATP6V1B2	144.97	302.13	144.97	302.13	1.0542	12756	878.89	5.301	1	5.7572e-08	1.1514e-07	1.1434e-05	TRUE
nonDruggable_DYNLT1_2898	DYNLT1	2.6087	19.403	2.6087	19.403	2.4992	170.47	10.038	5.3007	1	7.255e-08	1.451e-07	1.3784e-05	TRUE
Druggable_OPN1LW_27224	OPN1LW	2.6087	19.403	2.6087	19.403	2.4992	170.47	10.038	5.3007	1	7.255e-08	1.451e-07	1.3784e-05	TRUE
nonDruggable_DNAL1_47997	DNAL1	2.6087	19.403	2.6087	19.403	2.4992	170.47	10.038	5.3007	1	7.255e-08	1.451e-07	1.3784e-05	TRUE
Druggable_ALDH1B1_7915	ALDH1B1	2.6087	19.403	2.6087	19.403	2.4992	170.47	10.038	5.3007	1	7.255e-08	1.451e-07	1.3784e-05	TRUE
nonDruggable_HRNR_49596	HRNR	2.6087	19.403	2.6087	19.403	2.4992	170.47	10.038	5.3007	1	7.255e-08	1.451e-07	1.3784e-05	TRUE
nonDruggable_ZNF704_56255	ZNF704	136.4	288.27	136.4	288.27	1.074	11926	820.93	5.3005	1	5.7755e-08	1.1551e-07	1.1458e-05	TRUE
nonDruggable_KRTAP22-1_27803	KRTAP22-1	393.17	668.01	393.17	668.01	0.76318	38421	2689.4	5.2996	1	5.8034e-08	1.1607e-07	1.1501e-05	TRUE
nonDruggable_TMOD4_43872	TMOD4	183.73	363.11	183.73	363.11	0.97894	16545	1146	5.2988	1	5.8275e-08	1.1655e-07	1.1537e-05	TRUE
nonDruggable_DNAJC5G_47993	DNAJC5G	82.362	196.8	82.362	196.8	1.2466	6848.3	466.89	5.2961	1	5.9148e-08	1.183e-07	1.1697e-05	TRUE
nonDruggable_KIAA0408_38796	KIAA0408	15.652	60.98	15.652	60.98	1.8961	1136.7	73.264	5.2956	1	6.1388e-08	1.2278e-07	1.2065e-05	TRUE
nonDruggable_EVI2B_14608	EVI2B	328.33	576.54	328.33	576.54	0.81038	31405	2196.9	5.2955	1	5.9353e-08	1.1871e-07	1.1726e-05	TRUE
nonDruggable_AMIGO3_11777	AMIGO3	68.573	171.85	68.573	171.85	1.3129	5604.6	380.43	5.2951	1	5.9482e-08	1.1896e-07	1.1739e-05	TRUE
nonDruggable_STAP2_54286	STAP2	198.26	385.28	198.26	385.28	0.95497	17961	1248	5.2939	1	5.9882e-08	1.1976e-07	1.1803e-05	TRUE
nonDruggable_ELAVL1_25775	ELAVL1	146.83	304.9	146.83	304.9	1.0491	12899	891.55	5.2937	1	5.9933e-08	1.1987e-07	1.1803e-05	TRUE
nonDruggable_CD200R1L_35792	CD200R1L	45.467	127.5	45.467	127.5	1.4675	3578.5	240.43	5.2907	1	6.1012e-08	1.2202e-07	1.2003e-05	TRUE
nonDruggable_TMEM213_21248	TMEM213	233.3	437.95	233.3	437.95	0.90571	21451	1497.6	5.2882	1	6.1767e-08	1.2353e-07	1.2126e-05	TRUE
Druggable_DCAF17_16848	DCAF17	93.542	216.2	93.542	216.2	1.2	7842.7	538.3	5.2867	1	6.2267e-08	1.2453e-07	1.2212e-05	TRUE
nonDruggable_CSPP1_13781	CSPP1	111.43	246.69	111.43	246.69	1.1395	9499.1	654.69	5.2863	1	6.2404e-08	1.2481e-07	1.2226e-05	TRUE
nonDruggable_VHLL_44309	VHLL	79.38	191.25	79.38	191.25	1.2581	6550.4	448.04	5.2854	1	6.2737e-08	1.2547e-07	1.2266e-05	TRUE
nonDruggable_FRAS1_26481	FRAS1	79.38	191.25	79.38	191.25	1.2581	6550.4	448.04	5.2854	1	6.2737e-08	1.2547e-07	1.2266e-05	TRUE
nonDruggable_SYCP1_54382	SYCP1	114.78	252.23	114.78	252.23	1.129	9802.5	676.78	5.2835	1	6.3371e-08	1.2674e-07	1.2377e-05	TRUE
Druggable_YOD1_7515	YOD1	16.77	63.752	16.77	63.752	1.8654	1217.3	79.11	5.2821	1	6.5809e-08	1.3162e-07	1.2787e-05	TRUE
Druggable_DDX41_1720	DDX41	661.5	1028.3	661.5	1028.3	0.63572	68097	4823.6	5.2819	1	6.3924e-08	1.2785e-07	1.2462e-05	TRUE
nonDruggable_CPNE2_47502	CPNE2	118.14	257.78	118.14	257.78	1.1191	10111	698.94	5.2819	1	6.3941e-08	1.2788e-07	1.2462e-05	TRUE
nonDruggable_RAVER1_53031	RAVER1	216.9	413	216.9	413	0.92597	19717	1380.2	5.2785	1	6.511e-08	1.3022e-07	1.2677e-05	TRUE
nonDruggable_GSX2_38074	GSX2	218.76	415.77	218.76	415.77	0.92332	19898	1393.5	5.2776	1	6.5433e-08	1.3087e-07	1.2727e-05	TRUE
Druggable_AURKB_8313	AURKB	360.01	99.785	360.01	99.785	-1.8407	37112	2436.1	5.2722	6.7387e-08	1	1.3477e-07	1.308e-05	FALSE
nonDruggable_ATAD3C_23429	ATAD3C	477.03	781.65	477.03	781.65	0.71127	47097	3341.1	5.2701	1	6.8186e-08	1.3637e-07	1.3222e-05	TRUE
Druggable_NAA16_34460	NAA16	159.51	324.3	159.51	324.3	1.0192	13997	978.13	5.2692	1	6.8503e-08	1.3701e-07	1.327e-05	TRUE
Druggable_GZF1_10445	GZF1	73.417	180.17	73.417	180.17	1.2836	5974.9	410.59	5.2682	1	6.8886e-08	1.3777e-07	1.333e-05	TRUE
nonDruggable_CWF19L1_47691	CWF19L1	135.28	285.5	135.28	285.5	1.0719	11666	813.4	5.2669	1	6.9355e-08	1.3871e-07	1.3407e-05	TRUE
Druggable_DDX39B_24481	DDX39B	57.02	149.68	57.02	149.68	1.3769	4532.7	309.57	5.2662	1	6.9668e-08	1.3934e-07	1.3454e-05	TRUE
nonDruggable_CCT7_35778	CCT7	48.448	133.05	48.448	133.05	1.4388	3796.8	258.09	5.266	1	6.9814e-08	1.3963e-07	1.3467e-05	TRUE
nonDruggable_NTN4_29251	NTN4	82.734	196.8	82.734	196.8	1.2401	6800.8	469.25	5.2656	1	6.9882e-08	1.3976e-07	1.3467e-05	TRUE
Druggable_NAT8L_34501	NAT8L	273.55	496.15	273.55	496.15	0.85665	25318	1790.2	5.2613	1	7.153e-08	1.4306e-07	1.3673e-05	TRUE
Druggable_FUT3_9956	FUT3	416.65	698.5	416.65	698.5	0.74401	40373	2870.2	5.2607	1	7.174e-08	1.4348e-07	1.37e-05	TRUE
Druggable_ESPL1_9697	ESPL1	40.249	116.42	40.249	116.42	1.5092	3095.4	209.85	5.2579	1	7.3057e-08	1.4611e-07	1.3867e-05	TRUE
Druggable_LPO_18849	LPO	479.64	784.42	479.64	784.42	0.70852	47142	3361.6	5.2568	1	7.3303e-08	1.4661e-07	1.39e-05	TRUE
Druggable_STK11_36887	STK11	7.0809	36.033	7.0809	36.033	2.1962	480.71	30.345	5.2559	1	8.1776e-08	1.6355e-07	1.5337e-05	TRUE
Druggable_PDIA6_12254	PDIA6	181.12	357.56	181.12	357.56	0.97733	16007	1127.8	5.254	1	7.4397e-08	1.4879e-07	1.4093e-05	TRUE
Druggable_HBD_2881	HBD	256.77	471.21	256.77	471.21	0.87331	23512	1667.6	5.251	1	7.5626e-08	1.5125e-07	1.4306e-05	TRUE
nonDruggable_CWC25_25223	CWC25	182.98	360.33	182.98	360.33	0.97375	16169	1140.8	5.2509	1	7.5676e-08	1.5135e-07	1.4306e-05	TRUE
Druggable_KPNB1_3542	KPNB1	120.37	260.55	120.37	260.55	1.1076	10181	713.76	5.2468	1	7.7388e-08	1.5478e-07	1.4615e-05	TRUE
nonDruggable_NELFB_28991	NELFB	100.62	227.29	100.62	227.29	1.1676	8345.5	584.08	5.2411	1	7.9809e-08	1.5962e-07	1.5058e-05	TRUE
Druggable_NSUN6_11973	NSUN6	204.97	393.6	204.97	393.6	0.93793	18254	1295.4	5.2407	1	7.9969e-08	1.5994e-07	1.5058e-05	TRUE
nonDruggable_NFKBIZ_51457	NFKBIZ	204.97	393.6	204.97	393.6	0.93793	18254	1295.4	5.2407	1	7.9969e-08	1.5994e-07	1.5058e-05	TRUE
nonDruggable_SLAMF7_20186	SLAMF7	405.47	681.86	405.47	681.86	0.74844	38834	2783.9	5.2384	1	8.1008e-08	1.6202e-07	1.5238e-05	TRUE
Druggable_GKN1_17736	GKN1	320.5	562.68	320.5	562.68	0.81004	29897	2138.3	5.2372	1	8.1535e-08	1.6307e-07	1.5322e-05	TRUE
nonDruggable_OR7C2_18383	OR7C2	301.12	534.96	301.12	534.96	0.82698	27896	1993.8	5.2368	1	8.1676e-08	1.6335e-07	1.5333e-05	TRUE
nonDruggable_DRG2_36858	DRG2	122.24	263.32	122.24	263.32	1.1008	10309	726.14	5.2356	1	8.2228e-08	1.6446e-07	1.5406e-05	TRUE
nonDruggable_BIVM-ERCC5_827	BIVM-ERCC5	573.55	909.15	573.55	909.15	0.66368	57055	4109.3	5.2353	1	8.2348e-08	1.647e-07	1.5413e-05	TRUE
Druggable_SLC10A3_13603	SLC10A3	147.95	304.9	147.95	304.9	1.0382	12709	899.16	5.234	1	8.2948e-08	1.659e-07	1.5497e-05	TRUE
Druggable_BECN1_802	BECN1	413.67	692.95	413.67	692.95	0.74287	39640	2847.2	5.234	1	8.2957e-08	1.6591e-07	1.5497e-05	TRUE
nonDruggable_GXYLT2_49302	GXYLT2	130.81	277.18	130.81	277.18	1.0776	11081	783.36	5.2297	1	8.4909e-08	1.6982e-07	1.5827e-05	TRUE
Druggable_TWF2_22329	TWF2	314.91	554.36	314.91	554.36	0.8139	29233	2096.5	5.2296	1	8.4949e-08	1.699e-07	1.5827e-05	TRUE
nonDruggable_MYL3_28840	MYL3	176.28	349.25	176.28	349.25	0.98238	15388	1094	5.2295	1	8.4979e-08	1.6996e-07	1.5827e-05	TRUE
nonDruggable_ZC2HC1A_10741	ZC2HC1A	201.62	388.05	201.62	388.05	0.9412	17836	1271.7	5.228	1	8.5674e-08	1.7135e-07	1.5941e-05	TRUE
nonDruggable_TMEM125_21149	TMEM125	530.32	850.94	530.32	850.94	0.68118	52112	3763	5.2267	1	8.628e-08	1.7256e-07	1.6038e-05	TRUE
Druggable_GRIN2D_2791	GRIN2D	289.94	518.33	289.94	518.33	0.83591	26622	1911	5.2244	1	8.7337e-08	1.7467e-07	1.6218e-05	TRUE
Druggable_LYPLA2_34040	LYPLA2	92.797	213.43	92.797	213.43	1.1929	7582.2	533.51	5.2227	1	8.8175e-08	1.7635e-07	1.6358e-05	TRUE
Druggable_SDHA_5853	SDHA	362.24	620.88	362.24	620.88	0.77571	34047	2453.1	5.2221	1	8.8467e-08	1.7693e-07	1.6396e-05	TRUE
Druggable_GPR108_2671	GPR108	485.23	789.97	485.23	789.97	0.70199	47115	3405.7	5.2219	1	8.8554e-08	1.7711e-07	1.6396e-05	TRUE
Druggable_EZH1_32482	EZH1	13.789	55.436	13.789	55.436	1.9321	963.55	63.629	5.221	1	9.2862e-08	1.8572e-07	1.7093e-05	TRUE
nonDruggable_NOP16_51573	NOP16	61.864	157.99	61.864	157.99	1.3386	4864.7	339.1	5.2202	1	8.9382e-08	1.7876e-07	1.6533e-05	TRUE
nonDruggable_FOXN1_26459	FOXN1	512.06	826	512.06	826	0.68876	49976	3617.8	5.2194	1	8.9744e-08	1.7949e-07	1.6584e-05	TRUE
Druggable_PPP1R13B_27832	PPP1R13B	194.54	376.97	194.54	376.97	0.95081	17087	1221.8	5.2192	1	8.9871e-08	1.7974e-07	1.6591e-05	TRUE
Druggable_HELZ_25686	HELZ	196.4	379.74	196.4	379.74	0.94767	17254	1234.9	5.2172	1	9.0821e-08	1.8164e-07	1.675e-05	TRUE
Druggable_PREP_5146	PREP	143.11	296.58	143.11	296.58	1.0461	12159	866.26	5.2145	1	9.2142e-08	1.8428e-07	1.6977e-05	TRUE
nonDruggable_SERPINE3_42537	SERPINE3	10.808	47.121	10.808	47.121	2.0269	740.45	48.532	5.2125	1	9.9134e-08	1.9827e-07	1.8106e-05	TRUE
nonDruggable_LY6G6F_39462	LY6G6F	119.26	257.78	119.26	257.78	1.1056	9941.3	706.35	5.212	1	9.3394e-08	1.8679e-07	1.7161e-05	TRUE
nonDruggable_IQGAP3_27398	IQGAP3	134.54	282.72	134.54	282.72	1.0658	11349	808.38	5.212	1	9.3414e-08	1.8683e-07	1.7161e-05	TRUE
nonDruggable_CH507-42P11.8_36028	CH507-42P11.8	131.18	277.18	131.18	277.18	1.0735	11022	785.86	5.2081	1	9.5417e-08	1.9083e-07	1.7512e-05	TRUE
nonDruggable_AAAS_45276	AAAS	127.83	271.64	127.83	271.64	1.0815	10699	763.4	5.2048	1	9.7079e-08	1.9416e-07	1.78e-05	TRUE
Druggable_LTB4R2_3698	LTB4R2	345.1	94.241	345.1	94.241	-1.8615	34555	2323.2	5.2045	9.7237e-08	1	1.9447e-07	1.7811e-05	FALSE
nonDruggable_NATD1_40161	NATD1	8.9443	41.577	8.9443	41.577	2.0981	603.16	39.33	5.2035	1	1.0594e-07	2.1189e-07	1.9146e-05	TRUE
Druggable_PNPLA4_35280	PNPLA4	8.9443	41.577	8.9443	41.577	2.0981	603.16	39.33	5.2035	1	1.0594e-07	2.1189e-07	1.9146e-05	TRUE
Druggable_TK2_22005	TK2	8.9443	41.577	8.9443	41.577	2.0981	603.16	39.33	5.2035	1	1.0594e-07	2.1189e-07	1.9146e-05	TRUE
Druggable_ECHS1_1950	ECHS1	235.53	437.95	235.53	437.95	0.89201	20970	1513.7	5.2025	1	9.8302e-08	1.966e-07	1.7989e-05	TRUE
Druggable_ALDH1A3_23087	ALDH1A3	226.22	424.09	226.22	424.09	0.9037	20052	1446.8	5.2021	1	9.8511e-08	1.9702e-07	1.801e-05	TRUE
nonDruggable_PLEKHG6_52539	PLEKHG6	133.05	279.95	133.05	279.95	1.0676	11155	798.37	5.1993	1	1.0005e-07	2.0009e-07	1.8255e-05	TRUE
nonDruggable_CDC40_24561	CDC40	6.3355	33.262	6.3355	33.262	2.2236	417.55	26.822	5.1991	1	1.1255e-07	2.251e-07	2.0166e-05	TRUE
nonDruggable_MICAL2_5785	MICAL2	447.59	737.3	447.59	737.3	0.71883	42614	3110.5	5.1946	1	1.0255e-07	2.0511e-07	1.8695e-05	TRUE
Druggable_SRD5A1_29250	SRD5A1	143.48	296.58	143.48	296.58	1.0424	12098	868.78	5.1943	1	1.0275e-07	2.0549e-07	1.8712e-05	TRUE
nonDruggable_C10orf105_12352	C10orf105	169.94	338.16	169.94	338.16	0.98847	14559	1050.1	5.1912	1	1.0448e-07	2.0896e-07	1.8986e-05	TRUE
Druggable_AURKB_15903	AURKB	456.16	163.54	456.16	163.54	-1.4743	45508	3177.5	5.1912	1.0449e-07	1	2.0898e-07	1.8986e-05	FALSE
Druggable_GPX6_10363	GPX6	245.22	451.8	245.22	451.8	0.87893	21828	1583.7	5.191	1	1.0456e-07	2.0911e-07	1.8986e-05	TRUE
nonDruggable_SH2D3C_20087	SH2D3C	215.41	407.46	215.41	407.46	0.91643	18901	1369.5	5.1895	1	1.0545e-07	2.1091e-07	1.9131e-05	TRUE
nonDruggable_SH2D7_42602	SH2D7	119.63	257.78	119.63	257.78	1.1011	9885.2	708.82	5.1889	1	1.0575e-07	2.115e-07	1.9146e-05	TRUE
nonDruggable_GORAB_3998	GORAB	224.72	421.31	224.72	421.31	0.90376	19793	1436.1	5.1876	1	1.0649e-07	2.1299e-07	1.9221e-05	TRUE
nonDruggable_HIATL2_15630	HIATL2	145.34	299.36	145.34	299.36	1.0373	12238	881.42	5.1875	1	1.0656e-07	2.1312e-07	1.9221e-05	TRUE
Druggable_ADAMTS4_15373	ADAMTS4	443.86	731.76	443.86	731.76	0.71999	42083	3081.4	5.1864	1	1.0723e-07	2.1445e-07	1.9322e-05	TRUE
nonDruggable_SPRY3_31823	SPRY3	77.517	185.71	77.517	185.71	1.2497	6123.1	436.3	5.1798	1	1.1107e-07	2.2215e-07	1.9996e-05	TRUE
Druggable_S100A1_5770	S100A1	401.75	673.55	401.75	673.55	0.74405	37548	2755.2	5.1781	1	1.1205e-07	2.241e-07	2.0149e-05	TRUE
Druggable_SULT2A1_6623	SULT2A1	349.94	601.48	349.94	601.48	0.77968	32208	2359.8	5.178	1	1.1214e-07	2.2427e-07	2.0149e-05	TRUE
Druggable_RCHY1_5502	RCHY1	90.188	207.89	90.188	207.89	1.1958	7219.3	516.76	5.1775	1	1.1243e-07	2.2487e-07	2.0164e-05	TRUE
nonDruggable_TEX2_43459	TEX2	90.188	207.89	90.188	207.89	1.1958	7219.3	516.76	5.1775	1	1.1243e-07	2.2487e-07	2.0164e-05	TRUE
nonDruggable_ANP32A_45699	ANP32A	154.29	313.21	154.29	313.21	1.0168	13016	942.38	5.177	1	1.1271e-07	2.2543e-07	2.0166e-05	TRUE
nonDruggable_GPN3_26757	GPN3	270.19	52.664	270.19	52.664	-2.3373	27205	1765.6	5.1769	1.1276e-07	1	2.2553e-07	2.0166e-05	FALSE
Druggable_AK7_7887	AK7	18.261	66.523	18.261	66.523	1.8097	1277.6	86.975	5.175	1	1.169e-07	2.338e-07	2.0846e-05	TRUE
nonDruggable_INTS5_16050	INTS5	441.62	155.22	441.62	155.22	-1.5025	43690	3064	5.174	1.1455e-07	1	2.2909e-07	2.0465e-05	FALSE
nonDruggable_LRG1_5356	LRG1	103.23	230.06	103.23	230.06	1.1485	8356.7	601.04	5.1733	1	1.1502e-07	2.3004e-07	2.0531e-05	TRUE
Druggable_MAP2K7_26513	MAP2K7	297.4	526.64	297.4	526.64	0.82233	26806	1966.1	5.1701	1	1.1701e-07	2.3403e-07	2.0847e-05	TRUE
Druggable_ELOVL5_24780	ELOVL5	3.3541	22.174	3.3541	22.174	2.4121	210.61	13.256	5.1693	1	1.4303e-07	2.8606e-07	2.4825e-05	TRUE
nonDruggable_PYURF_41756	PYURF	74.535	180.17	74.535	180.17	1.2621	5841.7	417.58	5.1692	1	1.1756e-07	2.3513e-07	2.0925e-05	TRUE
Druggable_GUCY2C_25608	GUCY2C	158.02	318.76	158.02	318.76	1.0078	13308	967.9	5.1667	1	1.1912e-07	2.3824e-07	2.1165e-05	TRUE
Druggable_ADSS_249	ADSS	396.16	665.23	396.16	665.23	0.74632	36802	2712.2	5.1667	1	1.1913e-07	2.3827e-07	2.1165e-05	TRUE
nonDruggable_BGN_34849	BGN	184.85	360.33	184.85	360.33	0.95921	15818	1153.8	5.1663	1	1.1937e-07	2.3873e-07	2.1186e-05	TRUE
Druggable_IFI30_25868	IFI30	204.97	390.82	204.97	390.82	0.92776	17712	1295.4	5.1637	1	1.2104e-07	2.4209e-07	2.1464e-05	TRUE
nonDruggable_MYCL_17505	MYCL	245.97	451.8	245.97	451.8	0.87457	21666	1589.1	5.1635	1	1.2117e-07	2.4234e-07	2.1466e-05	TRUE
nonDruggable_RASGRP2_30614	RASGRP2	52.175	138.59	52.175	138.59	1.3924	3947.5	280.35	5.1611	1	1.2288e-07	2.4575e-07	2.1727e-05	TRUE
Druggable_RALA_5451	RALA	80.871	191.25	80.871	191.25	1.2316	6365.5	457.45	5.161	1	1.2284e-07	2.4568e-07	2.1727e-05	TRUE
nonDruggable_CRYBA4_13758	CRYBA4	352.55	604.25	352.55	604.25	0.77561	32244	2379.6	5.1598	1	1.236e-07	2.4719e-07	2.1834e-05	TRUE
nonDruggable_ZNF358_11024	ZNF358	541.87	862.03	541.87	862.03	0.6688	51935	3855.2	5.1563	1	1.2592e-07	2.5183e-07	2.2223e-05	TRUE
nonDruggable_MCM3AP_39616	MCM3AP	31.678	97.013	31.678	97.013	1.5847	2292.6	160.66	5.1546	1	1.2786e-07	2.5572e-07	2.2545e-05	TRUE
Druggable_ADH4_30563	ADH4	5.5902	30.49	5.5902	30.49	2.2565	358.94	23.345	5.1534	1	1.4591e-07	2.9183e-07	2.522e-05	TRUE
Druggable_ATP12A_632	ATP12A	5.5902	30.49	5.5902	30.49	2.2565	358.94	23.345	5.1534	1	1.4591e-07	2.9183e-07	2.522e-05	TRUE
nonDruggable_MLLT11_5827	MLLT11	183.36	357.56	183.36	357.56	0.95972	15589	1143.4	5.1519	1	1.2891e-07	2.5782e-07	2.2709e-05	TRUE
nonDruggable_PPP1R26_41496	PPP1R26	185.22	360.33	185.22	360.33	0.95632	15749	1156.4	5.1495	1	1.3056e-07	2.6111e-07	2.2978e-05	TRUE
Druggable_MPO_26768	MPO	90.561	207.89	90.561	207.89	1.1899	7170.8	519.15	5.1492	1	1.3078e-07	2.6156e-07	2.2995e-05	TRUE
Druggable_USP24_30099	USP24	300.01	529.42	300.01	529.42	0.81733	26838	1985.5	5.1485	1	1.3132e-07	2.6264e-07	2.3069e-05	TRUE
nonDruggable_NPHP3_29179	NPHP3	46.585	127.5	46.585	127.5	1.4332	3472.4	247.03	5.1484	1	1.3158e-07	2.6316e-07	2.3093e-05	TRUE
Druggable_SCN10A_13413	SCN10A	65.591	163.54	65.591	163.54	1.305	5038	362	5.1479	1	1.3174e-07	2.6347e-07	2.3099e-05	TRUE
nonDruggable_C10orf88_952	C10orf88	315.66	551.59	315.66	551.59	0.80328	28367	2102.1	5.1459	1	1.331e-07	2.6619e-07	2.3316e-05	TRUE
Druggable_SLC16A14_28799	SLC16A14	61.119	155.22	61.119	155.22	1.3305	4659.1	334.54	5.1449	1	1.3388e-07	2.6777e-07	2.3432e-05	TRUE
Druggable_ABCA9_15213	ABCA9	229.57	426.86	229.57	426.86	0.89193	19922	1470.9	5.1442	1	1.3432e-07	2.6865e-07	2.3487e-05	TRUE
nonDruggable_OGN_51754	OGN	120.37	257.78	120.37	257.78	1.0922	9773.5	713.76	5.143	1	1.3517e-07	2.7033e-07	2.3598e-05	TRUE
Druggable_SLC38A7_6239	SLC38A7	321.62	559.91	321.62	559.91	0.79792	28928	2146.7	5.143	1	1.3521e-07	2.7041e-07	2.3598e-05	TRUE
Druggable_COX10_1416	COX10	98.76	221.74	98.76	221.74	1.1589	7863.2	571.99	5.1423	1	1.357e-07	2.7139e-07	2.3643e-05	TRUE
nonDruggable_TTI2_44145	TTI2	110.31	241.15	110.31	241.15	1.1213	8877.5	647.34	5.1423	1	1.3572e-07	2.7143e-07	2.3643e-05	TRUE
nonDruggable_EFCAB9_48175	EFCAB9	27.951	88.698	27.951	88.698	1.6315	1990.1	139.74	5.1389	1	1.3943e-07	2.7886e-07	2.4245e-05	TRUE
Druggable_DOHH_24627	DOHH	281	501.7	281	501.7	0.834	24858	1845	5.1381	1	1.3876e-07	2.7753e-07	2.4152e-05	TRUE
nonDruggable_ANKRD34C_34459	ANKRD34C	163.98	327.07	163.98	327.07	0.99174	13688	1008.9	5.1347	1	1.4128e-07	2.8255e-07	2.4544e-05	TRUE
Druggable_RNF123_13209	RNF123	588.83	255.01	588.83	255.01	-1.2041	58087	4232.4	5.1313	1.4391e-07	1	2.8782e-07	2.4956e-05	FALSE
Druggable_GJA1_17715	GJA1	320.13	557.13	320.13	557.13	0.79745	28617	2135.5	5.1287	1	1.4589e-07	2.9178e-07	2.522e-05	TRUE
Druggable_HIAT1_33280	HIAT1	256.4	465.66	256.4	465.66	0.85836	22375	1664.9	5.1286	1	1.4597e-07	2.9194e-07	2.522e-05	TRUE
nonDruggable_KIAA1257_27570	KIAA1257	176.65	346.48	176.65	346.48	0.96788	14822	1096.6	5.1284	1	1.4613e-07	2.9226e-07	2.5224e-05	TRUE
Druggable_EPHA7_9660	EPHA7	146.46	299.36	146.46	299.36	1.0263	12053	889.02	5.1278	1	1.4657e-07	2.9313e-07	2.5277e-05	TRUE
nonDruggable_GIMAP7_26652	GIMAP7	167.7	332.62	167.7	332.62	0.98369	13989	1034.6	5.127	1	1.472e-07	2.9439e-07	2.5362e-05	TRUE
Druggable_SLC44A1_6264	SLC44A1	71.927	174.62	71.927	174.62	1.268	5523.9	401.28	5.1266	1	1.4751e-07	2.9501e-07	2.5392e-05	TRUE
Druggable_PTPN20A_20482	PTPN20A	100.62	224.52	100.62	224.52	1.15	7975.3	584.08	5.1264	1	1.4766e-07	2.9531e-07	2.5395e-05	TRUE
nonDruggable_WNT11_10630	WNT11	153.54	310.44	153.54	310.44	1.011	12682	937.28	5.1249	1	1.4884e-07	2.9768e-07	2.5575e-05	TRUE
Druggable_FBXL13_32544	FBXL13	4.8448	27.718	4.8448	27.718	2.2967	304.89	19.92	5.1249	1	1.7289e-07	3.4579e-07	2.9151e-05	TRUE
Druggable_RNMT_28431	RNMT	4.8448	27.718	4.8448	27.718	2.2967	304.89	19.92	5.1249	1	1.7289e-07	3.4579e-07	2.9151e-05	TRUE
Druggable_MS4A1_4038	MS4A1	4.8448	27.718	4.8448	27.718	2.2967	304.89	19.92	5.1249	1	1.7289e-07	3.4579e-07	2.9151e-05	TRUE
Druggable_DHX33_1784	DHX33	4.0995	24.946	4.0995	24.946	2.3471	255.44	16.554	5.1238	1	1.7761e-07	3.5523e-07	2.9708e-05	TRUE
nonDruggable_C5orf22_24068	C5orf22	4.0995	24.946	4.0995	24.946	2.3471	255.44	16.554	5.1238	1	1.7761e-07	3.5523e-07	2.9708e-05	TRUE
nonDruggable_FGF7_48803	FGF7	4.0995	24.946	4.0995	24.946	2.3471	255.44	16.554	5.1238	1	1.7761e-07	3.5523e-07	2.9708e-05	TRUE
nonDruggable_EIF5A_3025	EIF5A	180.38	352.02	180.38	352.02	0.96077	15135	1122.6	5.123	1	1.5037e-07	3.0074e-07	2.5815e-05	TRUE
nonDruggable_ANKRD31_34453	ANKRD31	70.436	171.85	70.436	171.85	1.2748	5389.6	392	5.1223	1	1.5096e-07	3.0193e-07	2.5893e-05	TRUE
nonDruggable_KIF27_38869	KIF27	8.1989	38.805	8.1989	38.805	2.1134	531.85	35.707	5.1219	1	1.6527e-07	3.3055e-07	2.7991e-05	TRUE
Druggable_AQP9_507	AQP9	8.1989	38.805	8.1989	38.805	2.1134	531.85	35.707	5.1219	1	1.6527e-07	3.3055e-07	2.7991e-05	TRUE
nonDruggable_FAM175A_26070	FAM175A	137.89	285.5	137.89	285.5	1.0446	11246	830.98	5.1204	1	1.5241e-07	3.0481e-07	2.6117e-05	TRUE
nonDruggable_CCNYL1_46968	CCNYL1	260.5	471.21	260.5	471.21	0.8526	22679	1694.8	5.1183	1	1.5419e-07	3.0838e-07	2.6398e-05	TRUE
nonDruggable_RBM39_7979	RBM39	114.04	246.69	114.04	246.69	1.1064	9117.3	671.86	5.1177	1	1.5467e-07	3.0933e-07	2.6456e-05	TRUE
nonDruggable_TMEM52_9958	TMEM52	312.68	546.05	312.68	546.05	0.80239	27753	2079.8	5.1172	1	1.5504e-07	3.1008e-07	2.6496e-05	TRUE
Druggable_ALDOC_7931	ALDOC	125.96	266.09	125.96	266.09	1.0729	10153	750.96	5.1135	1	1.5813e-07	3.1625e-07	2.6999e-05	TRUE
nonDruggable_GNB1L_3964	GNB1L	316.78	551.59	316.78	551.59	0.7982	28092	2110.4	5.1114	1	1.5989e-07	3.1978e-07	2.7275e-05	TRUE
nonDruggable_HOOK2_27095	HOOK2	344.35	590.39	344.35	590.39	0.77605	30811	2317.6	5.1108	1	1.604e-07	3.2079e-07	2.7337e-05	TRUE
Druggable_KAT2B_26067	KAT2B	193.42	371.42	193.42	371.42	0.93777	16256	1213.9	5.109	1	1.6193e-07	3.2385e-07	2.7573e-05	TRUE
nonDruggable_CWC25_13887	CWC25	243.73	446.26	243.73	446.26	0.86992	20971	1572.9	5.1066	1	1.6398e-07	3.2795e-07	2.7897e-05	TRUE
nonDruggable_C7orf50_1359	C7orf50	382.37	643.06	382.37	643.06	0.74847	34548	2606.5	5.1062	1	1.6436e-07	3.2872e-07	2.7937e-05	TRUE
nonDruggable_GRAMD1B_38031	GRAMD1B	112.55	243.92	112.55	243.92	1.109	8943.5	662.04	5.1057	1	1.6479e-07	3.2959e-07	2.798e-05	TRUE
nonDruggable_ARGFX_45763	ARGFX	97.641	218.97	97.641	218.97	1.1571	7652.4	564.75	5.1056	1	1.6491e-07	3.2982e-07	2.798e-05	TRUE
nonDruggable_CTD-2521M24.10_13845	CTD-2521M24.10	259.01	468.44	259.01	468.44	0.85236	22403	1683.9	5.1035	1	1.6669e-07	3.3338e-07	2.8206e-05	TRUE
nonDruggable_ZNF625_56200	ZNF625	87.952	202.34	87.952	202.34	1.1928	6818	502.46	5.1031	1	1.6703e-07	3.3406e-07	2.8238e-05	TRUE
nonDruggable_TPRKB_10104	TPRKB	14.162	55.436	14.162	55.436	1.8962	943.07	65.545	5.0981	1	1.7868e-07	3.5736e-07	2.9833e-05	TRUE
Druggable_HTR1D_3059	HTR1D	14.162	55.436	14.162	55.436	1.8962	943.07	65.545	5.0981	1	1.7868e-07	3.5736e-07	2.9833e-05	TRUE
Druggable_BCAP29_23547	BCAP29	20.87	72.067	20.87	72.067	1.7403	1428.1	100.92	5.0964	1	1.7641e-07	3.5282e-07	2.9638e-05	TRUE
Druggable_SMAD2_13958	SMAD2	360.75	612.57	360.75	612.57	0.76223	32255	2441.8	5.0961	1	1.734e-07	3.4681e-07	2.9211e-05	TRUE
nonDruggable_HIST1H3J_15686	HIST1H3J	336.15	94.241	336.15	94.241	-1.8238	32027	2255.8	5.0935	1.758e-07	1	3.516e-07	2.9588e-05	FALSE
Druggable_ASNA1_15778	ASNA1	72.299	174.62	72.299	174.62	1.2606	5481.1	403.61	5.0933	1	1.7597e-07	3.5194e-07	2.959e-05	TRUE
nonDruggable_DEFB104B_25362	DEFB104B	358.89	609.8	358.89	609.8	0.76315	32024	2427.6	5.0924	1	1.7674e-07	3.5348e-07	2.9667e-05	TRUE
nonDruggable_SSBP4_20592	SSBP4	261.25	471.21	261.25	471.21	0.84849	22514	1700.2	5.092	1	1.7717e-07	3.5433e-07	2.9708e-05	TRUE
nonDruggable_KLF14_50084	KLF14	131.56	274.41	131.56	274.41	1.055	10540	788.36	5.0878	1	1.8112e-07	3.6225e-07	3.0215e-05	TRUE
nonDruggable_TIAF1_21042	TIAF1	232.92	429.63	232.92	429.63	0.88041	19793	1495	5.0875	1	1.814e-07	3.6281e-07	3.0235e-05	TRUE
nonDruggable_MT1H_6021	MT1H	69.318	169.08	69.318	169.08	1.2742	5215.1	385.05	5.084	1	1.8483e-07	3.6965e-07	3.0778e-05	TRUE
Druggable_EXOC1_2117	EXOC1	365.22	618.11	365.22	618.11	0.75748	32523	2475.8	5.0825	1	1.8627e-07	3.7253e-07	3.099e-05	TRUE
Druggable_DLST_32160	DLST	341.37	584.85	341.37	584.85	0.77497	30171	2295.1	5.0823	1	1.8643e-07	3.7287e-07	3.0991e-05	TRUE
nonDruggable_SAMD14_19861	SAMD14	462.49	751.16	462.49	751.16	0.69849	42271	3227	5.0815	1	1.8719e-07	3.7439e-07	3.109e-05	TRUE
Druggable_SLC20A2_6077	SLC20A2	51.429	135.82	51.429	135.82	1.3838	3762.2	275.88	5.0807	1	1.8821e-07	3.7641e-07	3.123e-05	TRUE
nonDruggable_ANKRD37_418	ANKRD37	18.634	66.523	18.634	66.523	1.782	1254.7	88.953	5.0776	1	1.9583e-07	3.9165e-07	3.2332e-05	TRUE
Druggable_GNG3_32961	GNG3	317.89	551.59	317.89	551.59	0.79313	27818	2118.8	5.077	1	1.917e-07	3.8339e-07	3.1782e-05	TRUE
Druggable_APOD_23250	APOD	166.96	329.85	166.96	329.85	0.97804	13643	1029.5	5.0766	1	1.9208e-07	3.8415e-07	3.1817e-05	TRUE
nonDruggable_DOCK9_36822	DOCK9	52.92	138.59	52.92	138.59	1.3723	3873.8	284.83	5.0762	1	1.9269e-07	3.8537e-07	3.189e-05	TRUE
Druggable_TXNRD1_37489	TXNRD1	16.398	60.98	16.398	60.98	1.8329	1093	77.156	5.0754	1	1.9949e-07	3.9897e-07	3.2756e-05	TRUE
Druggable_KRTCAP2_11142	KRTCAP2	16.398	60.98	16.398	60.98	1.8329	1093	77.156	5.0754	1	1.9949e-07	3.9897e-07	3.2756e-05	TRUE
nonDruggable_C1orf216_46416	C1orf216	168.82	332.62	168.82	332.62	0.97416	13792	1042.3	5.0733	1	1.9546e-07	3.9091e-07	3.232e-05	TRUE
Druggable_PRKDC_12768	PRKDC	466.96	756.7	466.96	756.7	0.69523	42579	3262.1	5.0729	1	1.9588e-07	3.9175e-07	3.2332e-05	TRUE
Druggable_SAE1_5790	SAE1	152.8	307.67	152.8	307.67	1.005	12352	932.19	5.0725	1	1.9629e-07	3.9258e-07	3.2347e-05	TRUE
Druggable_FBXL4_17397	FBXL4	254.17	460.12	254.17	460.12	0.85371	21668	1648.6	5.0724	1	1.9646e-07	3.9291e-07	3.2347e-05	TRUE
nonDruggable_GPSM1_26769	GPSM1	621.63	961.82	621.63	961.82	0.6289	58548	4498.1	5.0723	1	1.9649e-07	3.9297e-07	3.2347e-05	TRUE
nonDruggable_TRIP10_44028	TRIP10	118.14	252.23	118.14	252.23	1.0878	9306.2	698.94	5.0722	1	1.9665e-07	3.9331e-07	3.2347e-05	TRUE
Druggable_DDX41_16903	DDX41	521	828.77	521	828.77	0.66865	47992	3688.9	5.0673	1	2.0176e-07	4.0353e-07	3.3073e-05	TRUE
nonDruggable_WDR82_10587	WDR82	231.06	36.033	231.06	36.033	-2.6476	22588	1481.6	5.0668	2.0131e-07	1	4.0262e-07	3.3027e-05	FALSE
Druggable_WDR26_7459	WDR26	86.834	199.57	86.834	199.57	1.1913	6621.6	495.32	5.0655	1	2.0371e-07	4.0741e-07	3.3362e-05	TRUE
Druggable_SNX4_6436	SNX4	398.02	662.46	398.02	662.46	0.73355	35526	2726.6	5.0643	1	2.0491e-07	4.0982e-07	3.353e-05	TRUE
nonDruggable_RBM15_19344	RBM15	420.38	692.95	420.38	692.95	0.71971	37721	2899.1	5.0623	1	2.0708e-07	4.1415e-07	3.3855e-05	TRUE
nonDruggable_SMIM19_20277	SMIM19	281.37	498.93	281.37	498.93	0.82412	24143	1847.7	5.0611	1	2.0839e-07	4.1678e-07	3.404e-05	TRUE
nonDruggable_EIF5AL1_14438	EIF5AL1	358.14	607.03	358.14	607.03	0.75957	31504	2422	5.0572	1	2.1272e-07	4.2544e-07	3.4718e-05	TRUE
Druggable_DCTD_32023	DCTD	209.44	393.6	209.44	393.6	0.90694	17371	1327.1	5.055	1	2.1522e-07	4.3044e-07	3.5067e-05	TRUE
nonDruggable_RBM12_41876	RBM12	160.25	318.76	160.25	318.76	0.98767	12926	983.25	5.0549	1	2.1529e-07	4.3057e-07	3.5067e-05	TRUE
nonDruggable_CCDC107_12968	CCDC107	412.55	681.86	412.55	681.86	0.72352	36830	2838.6	5.0548	1	2.1542e-07	4.3084e-07	3.5067e-05	TRUE
nonDruggable_MTMR12_17446	MTMR12	135.65	279.95	135.65	279.95	1.0398	10745	815.91	5.0517	1	2.1892e-07	4.3784e-07	3.5607e-05	TRUE
nonDruggable_C9orf139_24162	C9orf139	41.74	116.42	41.74	116.42	1.458	2963.3	218.54	5.0514	1	2.1976e-07	4.3951e-07	3.5681e-05	TRUE
nonDruggable_APPBP2_34545	APPBP2	185.59	357.56	185.59	357.56	0.94233	15177	1159	5.0514	1	2.193e-07	4.3861e-07	3.5638e-05	TRUE
Druggable_EP400_17237	EP400	400.63	665.23	400.63	665.23	0.73017	35565	2746.6	5.0489	1	2.2216e-07	4.4432e-07	3.604e-05	TRUE
Druggable_NR1H3_11938	NR1H3	299.26	523.87	299.26	523.87	0.80575	25713	1980	5.0478	1	2.2346e-07	4.4691e-07	3.6188e-05	TRUE
nonDruggable_GTF2H2C_4098	GTF2H2C	245.22	44.349	245.22	44.349	-2.4408	23449	1583.7	5.0476	2.2338e-07	1	4.4676e-07	3.6188e-05	FALSE
nonDruggable_NRSN2_29226	NRSN2	115.16	246.69	115.16	246.69	1.0925	8956.5	679.24	5.0469	1	2.245e-07	4.49e-07	3.6326e-05	TRUE
nonDruggable_LGALS9C_39212	LGALS9C	68.2	166.31	68.2	166.31	1.2737	5043.5	378.12	5.0453	1	2.264e-07	4.5281e-07	3.6603e-05	TRUE
Druggable_DNA2_1827	DNA2	7.4535	36.033	7.4535	36.033	2.1312	465.07	32.122	5.0426	1	2.5346e-07	5.0693e-07	4.0186e-05	TRUE
nonDruggable_ENTHD2_14509	ENTHD2	200.5	379.74	200.5	379.74	0.91801	16465	1263.8	5.0419	1	2.3052e-07	4.6103e-07	3.7207e-05	TRUE
Druggable_ELN_32350	ELN	96.896	216.2	96.896	216.2	1.1497	7395.4	559.93	5.0418	1	2.3053e-07	4.6107e-07	3.7207e-05	TRUE
nonDruggable_RP11-286N22.8_42122	RP11-286N22.8	66.709	163.54	66.709	163.54	1.281	4915.2	368.9	5.0413	1	2.3122e-07	4.6244e-07	3.7286e-05	TRUE
nonDruggable_AHSA1_11686	AHSA1	167.7	329.85	167.7	329.85	0.97165	13513	1034.6	5.0408	1	2.3176e-07	4.6352e-07	3.7341e-05	TRUE
nonDruggable_OR52I1_52007	OR52I1	221	410.23	221	410.23	0.88939	18325	1409.4	5.0404	1	2.3226e-07	4.6452e-07	3.7389e-05	TRUE
nonDruggable_RAB32_52948	RAB32	180.38	349.25	180.38	349.25	0.94939	14641	1122.6	5.0403	1	2.3246e-07	4.6491e-07	3.7389e-05	TRUE
Druggable_OAZ2_12035	OAZ2	219.13	407.46	219.13	407.46	0.8918	18152	1396.1	5.0401	1	2.3267e-07	4.6534e-07	3.7392e-05	TRUE
Druggable_DOHH_17045	DOHH	342.86	584.85	342.86	584.85	0.7687	29795	2306.3	5.0389	1	2.3415e-07	4.683e-07	3.7598e-05	TRUE
nonDruggable_SLC52A1_31513	SLC52A1	35.032	102.56	35.032	102.56	1.5231	2436.1	179.74	5.0367	1	2.3793e-07	4.7586e-07	3.8139e-05	TRUE
Druggable_AMY1A_385	AMY1A	117.02	249.46	117.02	249.46	1.0856	9076.8	691.55	5.0363	1	2.3726e-07	4.7452e-07	3.8065e-05	TRUE
nonDruggable_C5orf28_1308	C5orf28	270.56	482.29	270.56	482.29	0.83161	22876	1768.3	5.035	1	2.3889e-07	4.7778e-07	3.8261e-05	TRUE
Druggable_PCMT1_27364	PCMT1	146.46	296.58	146.46	296.58	1.0129	11611	889.02	5.0348	1	2.3911e-07	4.7823e-07	3.8264e-05	TRUE
Druggable_GRIK2_2783	GRIK2	125.59	263.32	125.59	263.32	1.0621	9802	748.47	5.0343	1	2.3981e-07	4.7963e-07	3.8344e-05	TRUE
nonDruggable_WWC1_22003	WWC1	106.96	232.83	106.96	232.83	1.115	8213.9	625.36	5.0335	1	2.4084e-07	4.8168e-07	3.8476e-05	TRUE
nonDruggable_FP325331.1_37738	FP325331.1	162.49	321.53	162.49	321.53	0.98025	13008	998.63	5.0328	1	2.4168e-07	4.8336e-07	3.8577e-05	TRUE
nonDruggable_MIS18A_39766	MIS18A	288.08	507.24	288.08	507.24	0.81405	24490	1897.2	5.0316	1	2.4319e-07	4.8639e-07	3.8786e-05	TRUE
nonDruggable_ZFP90_10823	ZFP90	39.131	110.87	39.131	110.87	1.4791	2739.8	203.36	5.0308	1	2.4492e-07	4.8984e-07	3.9e-05	TRUE
nonDruggable_NAA40_40138	NAA40	56.274	144.13	56.274	144.13	1.3414	4065	305.06	5.0303	1	2.4495e-07	4.8991e-07	3.9e-05	TRUE
nonDruggable_CFAP126_24716	CFAP126	175.16	340.93	175.16	340.93	0.95684	14114	1086.3	5.0298	1	2.4549e-07	4.9099e-07	3.9053e-05	TRUE
Druggable_ZDHHC2_30313	ZDHHC2	73.045	174.62	73.045	174.62	1.246	5396.1	408.26	5.0273	1	2.4875e-07	4.9749e-07	3.9537e-05	TRUE
Druggable_BLK_16003	BLK	98.76	218.97	98.76	218.97	1.1408	7504.2	571.99	5.0264	1	2.4988e-07	4.9976e-07	3.9684e-05	TRUE
nonDruggable_CREB3L4_2306	CREB3L4	150.19	302.13	150.19	302.13	1.0036	11888	914.39	5.0246	1	2.5224e-07	5.0447e-07	4.0025e-05	TRUE
nonDruggable_RANBP3L_19284	RANBP3L	1.118	11.087	1.118	11.087	2.5127	62.305	3.938	5.0237	1	3.553e-07	7.106e-07	5.3627e-05	TRUE
Druggable_IL1RAPL1_33496	IL1RAPL1	1.118	11.087	1.118	11.087	2.5127	62.305	3.938	5.0237	1	3.553e-07	7.106e-07	5.3627e-05	TRUE
nonDruggable_MURC_51227	MURC	1.118	11.087	1.118	11.087	2.5127	62.305	3.938	5.0237	1	3.553e-07	7.106e-07	5.3627e-05	TRUE
Druggable_PIK3CA_19988	PIK3CA	1.118	11.087	1.118	11.087	2.5127	62.305	3.938	5.0237	1	3.553e-07	7.106e-07	5.3627e-05	TRUE
Druggable_TEC_14360	TEC	1.118	11.087	1.118	11.087	2.5127	62.305	3.938	5.0237	1	3.553e-07	7.106e-07	5.3627e-05	TRUE
nonDruggable_OR5B17_29622	OR5B17	1.118	11.087	1.118	11.087	2.5127	62.305	3.938	5.0237	1	3.553e-07	7.106e-07	5.3627e-05	TRUE
nonDruggable_NPHP4_29180	NPHP4	1.118	11.087	1.118	11.087	2.5127	62.305	3.938	5.0237	1	3.553e-07	7.106e-07	5.3627e-05	TRUE
nonDruggable_AMMECR1L_34401	AMMECR1L	1.118	11.087	1.118	11.087	2.5127	62.305	3.938	5.0237	1	3.553e-07	7.106e-07	5.3627e-05	TRUE
nonDruggable_PLIN4_41383	PLIN4	168.08	329.85	168.08	329.85	0.96847	13449	1037.2	5.023	1	2.5436e-07	5.0872e-07	4.0294e-05	TRUE
nonDruggable_CDC42EP4_47038	CDC42EP4	12.298	49.893	12.298	49.893	1.9362	786.02	56.028	5.0225	1	2.6853e-07	5.3706e-07	4.2184e-05	TRUE
nonDruggable_TMEM150B_9816	TMEM150B	564.98	884.21	564.98	884.21	0.64527	51587	4040.3	5.0222	1	2.5545e-07	5.1091e-07	4.0433e-05	TRUE
Druggable_FZD5_2384	FZD5	383.49	640.29	383.49	640.29	0.73804	33509	2615.1	5.0218	1	2.56e-07	5.1199e-07	4.0485e-05	TRUE
nonDruggable_C7_12771	C7	278.76	493.38	278.76	493.38	0.82142	23493	1828.5	5.019	1	2.5971e-07	5.1941e-07	4.1038e-05	TRUE
Druggable_GPX1_25529	GPX1	186.34	357.56	186.34	357.56	0.93658	15041	1164.2	5.0182	1	2.6077e-07	5.2153e-07	4.1158e-05	TRUE
Druggable_MDH2_11462	MDH2	355.53	601.48	355.53	601.48	0.75688	30762	2402.2	5.0181	1	2.6091e-07	5.2182e-07	4.1158e-05	TRUE
nonDruggable_RAPGEF2_30594	RAPGEF2	26.087	83.154	26.087	83.154	1.6354	1757.2	129.39	5.0168	1	2.6562e-07	5.3123e-07	4.1831e-05	TRUE
Druggable_SYK_36967	SYK	232.92	426.86	232.92	426.86	0.8711	19230	1495	5.0158	1	2.6405e-07	5.2809e-07	4.1619e-05	TRUE
nonDruggable_FOXQ1_48924	FOXQ1	191.93	365.88	191.93	365.88	0.92723	15516	1203.4	5.0144	1	2.6604e-07	5.3208e-07	4.1863e-05	TRUE
Druggable_ST6GAL1_6530	ST6GAL1	117.39	249.46	117.39	249.46	1.081	9023.3	694.01	5.0132	1	2.6761e-07	5.3521e-07	4.2074e-05	TRUE
Druggable_SUV39H2_6639	SUV39H2	100.62	221.74	100.62	221.74	1.1322	7613.8	584.08	5.0117	1	2.6972e-07	5.3945e-07	4.2337e-05	TRUE
nonDruggable_ANP32A_23221	ANP32A	148.7	299.36	148.7	299.36	1.0046	11689	904.23	5.0101	1	2.7195e-07	5.4391e-07	4.2651e-05	TRUE
Druggable_FUT5_2365	FUT5	21.243	72.067	21.243	72.067	1.7159	1404.3	102.93	5.0097	1	2.7762e-07	5.5524e-07	4.3504e-05	TRUE
nonDruggable_NELFCD_6282	NELFCD	386.09	643.06	386.09	643.06	0.73451	33547	2635.1	5.0059	1	2.7805e-07	5.561e-07	4.3535e-05	TRUE
nonDruggable_HNRNPK_38337	HNRNPK	74.908	177.4	74.908	177.4	1.2328	5488	419.92	5.0014	1	2.8466e-07	5.6933e-07	4.4534e-05	TRUE
nonDruggable_FAM212B_48588	FAM212B	64.101	157.99	64.101	157.99	1.2882	4624.3	352.82	4.9987	1	2.8871e-07	5.7743e-07	4.513e-05	TRUE
Druggable_SCN1B_28579	SCN1B	356.28	601.48	356.28	601.48	0.75387	30571	2407.8	4.997	1	2.911e-07	5.822e-07	4.5464e-05	TRUE
nonDruggable_ERMARD_14566	ERMARD	271.68	482.29	271.68	482.29	0.82568	22629	1776.5	4.9969	1	2.9134e-07	5.8267e-07	4.5464e-05	TRUE
nonDruggable_SSSCA1_54270	SSSCA1	134.91	277.18	134.91	277.18	1.0334	10441	810.89	4.9962	1	2.9241e-07	5.8483e-07	4.5595e-05	TRUE
nonDruggable_CD96_47026	CD96	13.416	52.664	13.416	52.664	1.8963	853.02	61.72	4.9958	1	3.064e-07	6.1279e-07	4.7461e-05	TRUE
Druggable_VCAM1_22575	VCAM1	79.753	185.71	79.753	185.71	1.2092	5856.6	450.39	4.9928	1	2.9764e-07	5.9528e-07	4.6371e-05	TRUE
nonDruggable_CRCP_2300	CRCP	509.82	809.37	509.82	809.37	0.66575	45457	3600.1	4.9923	1	2.9825e-07	5.965e-07	4.6428e-05	TRUE
nonDruggable_ZNF609_33826	ZNF609	141.99	288.27	141.99	288.27	1.0165	11027	858.68	4.9919	1	2.9901e-07	5.9802e-07	4.6508e-05	TRUE
Druggable_FCGR1B_17446	FCGR1B	59.628	149.68	59.628	149.68	1.3134	4261.3	325.44	4.9917	1	2.9942e-07	5.9883e-07	4.6533e-05	TRUE
nonDruggable_MOSPD1_51008	MOSPD1	117.77	249.46	117.77	249.46	1.0765	8970	696.48	4.9902	1	3.0153e-07	6.0305e-07	4.6822e-05	TRUE
nonDruggable_ERVV-1_37178	ERVV-1	89.443	202.34	89.443	202.34	1.1688	6631	511.99	4.9895	1	3.0263e-07	6.0526e-07	4.6944e-05	TRUE
Druggable_MATK_11419	MATK	501.62	798.28	501.62	798.28	0.66922	44591	3535.2	4.9894	1	3.0281e-07	6.0561e-07	4.6944e-05	TRUE
Druggable_GALNTL6_25214	GALNTL6	231.81	424.09	231.81	424.09	0.86863	18901	1486.9	4.9865	1	3.0746e-07	6.1492e-07	4.7582e-05	TRUE
Druggable_PVALB_20518	PVALB	143.85	291.04	143.85	291.04	1.0116	11161	871.31	4.9863	1	3.0768e-07	6.1536e-07	4.7582e-05	TRUE
Druggable_ABCC8_7642	ABCC8	281.74	496.15	281.74	496.15	0.81419	23439	1850.5	4.9843	1	3.1097e-07	6.2194e-07	4.8051e-05	TRUE
nonDruggable_HIST2H2BE_38281	HIST2H2BE	19.007	66.523	19.007	66.523	1.7549	1232.2	90.936	4.9829	1	3.2066e-07	6.4133e-07	4.9387e-05	TRUE
nonDruggable_LILRB4_39238	LILRB4	19.007	66.523	19.007	66.523	1.7549	1232.2	90.936	4.9829	1	3.2066e-07	6.4133e-07	4.9387e-05	TRUE
nonDruggable_TRAF3IP2_55136	TRAF3IP2	92.797	207.89	92.797	207.89	1.1551	6884.5	533.51	4.9827	1	3.1356e-07	6.2711e-07	4.8411e-05	TRUE
Druggable_CLYBL_1315	CLYBL	368.95	618.11	368.95	618.11	0.74287	31552	2504.1	4.9791	1	3.1933e-07	6.3867e-07	4.9263e-05	TRUE
nonDruggable_CACTIN_12861	CACTIN	76.772	180.17	76.772	180.17	1.22	5580.9	431.61	4.9769	1	3.2311e-07	6.4623e-07	4.9724e-05	TRUE
nonDruggable_DENND4A_25401	DENND4A	235.9	429.63	235.9	429.63	0.86214	19180	1516.4	4.9748	1	3.2657e-07	6.5314e-07	5.0215e-05	TRUE
nonDruggable_MMS19_17236	MMS19	291.81	510.01	291.81	510.01	0.80341	24265	1924.7	4.9737	1	3.2843e-07	6.5685e-07	5.046e-05	TRUE
Druggable_MIP_3943	MIP	46.585	124.73	46.585	124.73	1.4018	3230.9	247.03	4.972	1	3.3181e-07	6.6362e-07	5.0855e-05	TRUE
nonDruggable_POU2AF1_30221	POU2AF1	106.21	230.06	106.21	230.06	1.1078	7948	620.49	4.9718	1	3.316e-07	6.6319e-07	5.0855e-05	TRUE
Druggable_SLC30A2_36507	SLC30A2	142.36	288.27	142.36	288.27	1.0127	10968	861.21	4.9718	1	3.3161e-07	6.6321e-07	5.0855e-05	TRUE
Druggable_SMARCD1_6378	SMARCD1	452.8	731.76	452.8	731.76	0.69127	39462	3151.2	4.9693	1	3.3603e-07	6.7206e-07	5.1418e-05	TRUE
nonDruggable_FLJ22184_26391	FLJ22184	270.56	479.52	270.56	479.52	0.82331	22273	1768.3	4.9691	1	3.363e-07	6.726e-07	5.1418e-05	TRUE
Druggable_CSNK2B_1515	CSNK2B	223.98	36.033	223.98	36.033	-2.6029	20882	1430.8	4.9688	3.3532e-07	1	6.7064e-07	5.1351e-05	FALSE
nonDruggable_ATG9A_12106	ATG9A	171.06	332.62	171.06	332.62	0.95529	13404	1057.8	4.9673	1	3.394e-07	6.788e-07	5.185e-05	TRUE
nonDruggable_OR10Z1_51814	OR10Z1	6.7082	33.262	6.7082	33.262	2.1521	402.82	28.578	4.9672	1	3.7945e-07	7.5889e-07	5.6497e-05	TRUE
Druggable_CACNA2D1_16108	CACNA2D1	6.7082	33.262	6.7082	33.262	2.1521	402.82	28.578	4.9672	1	3.7945e-07	7.5889e-07	5.6497e-05	TRUE
Druggable_CHMP2A_23980	CHMP2A	30.187	91.47	30.187	91.47	1.568	2014.4	152.25	4.9666	1	3.4323e-07	6.8647e-07	5.2393e-05	TRUE
nonDruggable_ZSCAN9_56406	ZSCAN9	198.64	374.19	198.64	374.19	0.91026	15790	1250.6	4.9642	1	3.4486e-07	6.8972e-07	5.2556e-05	TRUE
Druggable_QARS_28111	QARS	153.17	304.9	153.17	304.9	0.98853	11845	934.73	4.9628	1	3.475e-07	6.95e-07	5.2901e-05	TRUE
nonDruggable_TMEM65_43835	TMEM65	98.014	216.2	98.014	216.2	1.1333	7249.9	567.16	4.9627	1	3.4768e-07	6.9536e-07	5.2901e-05	TRUE
nonDruggable_APBB2_479	APBB2	253.42	454.58	253.42	454.58	0.84048	20657	1643.2	4.9623	1	3.4823e-07	6.9646e-07	5.2942e-05	TRUE
Druggable_HNRNPU_33329	HNRNPU	207.58	27.718	207.58	27.718	-2.8606	19660	1313.9	4.962	3.4367e-07	1	6.8733e-07	5.2417e-05	FALSE
Druggable_MOV10L1_4003	MOV10L1	457.28	737.3	457.28	737.3	0.68799	39761	3186.2	4.9609	1	3.5082e-07	7.0163e-07	5.3292e-05	TRUE
nonDruggable_FAM47E-STBD1_26180	FAM47E-STBD1	353.67	595.94	353.67	595.94	0.7511	29840	2388.1	4.9576	1	3.5681e-07	7.1363e-07	5.3791e-05	TRUE
nonDruggable_BFSP2_809	BFSP2	261.25	465.66	261.25	465.66	0.83146	21323	1700.2	4.9575	1	3.5695e-07	7.139e-07	5.3791e-05	TRUE
Druggable_RC3H2_13088	RC3H2	230.69	421.31	230.69	421.31	0.86614	18575	1478.9	4.957	1	3.5796e-07	7.1591e-07	5.3899e-05	TRUE
nonDruggable_SEMA6B_8631	SEMA6B	363.73	609.8	363.73	609.8	0.74385	30773	2464.4	4.9567	1	3.5853e-07	7.1707e-07	5.3943e-05	TRUE
nonDruggable_ZNF415_33683	ZNF415	51.057	133.05	51.057	133.05	1.3646	3546.3	273.65	4.9563	1	3.5953e-07	7.1905e-07	5.4039e-05	TRUE
nonDruggable_SBK3_31190	SBK3	182.24	349.25	182.24	349.25	0.93465	14308	1135.6	4.956	1	3.5975e-07	7.1949e-07	5.4039e-05	TRUE
Druggable_MOS_11592	MOS	443.11	717.9	443.11	717.9	0.69486	38297	3075.6	4.9548	1	3.6204e-07	7.2409e-07	5.4336e-05	TRUE
nonDruggable_SMG5_20265	SMG5	167.7	327.07	167.7	327.07	0.95952	13047	1034.6	4.9547	1	3.623e-07	7.2459e-07	5.4336e-05	TRUE
nonDruggable_EZR_48426	EZR	130.44	268.87	130.44	268.87	1.0379	9887.5	780.86	4.9538	1	3.6392e-07	7.2784e-07	5.4481e-05	TRUE
Druggable_DCST1_24446	DCST1	78.635	182.94	78.635	182.94	1.2078	5674.7	443.34	4.9538	1	3.6399e-07	7.2797e-07	5.4481e-05	TRUE
Druggable_GNG4_17807	GNG4	60.001	149.68	60.001	149.68	1.3046	4223.4	327.71	4.9538	1	3.6413e-07	7.2827e-07	5.4481e-05	TRUE
nonDruggable_DRC7_2839	DRC7	255.66	457.35	255.66	457.35	0.8366	20764	1659.5	4.9511	1	3.6893e-07	7.3787e-07	5.5156e-05	TRUE
Druggable_SPACA3_36788	SPACA3	109.94	235.6	109.94	235.6	1.0927	8175.2	644.9	4.9484	1	3.7414e-07	7.4827e-07	5.5889e-05	TRUE
nonDruggable_FCF1_48752	FCF1	2.2361	16.631	2.2361	16.631	2.4458	125.14	8.4646	4.9477	1	4.8212e-07	9.6424e-07	6.8963e-05	TRUE
Druggable_MLLT1_26713	MLLT1	2.2361	16.631	2.2361	16.631	2.4458	125.14	8.4646	4.9477	1	4.8212e-07	9.6424e-07	6.8963e-05	TRUE
nonDruggable_ZNF812_33972	ZNF812	2.2361	16.631	2.2361	16.631	2.4458	125.14	8.4646	4.9477	1	4.8212e-07	9.6424e-07	6.8963e-05	TRUE
nonDruggable_TNFSF14_55055	TNFSF14	2.2361	16.631	2.2361	16.631	2.4458	125.14	8.4646	4.9477	1	4.8212e-07	9.6424e-07	6.8963e-05	TRUE
Druggable_PSMA4_27988	PSMA4	2.2361	16.631	2.2361	16.631	2.4458	125.14	8.4646	4.9477	1	4.8212e-07	9.6424e-07	6.8963e-05	TRUE
nonDruggable_TSHB_55216	TSHB	2.2361	16.631	2.2361	16.631	2.4458	125.14	8.4646	4.9477	1	4.8212e-07	9.6424e-07	6.8963e-05	TRUE
Druggable_IL27RA_3176	IL27RA	488.95	778.88	488.95	778.88	0.67061	42592	3435	4.9467	1	3.7732e-07	7.5464e-07	5.632e-05	TRUE
nonDruggable_ACTL9_176	ACTL9	509.82	806.6	509.82	806.6	0.66081	44611	3600.1	4.9462	1	3.7848e-07	7.5695e-07	5.6448e-05	TRUE
Druggable_PSMA5_27989	PSMA5	22.733	74.839	22.733	74.839	1.676	1470.6	111	4.9456	1	3.8551e-07	7.7101e-07	5.7135e-05	TRUE
nonDruggable_AQR_34549	AQR	77.144	180.17	77.144	180.17	1.2131	5538.2	433.95	4.9455	1	3.797e-07	7.594e-07	5.6497e-05	TRUE
nonDruggable_C9orf64_1419	C9orf64	422.99	690.18	422.99	690.18	0.70504	36225	2919.3	4.9452	1	3.8032e-07	7.6063e-07	5.6533e-05	TRUE
nonDruggable_ZCCHC7_10774	ZCCHC7	162.49	318.76	162.49	318.76	0.9678	12550	998.63	4.9451	1	3.8054e-07	7.6108e-07	5.6533e-05	TRUE
nonDruggable_HRASLS2_4424	HRASLS2	358.14	601.48	358.14	601.48	0.74636	30099	2422	4.9446	1	3.8157e-07	7.6314e-07	5.6641e-05	TRUE
nonDruggable_ABHD17A_22	ABHD17A	153.54	304.9	153.54	304.9	0.98505	11784	937.28	4.9438	1	3.83e-07	7.6601e-07	5.6809e-05	TRUE
Druggable_LAMB3_18742	LAMB3	279.14	490.61	279.14	490.61	0.81139	22799	1831.3	4.9418	1	3.871e-07	7.742e-07	5.7327e-05	TRUE
Druggable_SLC26A4_21324	SLC26A4	43.976	119.19	43.976	119.19	1.4181	2996.6	231.64	4.9417	1	3.8801e-07	7.7601e-07	5.7416e-05	TRUE
nonDruggable_GDF6_37875	GDF6	115.16	243.92	115.16	243.92	1.0762	8574.6	679.24	4.9406	1	3.8949e-07	7.7898e-07	5.759e-05	TRUE
nonDruggable_NOL10_17816	NOL10	391.31	135.82	391.31	135.82	-1.5197	34818	2675.1	4.9398	3.9095e-07	1	7.8189e-07	5.776e-05	FALSE
nonDruggable_KIAA0556_4821	KIAA0556	277.27	487.84	277.27	487.84	0.81286	22605	1817.6	4.939	1	3.9253e-07	7.8506e-07	5.7949e-05	TRUE
nonDruggable_RGPD2_8079	RGPD2	281.74	69.295	281.74	69.295	-2.008	25126	1850.5	4.9387	3.9319e-07	1	7.8638e-07	5.8001e-05	FALSE
nonDruggable_CCDC170_13020	CCDC170	474.79	759.48	474.79	759.48	0.67657	41076	3323.5	4.9381	1	3.9436e-07	7.8872e-07	5.8128e-05	TRUE
nonDruggable_NINL_17744	NINL	8.5716	38.805	8.5716	38.805	2.0561	515.81	37.514	4.9362	1	4.333e-07	8.666e-07	6.3177e-05	TRUE
Druggable_HSDL1_3042	HSDL1	960.39	1383.1	960.39	1383.1	0.52579	90094	7334.4	4.9362	1	3.9828e-07	7.9656e-07	5.8621e-05	TRUE
nonDruggable_ZMYM4_10872	ZMYM4	240.75	435.17	240.75	435.17	0.85139	19308	1551.4	4.9362	1	3.9833e-07	7.9666e-07	5.8621e-05	TRUE
nonDruggable_OR12D2_40645	OR12D2	169.94	329.85	169.94	329.85	0.95266	13129	1050.1	4.9346	1	4.0163e-07	8.0327e-07	5.9062e-05	TRUE
nonDruggable_TBR1_32138	TBR1	159.13	313.21	159.13	313.21	0.97248	12204	975.58	4.9331	1	4.0471e-07	8.0941e-07	5.9467e-05	TRUE
nonDruggable_BMPER_34889	BMPER	231.43	421.31	231.43	421.31	0.86151	18426	1484.2	4.9287	1	4.139e-07	8.278e-07	6.0771e-05	TRUE
nonDruggable_LCE2D_39159	LCE2D	113.67	241.15	113.67	241.15	1.0784	8406	669.41	4.9272	1	4.171e-07	8.342e-07	6.1193e-05	TRUE
Druggable_MAK_11320	MAK	46.957	124.73	46.957	124.73	1.3905	3197.4	249.24	4.9263	1	4.1952e-07	8.3905e-07	6.1501e-05	TRUE
nonDruggable_UBN1_44197	UBN1	21.615	72.067	21.615	72.067	1.6919	1380.9	104.94	4.925	1	4.2922e-07	8.5843e-07	6.2678e-05	TRUE
Druggable_SLC22A15_36406	SLC22A15	266.09	471.21	266.09	471.21	0.82209	21460	1735.6	4.9235	1	4.2503e-07	8.5006e-07	6.226e-05	TRUE
nonDruggable_GSDMB_4078	GSDMB	63.355	155.22	63.355	155.22	1.2795	4424.2	348.24	4.9229	1	4.266e-07	8.5321e-07	6.2434e-05	TRUE
nonDruggable_ZNF860_45203	ZNF860	100.25	218.97	100.25	218.97	1.1194	7309.3	581.66	4.9227	1	4.2688e-07	8.5376e-07	6.2434e-05	TRUE
nonDruggable_CNOT10_36218	CNOT10	166.59	324.3	166.59	324.3	0.95687	12775	1026.9	4.9216	1	4.2911e-07	8.5822e-07	6.2678e-05	TRUE
Druggable_ARPC4_15728	ARPC4	411.44	149.68	411.44	149.68	-1.4527	36356	2829.9	4.9205	4.3154e-07	1	8.6309e-07	6.2969e-05	FALSE
nonDruggable_C9orf78_46658	C9orf78	61.864	152.45	61.864	152.45	1.2874	4304.1	339.1	4.9192	1	4.3468e-07	8.6936e-07	6.3329e-05	TRUE
Druggable_PDE4A_12225	PDE4A	440.5	712.35	440.5	712.35	0.69219	37479	3055.3	4.9181	1	4.3685e-07	8.7369e-07	6.3596e-05	TRUE
nonDruggable_TENM2_43441	TENM2	235.53	426.86	235.53	426.86	0.8551	18701	1513.7	4.9176	1	4.3817e-07	8.7634e-07	6.3739e-05	TRUE
nonDruggable_TBCB_54494	TBCB	115.53	243.92	115.53	243.92	1.0716	8522.7	681.7	4.9174	1	4.3858e-07	8.7717e-07	6.375e-05	TRUE
nonDruggable_RP11-849H4.2_19645	RP11-849H4.2	141.62	285.5	141.62	285.5	1.0064	10662	856.16	4.9172	1	4.3893e-07	8.7785e-07	6.3751e-05	TRUE
nonDruggable_C15orf62_12464	C15orf62	279.88	490.61	279.88	490.61	0.80756	22635	1836.8	4.917	1	4.3944e-07	8.7887e-07	6.3776e-05	TRUE
nonDruggable_DCUN1D3_13999	DCUN1D3	442.74	715.13	442.74	715.13	0.6905	37625	3072.7	4.9138	1	4.4653e-07	8.9305e-07	6.4755e-05	TRUE
nonDruggable_ETF1_25925	ETF1	95.405	210.66	95.405	210.66	1.1345	6894.9	550.31	4.913	1	4.4852e-07	8.9703e-07	6.4994e-05	TRUE
nonDruggable_TYW3_21681	TYW3	422.24	687.41	422.24	687.41	0.70178	35673	2913.5	4.9126	1	4.4947e-07	8.9895e-07	6.5082e-05	TRUE
Druggable_SCAMP2_20983	SCAMP2	87.207	196.8	87.207	196.8	1.1651	6246.7	497.7	4.9124	1	4.4984e-07	8.9969e-07	6.5086e-05	TRUE
nonDruggable_SBK3_42405	SBK3	175.9	338.16	175.9	338.16	0.939	13509	1091.4	4.9114	1	4.5216e-07	9.0432e-07	6.5371e-05	TRUE
nonDruggable_C4orf50_1302	C4orf50	291.81	507.24	291.81	507.24	0.79556	23644	1924.7	4.9105	1	4.5416e-07	9.0833e-07	6.561e-05	TRUE
nonDruggable_RPL13_42196	RPL13	33.168	97.013	33.168	97.013	1.5203	2177.6	169.11	4.9095	1	4.5894e-07	9.1788e-07	6.6199e-05	TRUE
Druggable_ITPR1_33614	ITPR1	102.11	221.74	102.11	221.74	1.1112	7417.8	593.76	4.9095	1	4.5655e-07	9.1311e-07	6.5905e-05	TRUE
nonDruggable_SP2_54059	SP2	138.26	279.95	138.26	279.95	1.0125	10343	833.49	4.9078	1	4.6054e-07	9.2109e-07	6.638e-05	TRUE
nonDruggable_FAM132B_3272	FAM132B	145.34	291.04	145.34	291.04	0.9968	10927	881.42	4.9074	1	4.614e-07	9.2279e-07	6.6451e-05	TRUE
nonDruggable_ZNF100_33514	ZNF100	20.497	69.295	20.497	69.295	1.7093	1294	98.912	4.9066	1	4.7272e-07	9.4544e-07	6.7979e-05	TRUE
nonDruggable_PEX11B_52424	PEX11B	68.2	163.54	68.2	163.54	1.2496	4754.7	378.12	4.9028	1	4.725e-07	9.4501e-07	6.7979e-05	TRUE
nonDruggable_ZDHHC5_33425	ZDHHC5	198.26	371.42	198.26	371.42	0.90226	15355	1248	4.9015	1	4.7542e-07	9.5084e-07	6.8315e-05	TRUE
nonDruggable_INTS4_16049	INTS4	5.9628	30.49	5.9628	30.49	2.1771	345.12	25.077	4.8979	1	5.4856e-07	1.0971e-06	7.6779e-05	TRUE
Druggable_DDO_24460	DDO	172.55	332.62	172.55	332.62	0.94284	13149	1068.1	4.8976	1	4.8497e-07	9.6994e-07	6.9318e-05	TRUE
Druggable_SLC5A5_29047	SLC5A5	66.709	160.76	66.709	160.76	1.2565	4630	368.9	4.897	1	4.8665e-07	9.7331e-07	6.9453e-05	TRUE
nonDruggable_ARNTL_34664	ARNTL	103.98	224.52	103.98	224.52	1.1032	7527.1	605.9	4.897	1	4.8656e-07	9.7313e-07	6.9453e-05	TRUE
Druggable_NPY1R_4337	NPY1R	298.14	515.56	298.14	515.56	0.7881	24072	1971.7	4.8963	1	4.8823e-07	9.7646e-07	6.9573e-05	TRUE
Druggable_DUSP6_32271	DUSP6	224.72	410.23	224.72	410.23	0.86537	17589	1436.1	4.8951	1	4.9138e-07	9.8276e-07	6.9969e-05	TRUE
nonDruggable_RP11-505K9.4_30923	RP11-505K9.4	115.9	243.92	115.9	243.92	1.067	8470.9	684.16	4.8943	1	4.9337e-07	9.8674e-07	7.0199e-05	TRUE
Druggable_FCER2_32601	FCER2	253.42	451.8	253.42	451.8	0.83167	20083	1643.2	4.894	1	4.9411e-07	9.8822e-07	7.0252e-05	TRUE
nonDruggable_ZNF80_33965	ZNF80	79.38	182.94	79.38	182.94	1.1943	5588.8	448.04	4.8925	1	4.9785e-07	9.957e-07	7.073e-05	TRUE
nonDruggable_ZNF280A_55969	ZNF280A	163.61	318.76	163.61	318.76	0.95797	12364	1006.3	4.8909	1	5.0189e-07	1.0038e-06	7.1251e-05	TRUE
Druggable_SULT1C3_14210	SULT1C3	12.671	49.893	12.671	49.893	1.8963	767.48	57.919	4.8908	1	5.2732e-07	1.0546e-06	7.4136e-05	TRUE
Druggable_BIRC5_8409	BIRC5	447.21	174.62	447.21	174.62	-1.3517	39131	3107.6	4.8899	5.0454e-07	1	1.0091e-06	7.1489e-05	FALSE
nonDruggable_ACTR1A_34230	ACTR1A	92.424	205.11	92.424	205.11	1.1416	6594.8	531.11	4.8898	1	5.047e-07	1.0094e-06	7.1489e-05	TRUE
nonDruggable_CTD-2521M24.10_25182	CTD-2521M24.10	404.73	662.46	404.73	662.46	0.7095	33712	2778.2	4.8898	1	5.0471e-07	1.0094e-06	7.1489e-05	TRUE
Druggable_BRD3_23611	BRD3	332.06	562.68	332.06	562.68	0.75911	27050	2224.9	4.8892	1	5.0615e-07	1.0123e-06	7.1639e-05	TRUE
nonDruggable_TTC4_21637	TTC4	372.3	618.11	372.3	618.11	0.72985	30691	2529.7	4.8872	1	5.113e-07	1.0226e-06	7.226e-05	TRUE
nonDruggable_ARHGEF11_555	ARHGEF11	193.05	363.11	193.05	363.11	0.90796	14815	1211.3	4.8863	1	5.1371e-07	1.0274e-06	7.2545e-05	TRUE
nonDruggable_EPAS1_14514	EPAS1	267.21	471.21	267.21	471.21	0.81606	21220	1743.8	4.8852	1	5.1668e-07	1.0334e-06	7.2911e-05	TRUE
nonDruggable_ANKRD31_11832	ANKRD31	366.34	609.8	366.34	609.8	0.73357	30111	2484.3	4.8845	1	5.1843e-07	1.0369e-06	7.3104e-05	TRUE
Druggable_PRPF18_35522	PRPF18	87.579	196.8	87.579	196.8	1.159	6201.9	500.08	4.884	1	5.1968e-07	1.0394e-06	7.3225e-05	TRUE
nonDruggable_PNMA3_30171	PNMA3	282.86	493.38	282.86	493.38	0.80043	22582	1858.7	4.883	1	5.2243e-07	1.0449e-06	7.3557e-05	TRUE
nonDruggable_CTB-60B18.6_36431	CTB-60B18.6	191.18	22.174	191.18	22.174	-3.0519	17727	1198.2	4.8826	5.0689e-07	1	1.0138e-06	7.1691e-05	FALSE
nonDruggable_UNC119_33009	UNC119	140.5	282.72	140.5	282.72	1.0037	10417	848.6	4.8823	1	5.2426e-07	1.0485e-06	7.376e-05	TRUE
Druggable_DCAF7_9262	DCAF7	180	16.631	180	16.631	-3.3598	17134	1120	4.8818	4.882e-07	1	9.7639e-07	6.9573e-05	FALSE
Druggable_KLK10_11110	KLK10	569.82	881.43	569.82	881.43	0.62844	49123	4079.3	4.8789	1	5.3342e-07	1.0668e-06	7.4936e-05	TRUE
Druggable_TCF19_6751	TCF19	130.06	266.09	130.06	266.09	1.0271	9541.7	778.37	4.8757	1	5.4204e-07	1.0841e-06	7.6091e-05	TRUE
Druggable_GFRA3_2509	GFRA3	259.76	460.12	259.76	460.12	0.82244	20477	1689.3	4.8749	1	5.4442e-07	1.0888e-06	7.6368e-05	TRUE
nonDruggable_DOCK7_2803	DOCK7	76.399	177.4	76.399	177.4	1.2047	5319.5	429.27	4.8746	1	5.4509e-07	1.0902e-06	7.6406e-05	TRUE
Druggable_PCGF3_27359	PCGF3	182.24	346.48	182.24	346.48	0.92318	13829	1135.6	4.8738	1	5.4744e-07	1.0949e-06	7.6678e-05	TRUE
nonDruggable_SYNRG_20744	SYNRG	13.789	52.664	13.789	52.664	1.8594	833.91	63.629	4.8735	1	5.7207e-07	1.1441e-06	7.9478e-05	TRUE
Druggable_DDA1_16870	DDA1	184.1	349.25	184.1	349.25	0.92005	13980	1148.6	4.8729	1	5.499e-07	1.0998e-06	7.6909e-05	TRUE
nonDruggable_GAS2L3_15241	GAS2L3	116.28	243.92	116.28	243.92	1.0624	8419.3	686.62	4.8713	1	5.5445e-07	1.1089e-06	7.7487e-05	TRUE
Druggable_PPM1J_35388	PPM1J	409.57	668.01	409.57	668.01	0.70438	33888	2815.6	4.8704	1	5.5681e-07	1.1136e-06	7.776e-05	TRUE
nonDruggable_GULP1_49299	GULP1	17.143	60.98	17.143	60.98	1.7724	1050.8	81.069	4.8687	1	5.7826e-07	1.1565e-06	8.028e-05	TRUE
Druggable_MAS1_3816	MAS1	146.09	291.04	146.09	291.04	0.98947	10811	886.49	4.8684	1	5.6264e-07	1.1253e-06	7.8515e-05	TRUE
nonDruggable_KHDRBS2_27522	KHDRBS2	289.2	501.7	289.2	501.7	0.79265	23001	1905.5	4.8681	1	5.6344e-07	1.1269e-06	7.8569e-05	TRUE
Druggable_NSMCE1_4380	NSMCE1	655.91	992.31	655.91	992.31	0.59654	57182	4777.8	4.8667	1	5.6735e-07	1.1347e-06	7.9056e-05	TRUE
Druggable_S100A3_5775	S100A3	295.16	510.01	295.16	510.01	0.78698	23507	1949.6	4.866	1	5.6949e-07	1.139e-06	7.9296e-05	TRUE
Druggable_TTC3_22286	TTC3	342.86	576.54	342.86	576.54	0.74808	27757	2306.3	4.8657	1	5.7022e-07	1.1404e-06	7.9297e-05	TRUE
Druggable_DNMT1_24619	DNMT1	523.98	820.45	523.98	820.45	0.64591	44495	3712.6	4.8657	1	5.7034e-07	1.1407e-06	7.9297e-05	TRUE
nonDruggable_XAB2_33291	XAB2	16.025	58.208	16.025	58.208	1.7981	975.59	75.208	4.8641	1	5.9402e-07	1.188e-06	8.1647e-05	TRUE
nonDruggable_C22orf42_46465	C22orf42	16.025	58.208	16.025	58.208	1.7981	975.59	75.208	4.8641	1	5.9402e-07	1.188e-06	8.1647e-05	TRUE
Druggable_B2M_23497	B2M	16.025	58.208	16.025	58.208	1.7981	975.59	75.208	4.8641	1	5.9402e-07	1.188e-06	8.1647e-05	TRUE
nonDruggable_SMC6_31552	SMC6	84.598	191.25	84.598	191.25	1.1674	5917.6	481.08	4.8627	1	5.7896e-07	1.1579e-06	8.0318e-05	TRUE
nonDruggable_NDRG3_51391	NDRG3	118.14	246.69	118.14	246.69	1.0559	8536.3	698.94	4.8625	1	5.7961e-07	1.1592e-06	8.0349e-05	TRUE
nonDruggable_ATL3_12110	ATL3	79.753	182.94	79.753	182.94	1.1876	5546.3	450.39	4.8622	1	5.8063e-07	1.1613e-06	8.0432e-05	TRUE
Druggable_CTSD_9130	CTSD	572.81	884.21	572.81	884.21	0.62545	49052	4103.3	4.8613	1	5.8296e-07	1.1659e-06	8.0695e-05	TRUE
Druggable_ARFGAP3_8109	ARFGAP3	96.151	210.66	96.151	210.66	1.1234	6801.3	555.12	4.86	1	5.869e-07	1.1738e-06	8.1181e-05	TRUE
Druggable_GRIK5_33122	GRIK5	258.27	457.35	258.27	457.35	0.82201	20216	1678.5	4.8593	1	5.8886e-07	1.1777e-06	8.1393e-05	TRUE
Druggable_SYNJ2_36972	SYNJ2	323.11	548.82	323.11	548.82	0.76246	25913	2157.8	4.8589	1	5.9023e-07	1.1805e-06	8.147e-05	TRUE
nonDruggable_HIST1H2BB_15663	HIST1H2BB	99.505	216.2	99.505	216.2	1.1118	7058.6	576.82	4.8589	1	5.9029e-07	1.1806e-06	8.147e-05	TRUE
nonDruggable_CDK5R2_35878	CDK5R2	180.75	343.7	180.75	343.7	0.92341	13614	1125.2	4.8581	1	5.9273e-07	1.1855e-06	8.1647e-05	TRUE
nonDruggable_C9orf156_46639	C9orf156	210.56	388.05	210.56	388.05	0.87888	16113	1335.1	4.8576	1	5.9407e-07	1.1881e-06	8.1647e-05	TRUE
nonDruggable_LGI3_16648	LGI3	142.74	285.5	142.74	285.5	0.9951	10490	863.73	4.8576	1	5.9417e-07	1.1883e-06	8.1647e-05	TRUE
nonDruggable_PURG_7818	PURG	327.21	554.36	327.21	554.36	0.7588	26242	2188.6	4.8555	1	6.0035e-07	1.2007e-06	8.2437e-05	TRUE
nonDruggable_ZNF750_11295	ZNF750	343.24	576.54	343.24	576.54	0.74651	27667	2309.1	4.855	1	6.0195e-07	1.2039e-06	8.2596e-05	TRUE
nonDruggable_MAPKAP1_5618	MAPKAP1	443.11	712.35	443.11	712.35	0.68369	36751	3075.6	4.8548	1	6.0245e-07	1.2049e-06	8.2605e-05	TRUE
Druggable_MEP1A_19064	MEP1A	43.231	116.42	43.231	116.42	1.4085	2835.4	227.27	4.8546	1	6.0433e-07	1.2087e-06	8.2682e-05	TRUE
nonDruggable_SLC25A47_31496	SLC25A47	193.79	363.11	193.79	363.11	0.90243	14681	1216.5	4.8544	1	6.0374e-07	1.2075e-06	8.2681e-05	TRUE
Druggable_EPHX1_32414	EPHX1	195.66	365.88	195.66	365.88	0.89963	14837	1229.6	4.8544	1	6.0388e-07	1.2078e-06	8.2681e-05	TRUE
Druggable_GRIK1_33118	GRIK1	153.54	302.13	153.54	302.13	0.97191	11348	937.28	4.8533	1	6.0713e-07	1.2143e-06	8.3005e-05	TRUE
nonDruggable_MYO1F_28855	MYO1F	225.84	410.23	225.84	410.23	0.85825	17372	1444.1	4.852	1	6.1098e-07	1.222e-06	8.3471e-05	TRUE
Druggable_SEC14L1_21038	SEC14L1	37.64	105.33	37.64	105.33	1.4603	2435.5	194.73	4.8506	1	6.1767e-07	1.2353e-06	8.4263e-05	TRUE
Druggable_DDX3Y_1718	DDX3Y	270.19	473.98	270.19	473.98	0.80855	21169	1765.6	4.8499	1	6.1764e-07	1.2353e-06	8.4263e-05	TRUE
Druggable_B3GALT6_738	B3GALT6	433.05	698.5	433.05	698.5	0.68845	35729	2997.3	4.8485	1	6.2207e-07	1.2441e-06	8.4802e-05	TRUE
Druggable_EEF2_17148	EEF2	291.81	504.47	291.81	504.47	0.78768	23031	1924.7	4.8473	1	6.2562e-07	1.2512e-06	8.5178e-05	TRUE
nonDruggable_PRH1_30317	PRH1	104.72	224.52	104.72	224.52	1.093	7429.6	610.76	4.8473	1	6.2573e-07	1.2515e-06	8.5178e-05	TRUE
nonDruggable_LYL1_5507	LYL1	373.8	618.11	373.8	618.11	0.7241	30312	2541.1	4.8467	1	6.276e-07	1.2552e-06	8.537e-05	TRUE
nonDruggable_XKR7_10672	XKR7	333.55	562.68	333.55	562.68	0.75266	26694	2236.1	4.8454	1	6.3166e-07	1.2633e-06	8.5861e-05	TRUE
Druggable_NAPB_26917	NAPB	25.715	80.382	25.715	80.382	1.6071	1608.8	127.34	4.8446	1	6.4175e-07	1.2835e-06	8.7007e-05	TRUE
nonDruggable_ARPC4-TTLL3_625	ARPC4-TTLL3	210.94	388.05	210.94	388.05	0.87634	16044	1337.7	4.8426	1	6.4074e-07	1.2815e-06	8.7007e-05	TRUE
Druggable_ERI1_2096	ERI1	21.988	72.067	21.988	72.067	1.6683	1357.7	106.96	4.8423	1	6.5254e-07	1.3051e-06	8.8002e-05	TRUE
nonDruggable_EMB_14469	EMB	21.988	72.067	21.988	72.067	1.6683	1357.7	106.96	4.8423	1	6.5254e-07	1.3051e-06	8.8002e-05	TRUE
nonDruggable_PAK1IP1_18505	PAK1IP1	70.436	166.31	70.436	166.31	1.2278	4801	392	4.8423	1	6.419e-07	1.2838e-06	8.7007e-05	TRUE
Druggable_MLLT6_11550	MLLT6	295.91	510.01	295.91	510.01	0.78335	23340	1955.1	4.8422	1	6.4194e-07	1.2839e-06	8.7007e-05	TRUE
Druggable_RAB28_35711	RAB28	410.69	668.01	410.69	668.01	0.70046	33590	2824.2	4.8419	1	6.429e-07	1.2858e-06	8.7076e-05	TRUE
Druggable_KCNB2_18513	KCNB2	209.07	385.28	209.07	385.28	0.87877	15882	1324.5	4.8418	1	6.434e-07	1.2868e-06	8.7081e-05	TRUE
nonDruggable_HOXD4_27136	HOXD4	182.98	346.48	182.98	346.48	0.91733	13699	1140.8	4.8406	1	6.4732e-07	1.2946e-06	8.7549e-05	TRUE
nonDruggable_FAM122A_48463	FAM122A	184.85	349.25	184.85	349.25	0.91425	13850	1153.8	4.8399	1	6.4944e-07	1.2989e-06	8.7772e-05	TRUE
nonDruggable_YIPF4_33328	YIPF4	128.95	263.32	128.95	263.32	1.0244	9309.7	770.88	4.8398	1	6.4992e-07	1.2998e-06	8.7774e-05	TRUE
nonDruggable_DRP2_25592	DRP2	190.44	357.56	190.44	357.56	0.90535	14306	1192.9	4.8387	1	6.5337e-07	1.3067e-06	8.8051e-05	TRUE
nonDruggable_FAM180A_14743	FAM180A	5.2175	27.718	5.2175	27.718	2.2076	291.95	21.626	4.8385	1	7.5277e-07	1.5055e-06	9.8697e-05	TRUE
nonDruggable_CLEC4G_2117	CLEC4G	323.86	548.82	323.86	548.82	0.75915	25739	2163.4	4.8366	1	6.6043e-07	1.3209e-06	8.8894e-05	TRUE
nonDruggable_C20orf96_12635	C20orf96	305.97	523.87	305.97	523.87	0.77388	24165	2029.8	4.8365	1	6.6057e-07	1.3211e-06	8.8894e-05	TRUE
nonDruggable_ELF5_3037	ELF5	39.131	108.1	39.131	108.1	1.4429	2525.1	203.36	4.8365	1	6.6287e-07	1.3257e-06	8.9141e-05	TRUE
nonDruggable_FHL3_48816	FHL3	93.169	205.11	93.169	205.11	1.1301	6503.1	535.9	4.8357	1	6.6343e-07	1.3269e-06	8.9152e-05	TRUE
nonDruggable_ATXN7_23474	ATXN7	75.281	174.62	75.281	174.62	1.2031	5146.2	422.25	4.8345	1	6.6752e-07	1.335e-06	8.9614e-05	TRUE
Druggable_CHI3L2_1206	CHI3L2	268.7	471.21	268.7	471.21	0.80806	20903	1754.7	4.8344	1	6.6782e-07	1.3356e-06	8.9614e-05	TRUE
nonDruggable_SPRR2A_31812	SPRR2A	96.523	210.66	96.523	210.66	1.1179	6754.7	557.53	4.8337	1	6.7001e-07	1.34e-06	8.9844e-05	TRUE
Druggable_PTPRC_20494	PTPRC	168.45	324.3	168.45	324.3	0.94092	12464	1039.8	4.8333	1	6.7147e-07	1.3429e-06	8.9913e-05	TRUE
Druggable_HS6ST3_25786	HS6ST3	218.76	399.14	218.76	399.14	0.86457	16630	1393.5	4.8321	1	6.7546e-07	1.3509e-06	9.0368e-05	TRUE
nonDruggable_FREM3_3747	FREM3	290.32	501.7	290.32	501.7	0.78711	22754	1913.7	4.832	1	6.7583e-07	1.3517e-06	9.0368e-05	TRUE
Druggable_GNG7_25390	GNG7	125.59	257.78	125.59	257.78	1.0315	9012.6	748.47	4.8317	1	6.77e-07	1.354e-06	9.0461e-05	TRUE
nonDruggable_EIF1AD_14407	EIF1AD	203.85	30.49	203.85	30.49	-2.7016	17959	1287.5	4.8315	6.7069e-07	1	1.3414e-06	8.9871e-05	FALSE
Druggable_SCNN1A_5838	SCNN1A	216.9	396.37	216.9	396.37	0.86682	16465	1380.2	4.8309	1	6.7966e-07	1.3593e-06	9.0752e-05	TRUE
nonDruggable_CXCL3_2484	CXCL3	548.95	850.94	548.95	850.94	0.63145	46142	3911.9	4.8284	1	6.8819e-07	1.3764e-06	9.1825e-05	TRUE
Druggable_HINT1_10543	HINT1	255.28	451.8	255.28	451.8	0.82115	19698	1656.8	4.8281	1	6.891e-07	1.3782e-06	9.1881e-05	TRUE
nonDruggable_CCDC85A_13093	CCDC85A	272.8	476.75	272.8	476.75	0.80314	21198	1784.7	4.8277	1	6.9061e-07	1.3812e-06	9.2018e-05	TRUE
nonDruggable_SMG5_31561	SMG5	73.79	171.85	73.79	171.85	1.2086	5016.2	412.92	4.8258	1	6.9737e-07	1.3947e-06	9.2854e-05	TRUE
nonDruggable_CCL18_1698	CCL18	270.94	473.98	270.94	473.98	0.80459	21011	1771.1	4.8247	1	7.0108e-07	1.4022e-06	9.3282e-05	TRUE
Druggable_NDUFA7_11801	NDUFA7	278.76	485.07	278.76	485.07	0.79695	21683	1828.5	4.8245	1	7.0164e-07	1.4033e-06	9.329e-05	TRUE
nonDruggable_TMEM194A_9866	TMEM194A	368.58	609.8	368.58	609.8	0.72482	29549	2501.3	4.8232	1	7.0653e-07	1.4131e-06	9.3875e-05	TRUE
nonDruggable_PHYHIP_7356	PHYHIP	78.635	180.17	78.635	180.17	1.1859	5369.3	443.34	4.8221	1	7.1025e-07	1.4205e-06	9.4302e-05	TRUE
Druggable_CACNG8_23706	CACNG8	65.964	157.99	65.964	157.99	1.2475	4430	364.3	4.8217	1	7.1199e-07	1.424e-06	9.4466e-05	TRUE
Druggable_PSMB6_12836	PSMB6	163.23	315.99	163.23	315.99	0.94868	11979	1003.8	4.8214	1	7.127e-07	1.4254e-06	9.4494e-05	TRUE
nonDruggable_CARD6_46733	CARD6	20.87	69.295	20.87	69.295	1.6845	1271.5	100.92	4.8205	1	7.2982e-07	1.4596e-06	9.6223e-05	TRUE
Druggable_GALNTL6_17632	GALNTL6	113.67	238.38	113.67	238.38	1.0618	8036.4	669.41	4.8201	1	7.1758e-07	1.4352e-06	9.5029e-05	TRUE
Druggable_HSPBAP1_18233	HSPBAP1	290.69	501.7	290.69	501.7	0.78526	22671	1916.5	4.82	1	7.1774e-07	1.4355e-06	9.5029e-05	TRUE
Druggable_ALB_15499	ALB	282.86	490.61	282.86	490.61	0.79232	21983	1858.7	4.8187	1	7.2246e-07	1.4449e-06	9.5536e-05	TRUE
nonDruggable_BRINP3_889	BRINP3	366.71	607.03	366.71	607.03	0.72555	29328	2487.1	4.8187	1	7.2259e-07	1.4452e-06	9.5536e-05	TRUE
nonDruggable_FAM193A_48559	FAM193A	219.13	399.14	219.13	399.14	0.86212	16560	1396.1	4.8175	1	7.2673e-07	1.4535e-06	9.6017e-05	TRUE
nonDruggable_CHCHD1_36036	CHCHD1	136.4	274.41	136.4	274.41	1.0032	9808	820.93	4.8168	1	7.2955e-07	1.4591e-06	9.6223e-05	TRUE
nonDruggable_KAZALD1_27503	KAZALD1	465.47	740.07	465.47	740.07	0.66782	38204	3250.4	4.8165	1	7.3057e-07	1.4611e-06	9.6255e-05	TRUE
nonDruggable_MAGEB10_50704	MAGEB10	64.473	155.22	64.473	155.22	1.2546	4309.7	355.11	4.8157	1	7.3382e-07	1.4676e-06	9.6616e-05	TRUE
Druggable_TAOK1_14293	TAOK1	281	487.84	281	487.84	0.79367	21793	1845	4.8154	1	7.3435e-07	1.4687e-06	9.6618e-05	TRUE
Druggable_RNGTT_28430	RNGTT	202.74	30.49	202.74	30.49	-2.6937	17714	1279.6	4.8152	7.28e-07	1	1.456e-06	9.6118e-05	FALSE
nonDruggable_RP1L1_19652	RP1L1	482.24	762.25	482.24	762.25	0.6594	39710	3382.2	4.8146	1	7.3732e-07	1.4746e-06	9.6941e-05	TRUE
Druggable_COX10_31757	COX10	170.69	327.07	170.69	327.07	0.93424	12546	1055.2	4.8142	1	7.3888e-07	1.4778e-06	9.7078e-05	TRUE
Druggable_MAPKAPK3_11383	MAPKAPK3	2.9814	19.403	2.9814	19.403	2.3574	159.89	11.635	4.8141	1	9.14e-07	1.828e-06	0.0001162	TRUE
nonDruggable_TPRG1L_55121	TPRG1L	2.9814	19.403	2.9814	19.403	2.3574	159.89	11.635	4.8141	1	9.14e-07	1.828e-06	0.0001162	TRUE
nonDruggable_C17orf104_23834	C17orf104	2.9814	19.403	2.9814	19.403	2.3574	159.89	11.635	4.8141	1	9.14e-07	1.828e-06	0.0001162	TRUE
nonDruggable_ZNF224_22291	ZNF224	2.9814	19.403	2.9814	19.403	2.3574	159.89	11.635	4.8141	1	9.14e-07	1.828e-06	0.0001162	TRUE
Druggable_GPRC6A_25525	GPRC6A	2.9814	19.403	2.9814	19.403	2.3574	159.89	11.635	4.8141	1	9.14e-07	1.828e-06	0.0001162	TRUE
nonDruggable_DTWD2_2868	DTWD2	549.7	850.94	549.7	850.94	0.6295	45912	3917.8	4.8128	1	7.4412e-07	1.4882e-06	9.7698e-05	TRUE
Druggable_UPF3B_30067	UPF3B	106.96	227.29	106.96	227.29	1.0804	7490.4	625.36	4.8118	1	7.4793e-07	1.4959e-06	9.813e-05	TRUE
Druggable_VLDLR_7417	VLDLR	202.36	374.19	202.36	374.19	0.88357	15106	1277	4.8085	1	7.6027e-07	1.5205e-06	9.9611e-05	TRUE
Druggable_CHRM5_31569	CHRM5	100.25	216.2	100.25	216.2	1.1011	6964.1	581.66	4.8077	1	7.6327e-07	1.5265e-06	9.9935e-05	TRUE
nonDruggable_SPATA2_42933	SPATA2	96.896	210.66	96.896	210.66	1.1124	6708.4	559.93	4.8076	1	7.6388e-07	1.5278e-06	9.9946e-05	TRUE
nonDruggable_ICOSLG_4486	ICOSLG	482.62	762.25	482.62	762.25	0.65828	39602	3385.1	4.8061	1	7.6933e-07	1.5387e-06	0.00010059	TRUE
nonDruggable_SLAMF9_31484	SLAMF9	29.814	88.698	29.814	88.698	1.5415	1855.8	150.16	4.8053	1	7.7849e-07	1.557e-06	0.00010151	TRUE
nonDruggable_MTMR12_6050	MTMR12	29.814	88.698	29.814	88.698	1.5415	1855.8	150.16	4.8053	1	7.7849e-07	1.557e-06	0.00010151	TRUE
nonDruggable_C18orf21_1096	C18orf21	406.22	152.45	406.22	152.45	-1.408	34056	2789.7	4.8046	7.7516e-07	1	1.5503e-06	0.00010128	FALSE
nonDruggable_AP000275.65_11884	AP000275.65	489.7	207.89	489.7	207.89	-1.2321	41476	3440.9	4.8042	7.7678e-07	1	1.5536e-06	0.00010142	FALSE
Druggable_COL27A1_1368	COL27A1	219.51	399.14	219.51	399.14	0.85968	16489	1398.8	4.803	1	7.816e-07	1.5632e-06	0.00010184	TRUE
nonDruggable_HIST1H1B_38228	HIST1H1B	273.55	476.75	273.55	476.75	0.79921	21039	1790.2	4.8027	1	7.8271e-07	1.5654e-06	0.00010191	TRUE
nonDruggable_BOLL_46107	BOLL	69.318	163.54	69.318	163.54	1.2264	4636.5	385.05	4.8015	1	7.8762e-07	1.5752e-06	0.00010248	TRUE
Druggable_NACC1_26897	NACC1	19.752	66.523	19.752	66.523	1.7021	1188.2	94.915	4.8008	1	8.0739e-07	1.6148e-06	0.00010469	TRUE
nonDruggable_SEC31A_31267	SEC31A	152.8	299.36	152.8	299.36	0.96564	11037	932.19	4.8002	1	7.9267e-07	1.5853e-06	0.000103	TRUE
nonDruggable_OR7E24_7001	OR7E24	152.8	299.36	152.8	299.36	0.96564	11037	932.19	4.8002	1	7.9267e-07	1.5853e-06	0.000103	TRUE
nonDruggable_MMP23B_39795	MMP23B	169.2	324.3	169.2	324.3	0.93458	12341	1044.9	4.7983	1	8.001e-07	1.6002e-06	0.00010389	TRUE
nonDruggable_ARMCX6_12040	ARMCX6	335.78	108.1	335.78	108.1	-1.6262	27892	2253	4.7968	8.0613e-07	1	1.6123e-06	0.0001046	FALSE
nonDruggable_SEMA6C_53676	SEMA6C	46.585	121.96	46.585	121.96	1.3696	2998.6	247.03	4.7957	1	8.1193e-07	1.6239e-06	0.00010521	TRUE
nonDruggable_SPINK7_31784	SPINK7	98.76	213.43	98.76	213.43	1.104	6812.3	571.99	4.7946	1	8.1494e-07	1.6299e-06	0.00010553	TRUE
nonDruggable_NUTM2D_6587	NUTM2D	110.69	232.83	110.69	232.83	1.066	7711.6	649.79	4.7918	1	8.2665e-07	1.6533e-06	0.00010697	TRUE
nonDruggable_TMEM215_43751	TMEM215	51.057	130.27	51.057	130.27	1.3344	3303.3	273.65	4.7888	1	8.3982e-07	1.6796e-06	0.00010855	TRUE
Druggable_LCN12_11170	LCN12	126.34	257.78	126.34	257.78	1.0231	8906.9	753.45	4.7885	1	8.4003e-07	1.6801e-06	0.00010855	TRUE
Druggable_HCCS_10479	HCCS	23.479	74.839	23.479	74.839	1.6314	1423.3	115.06	4.788	1	8.5428e-07	1.7086e-06	0.00011009	TRUE
Druggable_PKN2_27616	PKN2	23.479	74.839	23.479	74.839	1.6314	1423.3	115.06	4.788	1	8.5428e-07	1.7086e-06	0.00011009	TRUE
nonDruggable_ITGA9_27444	ITGA9	582.87	892.52	582.87	892.52	0.61386	48483	4184.3	4.787	1	8.4636e-07	1.6927e-06	0.0001093	TRUE
nonDruggable_TRAM2_21486	TRAM2	380.13	623.66	380.13	623.66	0.71278	30102	2589.4	4.7857	1	8.521e-07	1.7042e-06	0.00010996	TRUE
nonDruggable_INIP_38608	INIP	72.672	169.08	72.672	169.08	1.207	4848	405.93	4.785	1	8.5487e-07	1.7097e-06	0.00011009	TRUE
nonDruggable_SLC7A6OS_31516	SLC7A6OS	39.504	108.1	39.504	108.1	1.4295	2495.3	205.52	4.785	1	8.5763e-07	1.7153e-06	0.00011037	TRUE
nonDruggable_LYSMD2_16920	LYSMD2	11.926	47.121	11.926	47.121	1.8964	686.47	54.144	4.7831	1	9.1104e-07	1.8221e-06	0.0001162	TRUE
nonDruggable_SCGB1D2_8548	SCGB1D2	82.362	185.71	82.362	185.71	1.1634	5554.9	466.89	4.783	1	8.6352e-07	1.727e-06	0.00011106	TRUE
nonDruggable_ANKRD24_45649	ANKRD24	241.12	429.63	241.12	429.63	0.83071	18133	1554.1	4.7818	1	8.6853e-07	1.7371e-06	0.00011163	TRUE
nonDruggable_TICAM1_43548	TICAM1	135.28	271.64	135.28	271.64	1.0004	9572.8	813.4	4.781	1	8.7208e-07	1.7442e-06	0.000112	TRUE
Druggable_SLC46A2_36594	SLC46A2	452.43	720.67	452.43	720.67	0.67046	36459	3148.3	4.7806	1	8.7383e-07	1.7477e-06	0.00011215	TRUE
Druggable_FXYD5_32715	FXYD5	3.7268	22.174	3.7268	22.174	2.2936	199.31	14.896	4.7798	1	1.0532e-06	2.1064e-06	0.0001303	TRUE
nonDruggable_ZNF720_33911	ZNF720	3.7268	22.174	3.7268	22.174	2.2936	199.31	14.896	4.7798	1	1.0532e-06	2.1064e-06	0.0001303	TRUE
Druggable_KBTBD2_26077	KBTBD2	3.7268	22.174	3.7268	22.174	2.2936	199.31	14.896	4.7798	1	1.0532e-06	2.1064e-06	0.0001303	TRUE
nonDruggable_EREG_25881	EREG	3.7268	22.174	3.7268	22.174	2.2936	199.31	14.896	4.7798	1	1.0532e-06	2.1064e-06	0.0001303	TRUE
Druggable_NTSR2_34724	NTSR2	274.29	476.75	274.29	476.75	0.7953	20881	1795.7	4.7778	1	8.8617e-07	1.7723e-06	0.00011361	TRUE
Druggable_MINK1_3940	MINK1	266.46	465.66	266.46	465.66	0.80304	20221	1738.3	4.7777	1	8.8635e-07	1.7727e-06	0.00011361	TRUE
Druggable_GPNMB_25432	GPNMB	177.02	335.39	177.02	335.39	0.91808	12854	1099.2	4.7767	1	8.9111e-07	1.7822e-06	0.00011414	TRUE
nonDruggable_LRP11_50512	LRP11	71.181	166.31	71.181	166.31	1.2128	4721.9	396.64	4.7765	1	8.922e-07	1.7844e-06	0.0001142	TRUE
nonDruggable_MYO18A_17532	MYO18A	193.79	360.33	193.79	360.33	0.8914	14196	1216.5	4.7749	1	8.9882e-07	1.7976e-06	0.00011497	TRUE
Druggable_SLC48A1_29028	SLC48A1	158.76	307.67	158.76	307.67	0.95016	11385	973.02	4.7738	1	9.0394e-07	1.8079e-06	0.00011555	TRUE
nonDruggable_MBD3L3_50778	MBD3L3	119.63	246.69	119.63	246.69	1.038	8330.6	708.82	4.7725	1	9.0979e-07	1.8196e-06	0.0001162	TRUE
Druggable_LTBR_26457	LTBR	160.62	310.44	160.62	310.44	0.94632	11522	985.82	4.7716	1	9.1367e-07	1.8273e-06	0.0001162	TRUE
nonDruggable_PAQR6_18525	PAQR6	411.44	665.23	411.44	665.23	0.69186	32667	2829.9	4.7709	1	9.1704e-07	1.8341e-06	0.00011651	TRUE
Druggable_PRDM1_20301	PRDM1	0.74535	8.3154	0.74535	8.3154	2.4161	36.361	2.5193	4.7694	1	1.3576e-06	2.7152e-06	0.0001614	TRUE
nonDruggable_MAP3K7CL_28323	MAP3K7CL	0.74535	8.3154	0.74535	8.3154	2.4161	36.361	2.5193	4.7694	1	1.3576e-06	2.7152e-06	0.0001614	TRUE
nonDruggable_CCDC77_1665	CCDC77	0.74535	8.3154	0.74535	8.3154	2.4161	36.361	2.5193	4.7694	1	1.3576e-06	2.7152e-06	0.0001614	TRUE
nonDruggable_COPRS_47476	COPRS	0.74535	8.3154	0.74535	8.3154	2.4161	36.361	2.5193	4.7694	1	1.3576e-06	2.7152e-06	0.0001614	TRUE
Druggable_METTL6_19079	METTL6	0.74535	8.3154	0.74535	8.3154	2.4161	36.361	2.5193	4.7694	1	1.3576e-06	2.7152e-06	0.0001614	TRUE
nonDruggable_HIGD1A_38215	HIGD1A	0.37268	5.5436	0.37268	5.5436	2.2531	17.43	1.1758	4.7687	1	1.4615e-06	2.9231e-06	0.00017085	TRUE
nonDruggable_TMEM116_43643	TMEM116	0.37268	5.5436	0.37268	5.5436	2.2531	17.43	1.1758	4.7687	1	1.4615e-06	2.9231e-06	0.00017085	TRUE
nonDruggable_ZNF595_56177	ZNF595	0	5.5436	0.37268	5.5436	2.2531	24.359	1.1758	4.7687	1	1.4615e-06	2.9231e-06	0.00017085	TRUE
nonDruggable_MYO6_6147	MYO6	0.37268	5.5436	0.37268	5.5436	2.2531	17.43	1.1758	4.7687	1	1.4615e-06	2.9231e-06	0.00017085	TRUE
nonDruggable_ATF3_23434	ATF3	0	5.5436	0.37268	5.5436	2.2531	24.359	1.1758	4.7687	1	1.4615e-06	2.9231e-06	0.00017085	TRUE
nonDruggable_ATAD5_663	ATAD5	0.37268	5.5436	0.37268	5.5436	2.2531	17.43	1.1758	4.7687	1	1.4615e-06	2.9231e-06	0.00017085	TRUE
nonDruggable_ANKRD62_45680	ANKRD62	0	5.5436	0.37268	5.5436	2.2531	24.359	1.1758	4.7687	1	1.4615e-06	2.9231e-06	0.00017085	TRUE
nonDruggable_AC026449.1_11536	AC026449.1	69.691	163.54	69.691	163.54	1.2188	4597.5	387.37	4.7682	1	9.2964e-07	1.8593e-06	0.00011803	TRUE
nonDruggable_CUEDC2_47682	CUEDC2	164.35	315.99	164.35	315.99	0.93889	11798	1011.5	4.7679	1	9.3091e-07	1.8618e-06	0.00011811	TRUE
Druggable_SLC39A12_13834	SLC39A12	13.044	49.893	13.044	49.893	1.8575	749.35	59.816	4.7645	1	9.9227e-07	1.9845e-06	0.00012464	TRUE
Druggable_DHX37_9381	DHX37	264.23	66.523	264.23	66.523	-1.9738	21692	1722	4.7644	9.4718e-07	1	1.8944e-06	0.0001201	FALSE
nonDruggable_FOXO4_37725	FOXO4	205.35	376.97	205.35	376.97	0.8732	15061	1298.1	4.7635	1	9.5152e-07	1.903e-06	0.00012057	TRUE
nonDruggable_ARTN_636	ARTN	257.15	451.8	257.15	451.8	0.81069	19317	1670.3	4.7629	1	9.5418e-07	1.9084e-06	0.00012082	TRUE
nonDruggable_TOR1AIP1_10069	TOR1AIP1	352.55	584.85	352.55	584.85	0.72861	27409	2379.6	4.7621	1	9.5811e-07	1.9162e-06	0.00012124	TRUE
Druggable_UNC5B_30060	UNC5B	22.361	72.067	22.361	72.067	1.6451	1334.9	108.98	4.7615	1	9.7641e-07	1.9528e-06	0.00012306	TRUE
Druggable_SRP72_21678	SRP72	8.9443	38.805	8.9443	38.805	2.001	500.27	39.33	4.7615	1	1.0409e-06	2.0817e-06	0.00012928	TRUE
nonDruggable_GLTSCR1_3955	GLTSCR1	199.76	368.65	199.76	368.65	0.88072	14592	1258.5	4.7609	1	9.638e-07	1.9276e-06	0.00012188	TRUE
Druggable_SLC2A5_36500	SLC2A5	68.2	160.76	68.2	160.76	1.2251	4474.8	378.12	4.7603	1	9.6695e-07	1.9339e-06	0.00012219	TRUE
Druggable_GGCT_17697	GGCT	16.398	58.208	16.398	58.208	1.7669	955.64	77.156	4.7599	1	9.9951e-07	1.999e-06	0.00012538	TRUE
nonDruggable_UBD_21693	UBD	104.35	221.74	104.35	221.74	1.0802	7129.5	608.33	4.7597	1	9.6933e-07	1.9387e-06	0.00012241	TRUE
nonDruggable_NEUROD2_40252	NEUROD2	182.98	343.7	182.98	343.7	0.90577	13231	1140.8	4.7585	1	9.7515e-07	1.9503e-06	0.00012306	TRUE
nonDruggable_SDE2_19951	SDE2	186.71	349.25	186.71	349.25	0.89986	13527	1166.8	4.7583	1	9.7635e-07	1.9527e-06	0.00012306	TRUE
Druggable_RPL23_36027	RPL23	36.895	102.56	36.895	102.56	1.4503	2290.2	190.44	4.7581	1	9.8058e-07	1.9612e-06	0.00012342	TRUE
Druggable_UTY_22565	UTY	36.895	102.56	36.895	102.56	1.4503	2290.2	190.44	4.7581	1	9.8058e-07	1.9612e-06	0.00012342	TRUE
Druggable_DBR1_16841	DBR1	269.07	468.44	269.07	468.44	0.79758	20249	1757.4	4.7556	1	9.8923e-07	1.9785e-06	0.00012443	TRUE
nonDruggable_TMEM225_32550	TMEM225	57.392	141.36	57.392	141.36	1.2857	3698.2	311.84	4.7551	1	9.9226e-07	1.9845e-06	0.00012464	TRUE
nonDruggable_RGPD1_41989	RGPD1	15.28	55.436	15.28	55.436	1.7935	883.95	71.326	4.7548	1	1.0296e-06	2.0591e-06	0.00012839	TRUE
Druggable_MEX3B_11494	MEX3B	474.42	748.39	474.42	748.39	0.65652	38013	3320.6	4.7544	1	9.9529e-07	1.9906e-06	0.00012494	TRUE
Druggable_SNRNP200_36739	SNRNP200	7.0809	33.262	7.0809	33.262	2.084	388.67	30.345	4.7527	1	1.1142e-06	2.2284e-06	0.00013632	TRUE
nonDruggable_UPK3A_21741	UPK3A	7.0809	33.262	7.0809	33.262	2.084	388.67	30.345	4.7527	1	1.1142e-06	2.2284e-06	0.00013632	TRUE
nonDruggable_LMBRD1_16709	LMBRD1	7.0809	33.262	7.0809	33.262	2.084	388.67	30.345	4.7527	1	1.1142e-06	2.2284e-06	0.00013632	TRUE
nonDruggable_MESP2_17128	MESP2	148.33	291.04	148.33	291.04	0.9677	10467	901.69	4.7527	1	1.0037e-06	2.0075e-06	0.00012575	TRUE
Druggable_PTPRK_28079	PTPRK	148.33	291.04	148.33	291.04	0.9677	10467	901.69	4.7527	1	1.0037e-06	2.0075e-06	0.00012575	TRUE
Druggable_STEAP1_6560	STEAP1	240	426.86	240	426.86	0.82807	17814	1546	4.7522	1	1.0059e-06	2.0117e-06	0.00012588	TRUE
nonDruggable_CTU1_13873	CTU1	544.11	839.86	544.11	839.86	0.62532	44244	3873.1	4.7522	1	1.0061e-06	2.0123e-06	0.00012588	TRUE
Druggable_CCKAR_31363	CCKAR	77.89	177.4	77.89	177.4	1.1772	5154.2	438.64	4.7511	1	1.0116e-06	2.0233e-06	0.00012649	TRUE
Druggable_DHDDS_1762	DHDDS	322.74	543.27	322.74	543.27	0.7495	24725	2155	4.7506	1	1.0138e-06	2.0277e-06	0.00012668	TRUE
nonDruggable_ZNF516_44958	ZNF516	207.58	379.74	207.58	379.74	0.86819	15151	1313.9	4.7494	1	1.02e-06	2.04e-06	0.00012736	TRUE
Druggable_PTRH1_20512	PTRH1	168.45	321.53	168.45	321.53	0.92857	12017	1039.8	4.7473	1	1.0306e-06	2.0612e-06	0.00012843	TRUE
Druggable_PHOSPHO2_19953	PHOSPHO2	51.429	130.27	51.429	130.27	1.3241	3269.9	275.88	4.7469	1	1.0336e-06	2.0671e-06	0.00012872	TRUE
nonDruggable_TOE1_10059	TOE1	354.04	121.96	354.04	121.96	-1.5298	28755	2390.9	4.7464	1.0352e-06	1	2.0705e-06	0.00012882	FALSE
nonDruggable_OR51E1_6870	OR51E1	271.31	471.21	271.31	471.21	0.79417	20355	1773.8	4.7463	1	1.0358e-06	2.0715e-06	0.00012882	TRUE
Druggable_PPFIA4_35364	PPFIA4	355.16	587.62	355.16	587.62	0.72481	27443	2399.4	4.7457	1	1.0387e-06	2.0775e-06	0.0001291	TRUE
nonDruggable_MORC2_51000	MORC2	192.67	27.718	192.67	27.718	-2.7536	16353	1208.6	4.7448	1.0286e-06	1	2.0572e-06	0.00012835	FALSE
nonDruggable_ARRDC4_23402	ARRDC4	359.26	593.17	359.26	593.17	0.72183	27781	2430.5	4.7446	1	1.0447e-06	2.0894e-06	0.00012968	TRUE
Druggable_TADA1_14276	TADA1	302.99	515.56	302.99	515.56	0.76492	22987	2007.6	4.7441	1	1.047e-06	2.094e-06	0.00012987	TRUE
nonDruggable_TEKT5_9571	TEKT5	81.244	182.94	81.244	182.94	1.1613	5377.9	459.81	4.7426	1	1.0552e-06	2.1105e-06	0.00013047	TRUE
Druggable_SNX19_14020	SNX19	30.187	88.698	30.187	88.698	1.5241	1829.8	152.25	4.7419	1	1.0662e-06	2.1324e-06	0.00013148	TRUE
nonDruggable_LCE1C_39152	LCE1C	76.399	174.62	76.399	174.62	1.1821	5024	429.27	4.7409	1	1.0642e-06	2.1284e-06	0.00013148	TRUE
nonDruggable_SAMD14_8492	SAMD14	472.93	745.62	472.93	745.62	0.6557	37657	3308.9	4.7405	1	1.0659e-06	2.1318e-06	0.00013148	TRUE
nonDruggable_SNURF_20341	SNURF	307.09	521.1	307.09	521.1	0.76099	23296	2038.1	4.7405	1	1.0659e-06	2.1319e-06	0.00013148	TRUE
Druggable_TACR1_29435	TACR1	63.728	152.45	63.728	152.45	1.2453	4116.7	350.53	4.7388	1	1.0753e-06	2.1506e-06	0.00013251	TRUE
nonDruggable_GNB1L_15370	GNB1L	287.33	493.38	287.33	493.38	0.77788	21611	1891.7	4.7374	1	1.0823e-06	2.1646e-06	0.00013329	TRUE
nonDruggable_E2F2_2907	E2F2	504.61	787.19	504.61	787.19	0.64054	40417	3558.8	4.737	1	1.0845e-06	2.1689e-06	0.00013347	TRUE
Druggable_BRD4_16029	BRD4	351.43	582.08	351.43	582.08	0.72634	27017	2371.1	4.7366	1	1.0867e-06	2.1734e-06	0.00013365	TRUE
nonDruggable_STAP2_9259	STAP2	299.26	510.01	299.26	510.01	0.76715	22598	1980	4.7363	1	1.088e-06	2.1761e-06	0.00013367	TRUE
Druggable_SEC24A_21045	SEC24A	238.51	424.09	238.51	424.09	0.82765	17570	1535.2	4.7362	1	1.089e-06	2.1779e-06	0.00013367	TRUE
nonDruggable_SYNPO2_9380	SYNPO2	238.51	424.09	238.51	424.09	0.82765	17570	1535.2	4.7362	1	1.089e-06	2.1779e-06	0.00013367	TRUE
nonDruggable_ETS1_14593	ETS1	390.19	634.74	390.19	634.74	0.70056	30340	2666.5	4.7359	1	1.0906e-06	2.1812e-06	0.00013378	TRUE
Druggable_PHF6_12354	PHF6	39.876	108.1	39.876	108.1	1.4163	2465.7	207.68	4.7341	1	1.1033e-06	2.2065e-06	0.00013525	TRUE
nonDruggable_CCDC110_46784	CCDC110	74.908	171.85	74.908	171.85	1.1872	4895.5	419.92	4.7308	1	1.1181e-06	2.2362e-06	0.00013663	TRUE
Druggable_COQ5_31753	COQ5	74.908	171.85	74.908	171.85	1.1872	4895.5	419.92	4.7308	1	1.1181e-06	2.2362e-06	0.00013663	TRUE
nonDruggable_FSD1_48967	FSD1	109.94	230.06	109.94	230.06	1.0585	7454.5	644.9	4.7301	1	1.122e-06	2.2441e-06	0.00013702	TRUE
Druggable_METTL3_19077	METTL3	285.84	490.61	285.84	490.61	0.77725	21342	1880.7	4.7217	1	1.1693e-06	2.3387e-06	0.0001427	TRUE
nonDruggable_N4BP2L2_40133	N4BP2L2	111.8	232.83	111.8	232.83	1.0517	7564.6	657.14	4.7213	1	1.1719e-06	2.3437e-06	0.00014284	TRUE
nonDruggable_WDR83_10588	WDR83	388.7	631.97	388.7	631.97	0.69977	30022	2655	4.7212	1	1.1723e-06	2.3447e-06	0.00014284	TRUE
nonDruggable_OR6A2_52072	OR6A2	103.23	218.97	103.23	218.97	1.0775	6928.9	601.04	4.721	1	1.1733e-06	2.3466e-06	0.00014284	TRUE
nonDruggable_TMEM80_32636	TMEM80	256.4	449.03	256.4	449.03	0.80601	18912	1664.9	4.721	1	1.1735e-06	2.347e-06	0.00014284	TRUE
nonDruggable_MNS1_50983	MNS1	57.765	141.36	57.765	141.36	1.2765	3663.1	314.1	4.7169	1	1.1978e-06	2.3957e-06	0.00014571	TRUE
Druggable_LPCAT1_11251	LPCAT1	138.26	274.41	138.26	274.41	0.98376	9534.5	833.49	4.7158	1	1.204e-06	2.408e-06	0.00014626	TRUE
Druggable_DHX38_1789	DHX38	317.89	534.96	317.89	534.96	0.74905	23953	2118.8	4.7157	1	1.2043e-06	2.4086e-06	0.00014626	TRUE
Druggable_NMBR_19468	NMBR	202.74	371.42	202.74	371.42	0.87023	14548	1279.6	4.7157	1	1.2047e-06	2.4093e-06	0.00014626	TRUE
nonDruggable_CHRDL1_24791	CHRDL1	233.3	415.77	233.3	415.77	0.83092	16991	1497.6	4.7152	1	1.2074e-06	2.4148e-06	0.00014649	TRUE
nonDruggable_GDF6_3880	GDF6	442.74	704.04	442.74	704.04	0.66799	34593	3072.7	4.7138	1	1.2155e-06	2.431e-06	0.00014738	TRUE
Druggable_SLC9C1_21520	SLC9C1	23.851	74.839	23.851	74.839	1.6096	1400.1	117.1	4.7118	1	1.2449e-06	2.4897e-06	0.0001508	TRUE
Druggable_ALAD_30656	ALAD	272.43	471.21	272.43	471.21	0.78826	20123	1782	4.7089	1	1.2453e-06	2.4905e-06	0.0001508	TRUE
nonDruggable_TBC1D2B_32112	TBC1D2B	133.05	266.09	133.05	266.09	0.99462	9111.1	798.37	4.7088	1	1.2461e-06	2.4923e-06	0.00015081	TRUE
Druggable_GPR158_10296	GPR158	141.99	279.95	141.99	279.95	0.97441	9785.5	858.68	4.7081	1	1.2503e-06	2.5005e-06	0.00015121	TRUE
nonDruggable_TCF25_54550	TCF25	212.43	385.28	212.43	385.28	0.85591	15265	1348.3	4.7075	1	1.2542e-06	2.5083e-06	0.00015158	TRUE
Druggable_GARS_17644	GARS	10.062	41.577	10.062	41.577	1.9444	553.62	44.828	4.707	1	1.3466e-06	2.6931e-06	0.00016069	TRUE
nonDruggable_CTD-3214H19.16_47655	CTD-3214H19.16	10.062	41.577	10.062	41.577	1.9444	553.62	44.828	4.707	1	1.3466e-06	2.6931e-06	0.00016069	TRUE
nonDruggable_MTRF1L_6054	MTRF1L	247.09	435.17	247.09	435.17	0.81407	18038	1597.2	4.7063	1	1.2612e-06	2.5224e-06	0.00015234	TRUE
nonDruggable_OR5H6_40875	OR5H6	120.75	246.69	120.75	246.69	1.0246	8178.3	716.24	4.7059	1	1.2635e-06	2.5269e-06	0.00015251	TRUE
Druggable_SSTR5_14109	SSTR5	223.98	401.91	223.98	401.91	0.84067	16163	1430.8	4.7041	1	1.2753e-06	2.5505e-06	0.00015384	TRUE
nonDruggable_OR2T10_51909	OR2T10	158.39	304.9	158.39	304.9	0.94051	11015	970.46	4.7031	1	1.2814e-06	2.5628e-06	0.00015448	TRUE
nonDruggable_KIAA0232_38789	KIAA0232	70.436	163.54	70.436	163.54	1.2037	4520.2	392	4.7023	1	1.2866e-06	2.5732e-06	0.00015501	TRUE
Druggable_DARS_31993	DARS	322.37	540.5	322.37	540.5	0.7438	24184	2152.2	4.702	1	1.2881e-06	2.5761e-06	0.00015508	TRUE
Druggable_PLIN3_4914	PLIN3	300.38	510.01	300.38	510.01	0.76178	22354	1988.3	4.7014	1	1.2921e-06	2.5841e-06	0.0001554	TRUE
nonDruggable_FAM32A_3418	FAM32A	160.25	307.67	160.25	307.67	0.93676	11150	983.25	4.7013	1	1.2923e-06	2.5846e-06	0.0001554	TRUE
Druggable_AKR1E2_30650	AKR1E2	162.11	310.44	162.11	310.44	0.93308	11285	996.07	4.6998	1	1.3022e-06	2.6043e-06	0.00015648	TRUE
nonDruggable_THAP2_21005	THAP2	426.72	681.86	426.72	681.86	0.67495	32993	2948.2	4.6991	1	1.3063e-06	2.6126e-06	0.00015688	TRUE
nonDruggable_USB1_10398	USB1	163.98	313.21	163.98	313.21	0.92947	11422	1008.9	4.6984	1	1.311e-06	2.622e-06	0.00015735	TRUE
nonDruggable_HIP1R_4241	HIP1R	241.49	426.86	241.49	426.86	0.81918	17523	1556.8	4.698	1	1.3136e-06	2.6273e-06	0.00015752	TRUE
nonDruggable_MYO1C_40099	MYO1C	129.69	260.55	129.69	260.55	1.0009	8816.9	775.87	4.6979	1	1.3141e-06	2.6282e-06	0.00015752	TRUE
nonDruggable_SGK223;_20071	SGK223;	117.39	241.15	117.39	241.15	1.0323	7900	694.01	4.6976	1	1.3162e-06	2.6324e-06	0.00015767	TRUE
Druggable_FLT4_32660	FLT4	414.42	665.23	414.42	665.23	0.68147	31891	2853	4.6958	1	1.3279e-06	2.6559e-06	0.00015897	TRUE
nonDruggable_VASN_33077	VASN	149.44	291.04	149.44	291.04	0.95694	10298	909.31	4.6957	1	1.3288e-06	2.6575e-06	0.00015897	TRUE
Druggable_TNRC6C_22113	TNRC6C	410.32	659.69	410.32	659.69	0.68372	31527	2821.3	4.6949	1	1.3339e-06	2.6678e-06	0.00015948	TRUE
nonDruggable_TMEM68_9975	TMEM68	68.945	160.76	68.945	160.76	1.2096	4398.4	382.74	4.6933	1	1.3442e-06	2.6884e-06	0.00016061	TRUE
Druggable_CGRRF1_23952	CGRRF1	140.5	277.18	140.5	277.18	0.97523	9605.1	848.6	4.692	1	1.3527e-06	2.7054e-06	0.00016132	TRUE
nonDruggable_ZNF70_45098	ZNF70	153.17	296.58	153.17	296.58	0.94877	10559	934.73	4.6908	1	1.3609e-06	2.7217e-06	0.00016168	TRUE
nonDruggable_ZNF283_10979	ZNF283	61.119	146.91	61.119	146.91	1.2516	3850.7	334.54	4.6903	1	1.3648e-06	2.7296e-06	0.00016205	TRUE
nonDruggable_TEN1_32228	TEN1	114.04	235.6	114.04	235.6	1.0403	7626.6	671.86	4.6899	1	1.3665e-06	2.733e-06	0.00016205	TRUE
nonDruggable_OR1D5_40669	OR1D5	114.04	235.6	114.04	235.6	1.0403	7626.6	671.86	4.6899	1	1.3665e-06	2.733e-06	0.00016205	TRUE
Druggable_CUL4A_1552	CUL4A	288.82	493.38	288.82	493.38	0.77044	21292	1902.7	4.6895	1	1.3693e-06	2.7386e-06	0.0001621	TRUE
nonDruggable_ZIM2_33487	ZIM2	93.542	202.34	93.542	202.34	1.1049	6133.3	538.3	4.6894	1	1.3702e-06	2.7404e-06	0.0001621	TRUE
nonDruggable_MRPL54_28660	MRPL54	93.542	202.34	93.542	202.34	1.1049	6133.3	538.3	4.6894	1	1.3702e-06	2.7404e-06	0.0001621	TRUE
Druggable_HS3ST3A1_25780	HS3ST3A1	73.79	169.08	73.79	169.08	1.1853	4729.4	412.92	4.6894	1	1.3704e-06	2.7408e-06	0.0001621	TRUE
Druggable_HDAC2_10491	HDAC2	355.16	584.85	355.16	584.85	0.718	26784	2399.4	4.6892	1	1.3717e-06	2.7434e-06	0.00016215	TRUE
nonDruggable_LYAR_16903	LYAR	67.455	157.99	67.455	157.99	1.2157	4278.3	373.51	4.6847	1	1.4021e-06	2.8041e-06	0.00016564	TRUE
nonDruggable_MORC2_5862	MORC2	286.59	83.154	286.59	83.154	-1.7729	22551	1886.2	4.6842	1.4055e-06	1	2.8111e-06	0.00016595	FALSE
nonDruggable_TSPAN8_10230	TSPAN8	22.733	72.067	22.733	72.067	1.6223	1312.3	111	4.6825	1	1.4391e-06	2.8783e-06	0.00016959	TRUE
nonDruggable_GOLGA1_26704	GOLGA1	431.56	687.41	431.56	687.41	0.67036	33168	2985.8	4.6822	1	1.4188e-06	2.8375e-06	0.0001674	TRUE
nonDruggable_SRP9_20562	SRP9	340.25	116.42	340.25	116.42	-1.5392	26768	2286.7	4.681	1.4277e-06	1	2.8555e-06	0.00016836	FALSE
nonDruggable_MRPL19_5916	MRPL19	58.138	141.36	58.138	141.36	1.2674	3628.2	316.36	4.6791	1	1.4417e-06	2.8834e-06	0.00016979	TRUE
Druggable_SNX15_29179	SNX15	34.659	97.013	34.659	97.013	1.4587	2066.8	177.61	4.6788	1	1.4496e-06	2.8993e-06	0.00017047	TRUE
nonDruggable_ETV2_3185	ETV2	168.08	318.76	168.08	318.76	0.9193	11638	1037.2	4.6787	1	1.4433e-06	2.8866e-06	0.00016987	TRUE
Druggable_CRAMP1L_24237	CRAMP1L	130.06	260.55	130.06	260.55	0.99681	8764.7	778.37	4.677	1	1.4553e-06	2.9106e-06	0.00017085	TRUE
nonDruggable_PAGE1_41043	PAGE1	65.964	155.22	65.964	155.22	1.2221	4160	364.3	4.6765	1	1.4598e-06	2.9196e-06	0.00017085	TRUE
nonDruggable_DYNC2H1_2892	DYNC2H1	17.889	60.98	17.889	60.98	1.7143	1010	85.002	4.6739	1	1.5177e-06	3.0355e-06	0.00017665	TRUE
nonDruggable_KLF7_38905	KLF7	153.54	296.58	153.54	296.58	0.94528	10502	937.28	4.6722	1	1.4898e-06	2.9796e-06	0.00017395	TRUE
Druggable_AEN_15435	AEN	365.97	598.71	365.97	598.71	0.70861	27490	2481.4	4.6722	1	1.4899e-06	2.9798e-06	0.00017395	TRUE
nonDruggable_LYPD6B_16911	LYPD6B	309.32	521.1	309.32	521.1	0.75056	22802	2054.8	4.6719	1	1.492e-06	2.9839e-06	0.00017408	TRUE
Druggable_CXADR_16742	CXADR	438.27	695.72	438.27	695.72	0.66548	33580	3037.9	4.671	1	1.4984e-06	2.9967e-06	0.00017472	TRUE
nonDruggable_SETSIP_31335	SETSIP	43.231	113.64	43.231	113.64	1.374	2617.9	227.27	4.6708	1	1.5035e-06	3.0071e-06	0.00017522	TRUE
Druggable_KCNJ5_26130	KCNJ5	75.654	171.85	75.654	171.85	1.1731	4816.1	424.59	4.6686	1	1.5168e-06	3.0335e-06	0.00017665	TRUE
Druggable_CD14_1052	CD14	133.79	266.09	133.79	266.09	0.98662	9005.3	803.37	4.6678	1	1.5225e-06	3.045e-06	0.000177	TRUE
nonDruggable_ARRB2_23398	ARRB2	100.62	213.43	100.62	213.43	1.0773	6582	584.08	4.6677	1	1.5233e-06	3.0466e-06	0.000177	TRUE
Druggable_EYA4_17324	EYA4	450.94	712.35	450.94	712.35	0.65849	34611	3136.7	4.6676	1	1.5236e-06	3.0471e-06	0.000177	TRUE
nonDruggable_SGK494_20072	SGK494	388.7	629.2	388.7	629.2	0.69344	29335	2655	4.6674	1	1.5252e-06	3.0504e-06	0.00017708	TRUE
nonDruggable_TBC1D9B_20828	TBC1D9B	407.34	654.15	407.34	654.15	0.68206	30881	2798.3	4.6657	1	1.538e-06	3.0759e-06	0.00017835	TRUE
Druggable_TAOK1_6703	TAOK1	289.57	493.38	289.57	493.38	0.76674	21134	1908.2	4.6657	1	1.538e-06	3.076e-06	0.00017835	TRUE
nonDruggable_RGS12_8087	RGS12	331.68	551.59	331.68	551.59	0.73206	24566	2222.1	4.665	1	1.5429e-06	3.0859e-06	0.00017881	TRUE
nonDruggable_C5orf22_46541	C5orf22	97.269	207.89	97.269	207.89	1.0879	6333.1	562.34	4.6647	1	1.5456e-06	3.0913e-06	0.00017902	TRUE
Druggable_MUSK_34418	MUSK	6.3355	30.49	6.3355	30.49	2.1019	331.89	26.822	4.6639	1	1.7439e-06	3.4878e-06	0.00019739	TRUE
Druggable_PPP2R2B_20274	PPP2R2B	46.212	119.19	46.212	119.19	1.3481	2806.3	244.83	4.6639	1	1.554e-06	3.108e-06	0.00017987	TRUE
Druggable_PDE7B_19824	PDE7B	192.67	354.79	192.67	354.79	0.8774	13442	1208.6	4.6631	1	1.5571e-06	3.1142e-06	0.00018012	TRUE
nonDruggable_FNDC5_26416	FNDC5	459.51	723.44	459.51	723.44	0.65363	35274	3203.7	4.663	1	1.5583e-06	3.1165e-06	0.00018015	TRUE
nonDruggable_LIN54_50434	LIN54	50.684	127.5	50.684	127.5	1.314	3101.7	271.42	4.6628	1	1.5614e-06	3.1228e-06	0.00018029	TRUE
nonDruggable_CTNND2_36473	CTNND2	254.17	443.49	254.17	443.49	0.80071	18264	1648.6	4.6628	1	1.5599e-06	3.1199e-06	0.00018023	TRUE
Druggable_AP3S2_15634	AP3S2	281.74	482.29	281.74	482.29	0.77341	20469	1850.5	4.6621	1	1.565e-06	3.1299e-06	0.00018059	TRUE
nonDruggable_CLEC16A_47329	CLEC16A	79.008	177.4	79.008	177.4	1.1569	5032.4	445.69	4.6605	1	1.5777e-06	3.1555e-06	0.00018195	TRUE
Druggable_KCNQ1_10991	KCNQ1	420.01	670.78	420.01	670.78	0.67414	31869	2896.2	4.6597	1	1.583e-06	3.1661e-06	0.00018227	TRUE
nonDruggable_LY75_39465	LY75	260.13	451.8	260.13	451.8	0.79413	18715	1692	4.6597	1	1.5831e-06	3.1662e-06	0.00018227	TRUE
Druggable_PMP2_12527	PMP2	175.9	329.85	175.9	329.85	0.90319	12137	1091.4	4.6597	1	1.5834e-06	3.1668e-06	0.00018227	TRUE
nonDruggable_MPZL3_39850	MPZL3	8.1989	36.033	8.1989	36.033	2.0093	435.39	35.707	4.6581	1	1.7443e-06	3.4886e-06	0.00019739	TRUE
nonDruggable_TTI1_44144	TTI1	8.1989	36.033	8.1989	36.033	2.0093	435.39	35.707	4.6581	1	1.7443e-06	3.4886e-06	0.00019739	TRUE
nonDruggable_PTPRCAP_19188	PTPRCAP	207.95	376.97	207.95	376.97	0.85507	14594	1316.6	4.658	1	1.5966e-06	3.1932e-06	0.00018367	TRUE
nonDruggable_KIAA1875_27594	KIAA1875	576.53	875.89	576.53	875.89	0.6025	45294	4133.3	4.6564	1	1.6092e-06	3.2185e-06	0.00018502	TRUE
nonDruggable_BPIFB3_12295	BPIFB3	472.93	205.11	472.93	205.11	-1.2012	37381	3308.9	4.6558	1.6139e-06	1	3.2277e-06	0.00018544	FALSE
nonDruggable_H1FOO_4132	H1FOO	317.89	532.19	317.89	532.19	0.74157	23337	2118.8	4.6555	1	1.616e-06	3.2319e-06	0.00018556	TRUE
nonDruggable_UACA_10331	UACA	21.615	69.295	21.615	69.295	1.6361	1227.4	104.94	4.6544	1	1.653e-06	3.3061e-06	0.00018925	TRUE
nonDruggable_DENR_2660	DENR	391.31	631.97	391.31	631.97	0.69014	29371	2675.1	4.6531	1	1.6352e-06	3.2704e-06	0.00018766	TRUE
nonDruggable_PERP_7317	PERP	510.57	789.97	510.57	789.97	0.62869	39492	3606	4.6527	1	1.6378e-06	3.2756e-06	0.00018785	TRUE
Druggable_MDM4_3873	MDM4	200.5	365.88	200.5	365.88	0.86452	13979	1263.8	4.652	1	1.6436e-06	3.2871e-06	0.00018831	TRUE
Druggable_SPEG_6470	SPEG	305.97	515.56	305.97	515.56	0.75084	22333	2029.8	4.652	1	1.6438e-06	3.2876e-06	0.00018831	TRUE
nonDruggable_PLAGL2_7412	PLAGL2	125.22	252.23	125.22	252.23	1.0045	8308.4	745.99	4.6504	1	1.6566e-06	3.3133e-06	0.00018954	TRUE
nonDruggable_RASAL3_19304	RASAL3	237.02	418.54	237.02	418.54	0.81772	16803	1524.5	4.649	1	1.6674e-06	3.3348e-06	0.00019066	TRUE
nonDruggable_FNBP1L_37672	FNBP1L	15.652	55.436	15.652	55.436	1.7609	864.98	73.264	4.6479	1	1.735e-06	3.4699e-06	0.00019695	TRUE
Druggable_FUT9_25134	FUT9	15.652	55.436	15.652	55.436	1.7609	864.98	73.264	4.6479	1	1.735e-06	3.4699e-06	0.00019695	TRUE
Druggable_SLC30A7_13780	SLC30A7	260.5	451.8	260.5	451.8	0.79207	18641	1694.8	4.6469	1	1.6844e-06	3.3689e-06	0.00019249	TRUE
nonDruggable_FCRL5_26302	FCRL5	163.23	310.44	163.23	310.44	0.92322	11110	1003.8	4.6464	1	1.6885e-06	3.377e-06	0.00019284	TRUE
Druggable_ATP6V0E1_8276	ATP6V0E1	308.2	518.33	308.2	518.33	0.74809	22445	2046.5	4.6449	1	1.7015e-06	3.403e-06	0.00019421	TRUE
Druggable_EP300_32393	EP300	183.73	340.93	183.73	340.93	0.88829	12647	1146	4.6438	1	1.7104e-06	3.4208e-06	0.0001951	TRUE
nonDruggable_HDGFRP2;_15582	HDGFRP2;	180	335.39	180	335.39	0.89411	12360	1120	4.6431	1	1.716e-06	3.4321e-06	0.00019551	TRUE
Druggable_NAGK_34474	NAGK	180	335.39	180	335.39	0.89411	12360	1120	4.6431	1	1.716e-06	3.4321e-06	0.00019551	TRUE
Druggable_KCNA5_18506	KCNA5	176.28	329.85	176.28	329.85	0.90016	12076	1094	4.6429	1	1.7177e-06	3.4355e-06	0.00019558	TRUE
Druggable_MAN2A1_26494	MAN2A1	80.871	180.17	80.871	180.17	1.1459	5122.1	457.45	4.6426	1	1.7204e-06	3.4409e-06	0.00019577	TRUE
nonDruggable_PLEKHA5_18806	PLEKHA5	66.337	155.22	66.337	155.22	1.2141	4123.1	366.6	4.6423	1	1.7233e-06	3.4466e-06	0.00019598	TRUE
Druggable_BLM_8414	BLM	14.534	52.664	14.534	52.664	1.7885	796.83	67.466	4.6422	1	1.7926e-06	3.5851e-06	0.00020228	TRUE
Druggable_MFN2_19085	MFN2	39.131	105.33	39.131	105.33	1.4057	2319.6	203.36	4.6421	1	1.7298e-06	3.4596e-06	0.0001966	TRUE
Druggable_WWP1_7483	WWP1	29.442	85.926	29.442	85.926	1.5137	1703.9	148.07	4.6419	1	1.7394e-06	3.4787e-06	0.00019722	TRUE
nonDruggable_FGL1_15017	FGL1	29.442	85.926	29.442	85.926	1.5137	1703.9	148.07	4.6419	1	1.7394e-06	3.4787e-06	0.00019722	TRUE
Druggable_FBXO3_24996	FBXO3	152.8	11.087	152.8	11.087	-3.6695	13351	932.19	4.6414	1.4502e-06	1	2.9004e-06	0.00017047	FALSE
Druggable_SOD2_21626	SOD2	344.73	568.22	344.73	568.22	0.71936	25360	2320.4	4.6396	1	1.7451e-06	3.4902e-06	0.00019739	TRUE
Druggable_DDX55_1731	DDX55	24.224	74.839	24.224	74.839	1.5881	1377.2	119.14	4.6371	1	1.7901e-06	3.5801e-06	0.00020211	TRUE
nonDruggable_PARM1_29842	PARM1	24.224	74.839	24.224	74.839	1.5881	1377.2	119.14	4.6371	1	1.7901e-06	3.5801e-06	0.00020211	TRUE
nonDruggable_FSCN3_3774	FSCN3	87.579	191.25	87.579	191.25	1.118	5573.8	500.08	4.6361	1	1.7749e-06	3.5498e-06	0.00020064	TRUE
nonDruggable_TBC1D32_43327	TBC1D32	132.67	263.32	132.67	263.32	0.98359	8780.1	795.86	4.6311	1	1.8185e-06	3.637e-06	0.000205	TRUE
nonDruggable_NEUROG1_17694	NEUROG1	402.49	645.83	402.49	645.83	0.68085	30017	2761	4.6311	1	1.8189e-06	3.6378e-06	0.000205	TRUE
nonDruggable_BMF_23605	BMF	272.8	468.44	272.8	468.44	0.77781	19482	1784.7	4.6309	1	1.8207e-06	3.6415e-06	0.00020505	TRUE
Druggable_USP46_7373	USP46	223.98	399.14	223.98	399.14	0.83071	15656	1430.8	4.6308	1	1.8215e-06	3.6431e-06	0.00020505	TRUE
nonDruggable_MAGEF1_39538	MAGEF1	79.38	177.4	79.38	177.4	1.1502	4992.2	448.04	4.6306	1	1.8232e-06	3.6464e-06	0.00020512	TRUE
nonDruggable_NKAIN1_29072	NKAIN1	143.48	279.95	143.48	279.95	0.95945	9567.3	868.78	4.6301	1	1.8277e-06	3.6555e-06	0.0002055	TRUE
nonDruggable_APOLD1_11922	APOLD1	778.52	1130.9	778.52	1130.9	0.53808	62621	5792.5	4.6299	1	1.8291e-06	3.6582e-06	0.0002055	TRUE
nonDruggable_ZNF627_22559	ZNF627	427.46	679.09	427.46	679.09	0.66657	32079	2953.9	4.6298	1	1.8299e-06	3.6598e-06	0.0002055	TRUE
nonDruggable_CXorf66_25252	CXorf66	113.29	232.83	113.29	232.83	1.0327	7371.2	666.95	4.6287	1	1.8399e-06	3.6797e-06	0.00020638	TRUE
nonDruggable_OR10H2_18064	OR10H2	113.29	232.83	113.29	232.83	1.0327	7371.2	666.95	4.6287	1	1.8399e-06	3.6797e-06	0.00020638	TRUE
nonDruggable_SCARB2_19908	SCARB2	456.9	717.9	456.9	717.9	0.65075	34490	3183.3	4.6259	1	1.8649e-06	3.7299e-06	0.00020906	TRUE
Druggable_SATB1_20976	SATB1	52.548	130.27	52.548	130.27	1.2937	3170.9	282.59	4.6238	1	1.8857e-06	3.7714e-06	0.00021127	TRUE
Druggable_LGALS9_26364	LGALS9	286.96	487.84	286.96	487.84	0.76348	20526	1888.9	4.6219	1	1.9013e-06	3.8027e-06	0.00021289	TRUE
nonDruggable_SYDE2_9360	SYDE2	348.83	124.73	348.83	124.73	-1.4763	26697	2351.4	4.6214	1.9062e-06	1	3.8124e-06	0.00021331	FALSE
nonDruggable_IFT57_49696	IFT57	109.94	227.29	109.94	227.29	1.0411	7107.1	644.9	4.621	1	1.9099e-06	3.8198e-06	0.0002136	TRUE
nonDruggable_FNDC1_37674	FNDC1	150.93	291.04	150.93	291.04	0.94272	10074	919.47	4.6205	1	1.9143e-06	3.8286e-06	0.00021396	TRUE
nonDruggable_KIAA0100_38781	KIAA0100	199.38	363.11	199.38	363.11	0.86161	13699	1255.9	4.6199	1	1.9192e-06	3.8385e-06	0.00021439	TRUE
[truncated: 92,646 more rows]

## Sheet: FosB MAGeCK Gene Summary
id	num	neg|score	neg|p-value	neg|fdr	neg|rank	neg|goodsgrna	neg|lfc	pos|score	pos|p-value	pos|fdr	pos|rank	pos|goodsgrna	pos|lfc	MAGeCK score
[truncated: 19,024 more rows]

[truncated: 2 more sheets: FosB MAGeCK sgRNA Summary, CRISPR Root Library sgRNAs]
